# Supplementary material for: Revision of the Neotropical bark mantis genus Liturgusa Saussure, 1869 (Insecta, Mantodea, Liturgusini)
Source: Zookeys. 2014 Mar 18;(390):1–214. doi: 10.3897/zookeys.390.6661 (PMC3978261; doi:10.3897/zookeys.390.6661)
Supplement: XML Treatment for Liturgusa [file zookeys.390.6661-treatment1.xml]

<!DOCTYPE tp:taxon-treatment
  PUBLIC "-//TaxonX//DTD Taxonomic Treatment Publishing DTD v0 20100105//EN" "tax-treatment-NSO.dtd">
<tp:taxon-treatment xmlns:tp="http://www.plazi.org/taxpub"><tp:treatment-meta><mixed-citation publication-type="journal"><person-group><name><surname>Svenson</surname><given-names>Gavin J.</given-names></name></person-group><article-title>Revision of the Neotropical bark mantis genus <italic>Liturgusa</italic> Saussure, 1869 (Insecta, Mantodea, Liturgusini)</article-title><source>Zookeys</source><day>18</day><month>3</month><year>2014</year><volume>2014</volume><issue>390</issue><fpage>1</fpage><lpage>214</lpage><pub-id pub-id-type="doi">10.3897/zookeys.390.6661</pub-id></mixed-citation></tp:treatment-meta><tp:nomenclature><tp:taxon-name>
                            <tp:taxon-name-part taxon-name-part-type="genus">Liturgusa</tp:taxon-name-part>
                            <object-id xmlns:xlink="http://www.w3.org/1999/xlink" xlink:type="simple">http://species-id.net/wiki/Liturgusa</object-id>
                        </tp:taxon-name><tp:taxon-authority>Saussure, 1869</tp:taxon-authority><tp:nomenclature-citation-list><tp:nomenclature-citation><tp:taxon-name>Liturgousa</tp:taxon-name><comment>: <xref ref-type="bibr" rid="B90">Saussure 1869</xref>: 55, 62; <xref ref-type="bibr" rid="B18">Brauer 1870</xref>: 92; <xref ref-type="bibr" rid="B91">Saussure 1870</xref>: 225; <xref ref-type="bibr" rid="B19">Brauer 1871</xref>: 189; <xref ref-type="bibr" rid="B92">Saussure 1871a</xref>: 29, 51, 205; <xref ref-type="bibr" rid="B93">Saussure 1871b</xref>: 100; <xref ref-type="bibr" rid="B94">Saussure 1872a</xref>: 20, 53, 156; <xref ref-type="bibr" rid="B95">Saussure 1872b</xref>: 259; <xref ref-type="bibr" rid="B100">Stål 1877</xref>: 50; <xref ref-type="bibr" rid="B107">Westwood 1889</xref>: 4, 30; <xref ref-type="bibr" rid="B23">Brunner de Wattenwyl 1893</xref>: 63, 225; <xref ref-type="bibr" rid="B96">Saussure and Zehntner 1894</xref>: 129, 159; <xref ref-type="bibr" rid="B97">Saussure and Zehntner 1895</xref>: vii, 155, 157; <xref ref-type="bibr" rid="B10">Badenoch 1899</xref>: 39; <xref ref-type="bibr" rid="B99">Scudder 1901</xref>: 159, 407, 419; <xref ref-type="bibr" rid="B106">Waterhouse 1902</xref>: 202; <xref ref-type="bibr" rid="B79">Rehn 1903</xref>: 6; <xref ref-type="bibr" rid="B63">Kirby 1904</xref>: 271; <xref ref-type="bibr" rid="B22">Bruner 1906</xref>: 143; <xref ref-type="bibr" rid="B109">Werner 1906</xref>: 372; <xref ref-type="bibr" rid="B110">Werner 1908</xref>: 39; <xref ref-type="bibr" rid="B111">Werner 1909</xref>: 77–78; <xref ref-type="bibr" rid="B30">Chopard 1911</xref>: 323; <xref ref-type="bibr" rid="B25">Carl 1914</xref>: 148; <xref ref-type="bibr" rid="B31">Chopard 1916</xref>: 164; <xref ref-type="bibr" rid="B112">Werner 1916</xref>: 257, 274; <xref ref-type="bibr" rid="B27">Caudell 1918</xref>: 5; <xref ref-type="bibr" rid="B42">Hebard 1919a</xref>: 31; <xref ref-type="bibr" rid="B43">Hebard 1919b</xref>: 134; <xref ref-type="bibr" rid="B45">Hebard 1924</xref>: 131; <xref ref-type="bibr" rid="B40">Giglio-Tos 1927</xref>: 292 (“err. transscript.”), 699; <xref ref-type="bibr" rid="B46">Hebard 1929</xref>: 399; <xref ref-type="bibr" rid="B47">Hebard 1932</xref>: 211; <xref ref-type="bibr" rid="B48">Hebard 1933</xref>: 29; <xref ref-type="bibr" rid="B80">Rehn 1935</xref>: 172, 198–199, 201, 203–204, pl. 8, Figs 4–5; <xref ref-type="bibr" rid="B50">Hesse 1937</xref>: 108, 578; <xref ref-type="bibr" rid="B104">Tinkham 1937</xref>: 490–491; <xref ref-type="bibr" rid="B71">Neave 1939</xref>: 978; <xref ref-type="bibr" rid="B56">Hughes-Schrader 1943</xref>: 266, 280, 282–283, 290, 294, 296–297, Table 1, Figs 19–28; <xref ref-type="bibr" rid="B57">Hughes-Schrader 1948</xref>: 267; <xref ref-type="bibr" rid="B81">Rehn 1950</xref>: 369, 377; <xref ref-type="bibr" rid="B58">Hughes-Schrader 1950</xref>: 10–11, 13–14, 27, 38–39, 44–45, Table 1, Figs 9–11; <xref ref-type="bibr" rid="B59">Hughes-Schrader 1951</xref>: 178–181, 183–184, 186–187, Table 1–2, Figs 1–3; <xref ref-type="bibr" rid="B12">Beebe et al. 1952</xref>: 245–247, Fig. 2; <xref ref-type="bibr" rid="B32">Crane 1952</xref>: 259, 264, Figs 2, 3; <xref ref-type="bibr" rid="B60">Hughes-Schrader 1953</xref>: 544–554; <xref ref-type="bibr" rid="B82">Rehn 1954</xref>: 177, 179; <xref ref-type="bibr" rid="B98">Schrader and Hughes-Schrader 1956</xref>: 493–494, 496; <xref ref-type="bibr" rid="B24">Callan and Jacobs 1957</xref>: 201; <xref ref-type="bibr" rid="B65">Krombein 1963</xref>: 2; <xref ref-type="bibr" rid="B49">Henderson 1965</xref>: 206, 215; <xref ref-type="bibr" rid="B113">White 1965</xref>: 542; <xref ref-type="bibr" rid="B69">Marshall 1975</xref>: 318; <xref ref-type="bibr" rid="B73">Otte 1978</xref>: 76; <xref ref-type="bibr" rid="B103">Terra 1995</xref>: 53–54 (error); <xref ref-type="bibr" rid="B28">Cerdá 1996</xref>: 75–76, Fig. 1; <xref ref-type="bibr" rid="B62">Jantsch 1999</xref>: 47 (error transcript); <xref ref-type="bibr" rid="B35">Ehrmann 2002</xref>: 206 (<italic><tp:taxon-name>Liturgousa</tp:taxon-name></italic> err. descr.); <xref ref-type="bibr" rid="B74">Otte and Spearman 2005</xref>: 132, 481 (syn); <xref ref-type="bibr" rid="B5">Agudelo et al. 2007</xref>: 141 (syn); <xref ref-type="bibr" rid="B84">Roy and Cuche 2008</xref>: 8, 14, 21.</comment></tp:nomenclature-citation><!--PageBreak--><tp:nomenclature-citation><tp:taxon-name>Liturgusa</tp:taxon-name><comment>: <xref ref-type="bibr" rid="B100">Stål 1877</xref>: 3, 40; <xref ref-type="bibr" rid="B36">Gerstaecker 1889</xref>: 52–54 (<italic>idem</italic>); <xref ref-type="bibr" rid="B17">Bertkau 1889</xref>: 87; <xref ref-type="bibr" rid="B37">Giglio-Tos 1914</xref>: 77; <xref ref-type="bibr" rid="B38">Giglio-Tos 1916</xref>: 154; <xref ref-type="bibr" rid="B39">Giglio-Tos 1917</xref>: 64, 83; <xref ref-type="bibr" rid="B26">Carus 1921</xref>: 317; <xref ref-type="bibr" rid="B44">Hebard 1922</xref>: 337; Apolinar M. 1924: 47; <xref ref-type="bibr" rid="B40">Giglio-Tos 1927</xref>: 292; <xref ref-type="bibr" rid="B13">Beier 1931</xref>: 14; <xref ref-type="bibr" rid="B20">Brues and Melander 1932</xref>: 89, 644; <xref ref-type="bibr" rid="B14">Beier 1935</xref>: 6, 11; <xref ref-type="bibr" rid="B80">Rehn 1935</xref>: 198, 201, 204; <xref ref-type="bibr" rid="B7">Apolinar M. 1937</xref>: 226; <xref ref-type="bibr" rid="B66">La Greca 1939</xref>: 2, Fig. 1; <xref ref-type="bibr" rid="B71">Neave 1939</xref>: 978; <xref ref-type="bibr" rid="B21">Brues et al. 1954</xref>: 89, 878; <xref ref-type="bibr" rid="B15">Beier 1964</xref>: 943; <xref ref-type="bibr" rid="B108">Weidner 1964</xref>: 143; <xref ref-type="bibr" rid="B16">Beier 1968</xref>: 8, 14, 32; <xref ref-type="bibr" rid="B69">Marshall 1975</xref>: 322; <xref ref-type="bibr" rid="B11">Bazyluk 1977</xref>: 133, 169; <xref ref-type="bibr" rid="B75">Passerin d‘Entrèves 1981</xref>: 61; <xref ref-type="bibr" rid="B78">Piza 1982</xref>: 94; <xref ref-type="bibr" rid="B103">Terra 1995</xref>: 53–54, Figs 85–87; <xref ref-type="bibr" rid="B85">Salazar E. 1998</xref>: 105, Fig. 4; <xref ref-type="bibr" rid="B34">Edmunds and Brunner 1999</xref>: 282; <xref ref-type="bibr" rid="B62">Jantsch 1999</xref>: 19, 24, 30–31, 33, 35, 39, 47, Tables 4–6; <xref ref-type="bibr" rid="B83">Roy 1999</xref>: 30; <xref ref-type="bibr" rid="B86">Salazar E. 1999</xref>: 10; <xref ref-type="bibr" rid="B68">Maes and Roy 2000</xref>: 61; <xref ref-type="bibr" rid="B87">Salazar E. 2000</xref>: 67; <xref ref-type="bibr" rid="B67">Lombardo and Agabiti 2001</xref>: 90, 96–97; <xref ref-type="bibr" rid="B88">Salazar E. 2002</xref>: 121, 124; <xref ref-type="bibr" rid="B35">Ehrmann 2002</xref>: 26, 33, 206, 375; <xref ref-type="bibr" rid="B3">Agudelo and Chica 2002</xref>: 7, 20, 30, 36, 62, Fig. 8b; <xref ref-type="bibr" rid="B4">Agudelo and Chica 2003</xref>: 127, 130, 131, 132, 133, Tables 1, 3, Figs 1, 3, 7; <xref ref-type="bibr" rid="B1">Agudelo 2004</xref>: 44, 55, Table 3.1; <xref ref-type="bibr" rid="B89">Salazar E. 2004</xref>: 211, 213; <xref ref-type="bibr" rid="B2">Agudelo 2005</xref>: 3; <xref ref-type="bibr" rid="B74">Otte and Spearman 2005</xref>: 132, 481; <xref ref-type="bibr" rid="B5">Agudelo et al. 2007</xref>: 109, 116, 141; <xref ref-type="bibr" rid="B70">Medellín et al. 2007</xref>: 151; <xref ref-type="bibr" rid="B84">Roy and Cuche 2008</xref>: 8, 14, 21 (emendation by Stål); <xref ref-type="bibr" rid="B116">Yager and Svenson 2008</xref>: 556, 565; <xref ref-type="bibr" rid="B114">Wieland 2008</xref>: 158; <xref ref-type="bibr" rid="B102">Svenson and Whiting 2009</xref>: 503, Appendix S1; <xref ref-type="bibr" rid="B115">Wieland 2013</xref>: 22, 57, 87, 89, 130, 154, 158, 176, Figs 2, 4A, 20–21; <xref ref-type="bibr" rid="B101">Svenson in press</xref>.</comment></tp:nomenclature-citation><tp:nomenclature-citation><tp:taxon-name>Hagiomantis</tp:taxon-name><comment> (<italic>partim</italic>): <xref ref-type="bibr" rid="B63">Kirby 1904</xref>: 271.</comment></tp:nomenclature-citation><tp:nomenclature-citation><tp:taxon-name>Liturguda</tp:taxon-name><comment>: <xref ref-type="bibr" rid="B61">Jantsch 1991</xref>: 125.</comment></tp:nomenclature-citation></tp:nomenclature-citation-list></tp:nomenclature><tp:treatment-sec sec-type="Type species"><title>Type species.</title><p><italic><tp:taxon-name>Liturgusa cayennensis</tp:taxon-name></italic> Saussure, 1869 (Designation by <xref ref-type="bibr" rid="B63">Kirby 1904</xref>: 271).</p></tp:treatment-sec><tp:treatment-sec sec-type="Taxonomic history"><title>Taxonomic history.</title><p><bold>Spelling of genus.</bold> Two spellings of the genus name are present in the literature. The first is <italic><tp:taxon-name>Liturgousa</tp:taxon-name></italic>, established by Henri de Saussure in 1869 to include two species, <italic><tp:taxon-name>Mantis annulipes</tp:taxon-name></italic> Audinet Serville, 1838 and his newly described <italic><tp:taxon-name>Liturgousa cayennensis</tp:taxon-name></italic> Saussure, 1869. The second is <italic><tp:taxon-name>Liturgusa</tp:taxon-name></italic>, introduced by Carl Stål in 1877 while attributing the name to the original author, <xref ref-type="bibr" rid="B90">Saussure (1869)</xref>. The name is derived from the Greek Liturgus (feminine form Liturga), meaning “celebrator of liturgy”, which indicates that Saussure’s original spelling of <italic><tp:taxon-name>Liturgousa</tp:taxon-name></italic> may have been a mistake, but under Article 32.5.1 of the ICZN (International Code of Zoological Nomenclature 4th edition) “incorrect transliteration or latinization, or use of an inappropriate connecting vowel, are not to be considered inadvertent errors” and thus is not demonstrably incorrect under Article 32.5 and stands as the correct original spelling under Article 32.2. The subsequent spelling of <italic><tp:taxon-name>Liturgusa</tp:taxon-name></italic> proposed by Stål appears to be an emendation, but since this emendation is applied to a correct original spelling and he also did not include a justification for his subsequent spelling (Art. 33.2.1), it is considered as an unjustified emendation under Article 33.2.3 of the Code. Under Article 33.2.3.1 the unjustified emendation (<italic><tp:taxon-name>Liturgusa</tp:taxon-name></italic>) becomes justified when it is in prevailing usage and is attributed to the original author and date. A comprehensive nomenclatural note pertaining to the spelling issue of <italic><tp:taxon-name>Liturgusa</tp:taxon-name></italic> has established such prevailing usage (<xref ref-type="bibr" rid="B101">Svenson in press</xref>), thus the unjustified emendation was determined as justified and is an available name that is used herein.</p></tp:treatment-sec><tp:treatment-sec sec-type="Type designation"><title>Type designation.</title><p>Upon creation of the genus <!--PageBreak--><italic><tp:taxon-name>Liturgusa</tp:taxon-name></italic> by Saussure in 1869, two species, <italic><tp:taxon-name>Mantis annulipes</tp:taxon-name></italic> Audinet Serville, 1838 and <italic><tp:taxon-name>Liturgusa cayennensis</tp:taxon-name></italic> Saussure, 1869, were included, but neither were designated as the type species for the genus. Further, no type was established until subsequent designation, adherent to Article 69.1 of the Code, by <xref ref-type="bibr" rid="B63">Kirby (1904</xref>: 271) of <italic><tp:taxon-name>Liturgusa cayennensis</tp:taxon-name></italic> Saussure, 1869, which was valid under Article 67.2 of the Code as this species was an “originally included nominal species” available for fixation. However, <xref ref-type="bibr" rid="B40">Giglio-Tos (1927</xref>: 292) took subsequent action by designation of <italic><tp:taxon-name>Mantis annulipes</tp:taxon-name></italic> Audinet Serville, 1838, an act not valid according to Article 69.1.2 of the Code, which states that the first designation in a publication (<xref ref-type="bibr" rid="B63">Kirby 1904</xref>) is to be accepted. This type discrepancy was first recognized by <xref ref-type="bibr" rid="B80">Rehn (1935</xref>: 198) having stated in footnote “Giglio-Tos (Das Tierreich, Lief. 50, p. 292, (1927)), erroneously gives <italic>annulipes</italic> as the genotype. Kirby‘s fixation is the first, and, being made on one of the two originally included species, must be followed”. Unfortunately, recognition of <italic><tp:taxon-name>Liturgusa cayennensis</tp:taxon-name></italic> Saussure, 1869 as the type for the genus has not been uniform across taxonomic works (e.g. <xref ref-type="bibr" rid="B35">Ehrmann 2002</xref> recognizes <italic><tp:taxon-name>Mantis annulipes</tp:taxon-name></italic> and <xref ref-type="bibr" rid="B74">Otte and Spearman 2005</xref> recognizes <italic><tp:taxon-name>Liturgusa cayennensis</tp:taxon-name></italic>).</p></tp:treatment-sec><tp:treatment-sec sec-type="Redescription of the genus"><title>Redescription of the genus.</title><p><italic>Body</italic>: The overall coloration of all <italic><tp:taxon-name>Liturgusa</tp:taxon-name></italic> species varies within a mottled or camouflage pattern that incorporates black, brown, pale tan, white or grey, and sometimes shades of green. The mottled patterns can be diffuse or highly contrasting with whitish regions abutting black spots or splotches. All species are dorsoventrally flattened with disproportionately long legs in comparison to body length.</p><p><italic>Measurement Ranges</italic>: <bold>Male.</bold> Body length 18.59–29.16; forewing length 10.74–17.91; hindwing length 8.12–14.19; pronotum length 5.03–8.84; prozone length 1.55–2.49; pronotum width 1.90–3.18; pronotum narrow width 1.27–2.47; head width 4.36–6.34; head vertex to clypeus 1.55–2.67; frons width 1.39–2.39; frons height 0.53–0.93; prothoracic femur length 5.40–8.10; mesothoracic femur length 3.32–11.15; mesothoracic tibia length 4.78–8.83; mesothoracic tarsus length 4.33–8.07; metathoracic femur length 6.61–11.64; metathoracic tibia length 6.05–12.00; metathoracic tarsus length 6.24–11.52; pronotal elongation measure 0.26–0.34; pronotal shape measure 0.28–0.49; head shape measure 0.36–0.44; frons shape measure 0.30–0.47. <bold>Female.</bold> Body length 14.64–52.03; forewing length 12.36–26.96; hindwing length 9.29–21.20; pronotum length 5.16–13.12; prozone length 1.57–3.69; pronotum width 2.19–4.49; pronotum narrow width 1.43–3.09; head width 4.42–7.91; head vertex to clypeus 1.78–3.38; frons width 1.51–3.23; frons height 0.52–1.23; prothoracic femur length 5.22–12.24; mesothoracic femur length 6.47–14.62; mesothoracic tibia length 4.83–12.35; mesothoracic tarsus length 4.56–10.74; metathoracic femur length 6.56–14.87; metathoracic tibia length 6.90–17.08; metathoracic tarsus length 6.38–14.80; pronotal elongation measure 0.23–0.33; pronotal shape measure 0.29–0.52; head shape measure 0.38–0.47; frons shape measure 0.30–0.44.</p><!--PageBreak--><p><italic>Head</italic>: Wider than long with large, rounded eyes projecting outside the profile of the head both laterally and anteriorly (the anterior margin of the eyes anterior to the central surface of the head). Juxta-ocular protuberances present to varying degrees within males, but always well developed in females. The vertex between the parietal sutures is straight, concave or slightly irregular. Frontal suture with a medial carina. Ocelli present in males, but size is variable, protruding on cuticular mounds; reduced in females and laying more flatly on the surface or all three positioned laterally on a continuous curved carina. Central ocellus oriented anteriorly and lateral ocelli oriented outward, perpendicular to the central axis of the head or at most a few degrees off perpendicular. Frons narrowed between the antennal insertion sites and depressed below the central ocellus; a transverse carina present below the central ocellus, running from lateral margins under the antennal insertion sites medially in a dorsally oriented curve. Upper margin of clypeus convex, lower margin straight, concave, or convex; a transverse ridge medially; lateral margins tapering, widest at the upper margin. Labrum with minimal sculpting and a rounded terminus. Antennae filiform and with rare setae, pale or dark or a combination of both, never banded. Varying levels of black markings across the anterior surface that can include a transverse band or spots on the lower part of the frons, markings around the ocelli and the vertex, and markings on the clypeus, labrum and mandibles. Palpi are usually pale with or without a darkened terminus.</p><p><italic>Pronotum</italic>: Varying from elongate (<italic>pronotum shape measure</italic> 0.28) to squat (<italic>pronotum shape measure</italic> 0.52) with a defined supra-coxal bulge; dorsal surface mostly smooth or at most with disperse tubercles, particularly in the posterior half. Prozone with lateral margins that are parallel, tapering anteriorly or rarely convex. Metazone with lateral margins that are parallel, concave, or tapering posteriorly; the dorsal surface often with laterally symmetrical bulges in the middle, which can push lateral margins outward. Coloration highly variable with pale and black markings. Supra-coxal sulcus strongly defined; posterior margin straight or medially emarginate.</p><p><italic>Prothoracic Legs</italic>: Femoral spine count of male and female: anteroventral 12–17, posteroventral 4, discoidal 4. Femur robust with a straight or concave dorsal margin; anteroventral and posteroventral (internal and external, respectively) spines well developed; line of small tubercles running medially of the posteroventral spines. A continuous carina running from distal terminus of femur along dorsal margin to the base, circling the external surface of the proximal end and running along the ventral margin at the base of the posteroventral spines. Pale to dark banding on posterior (external) surface of femur; anterior (internal) surface pale with varying patterns of black markings. Posterior surface of femur smooth or with few tubercles. Well-developed femoral pit to accommodate terminal posteroventral tibial spine, positioned medial to the proximal two posteroventral spines; pit is colored black, brown or pale. Prothoracic tibial spine count of male and female: anteroventral 7–11, posteroventral 7. Prothoracic tibial spines robust; the posteroventral spines with the first smallest, the second and/or third longer, the third or fourth through sixth of similar length; the anteroventral spines longest at distal end and shortening proximally, but the seventh and eighth spines from the distal terminal spine longer than adjacent spines. Tarsus normal for <tp:taxon-name>Mantodea</tp:taxon-name>, but banded with pale and dark coloration. Prothoracic coxae smooth with no or a few very minor tubercles or setae along dorsal margin; black markings vary across species on the anterior, posterior, and ventral surfaces.</p><p><italic>Meso- and Metathoracic Legs</italic>: Long and slender with pale to dark banding on the femur and tibia; dorsal surface of femora smooth. Femora with ventral (posterior) carina, some species being more pronounced than others; dorsal (anterior) carina noticeable in some species (Cayennensis Group in particular). Tibia long and rounded with well developed terminal spurs. Mesothoracic tarsi with first segment shorter, equal to or longer than remaining segments combined. Metathoracic tarsi with first segment always at least slightly longer than remaining segments combined, can be much longer.</p><!--PageBreak--><p><italic>Wings</italic>: Wings developed in males and females. Forewing mottled with brown, black, white, and green coloration; the costal region narrow relative to the wing length, the width between 2–5% the length, often with light to dark irregular banding; veins often marked with irregular sections of pale color. The forewings in many species may be colored asymmetrically, one being mottled as described above while the other is either dark rust or blackened with the mottled pattern still slightly visible (darker wing typically folded under the mottled wing). Hindwings hyaline, smoky opaque, and/or with rusty, yellow, or orange coloration; the terminus of the discoidal region either projecting beyond or within the profile of the distal margin of anal region.</p><p><italic>Abdomen</italic>: Males and females with varying degrees of gradual widening from first segment until the beginning of the distal third (segments 5–7) at which point the lateral margins narrow to the terminus, the middle third being the broadest region. Some slender species with very slight widening, exhibiting near parallel margins before an abrupt narrowing as described above. Some species with pointed posterolateral tergal projections in the distal half of the abdomen of males and/or females, but other species with unmodified tergites. Cerci cylindrical, long and setose, tapering to a point. Supra-anal plate long or transverse, always with a rounded terminus of varying degrees. Subgenital plate of male with rounded, slightly irregular terminus; without styli.</p><p><italic>Male Genital Complex</italic>: The distal end of main body of ventral left sclerite (L4A) is either smooth and rounded or with a distal process (pda) of varying size and shape. The apofisis falloid (afa) of the main body of dorsal left sclerite (L4B) well sclerotized with a highly variable terminus; the apical process (paa) cylindrical and curved, terminating in a rounded or blunt end. The right dorsal phallomere (fda) of the first sclerite of right phallomere (R1) tapers to a rounded terminus and is mostly membranous with disperse setae of varying robustness; the ventral plate (pia) strongly sclerotized with strongly defined grooves, slight grooves, or smooth; the ventral process (pva) strongly sclerotized and curved and/or tapering distally.</p></tp:treatment-sec><tp:treatment-sec sec-type="Ootheca"><title>Ootheca</title><p>(<xref ref-type="fig" rid="F1">Figs 1D</xref>, <xref ref-type="fig" rid="F21">21A–B</xref>). For known species, the ootheca is attached to solid substrate, usually tree bark. The main body is spherical with a tapering hollow tube originating from a dorso-medial position at about 45 degrees from a lateral perspective relative to attachment surface. Eggs positioned in a linear row medially in line with the tubicular process within an air-filled space. The size and volume of the air-filled space of the spherical body appears to vary across species (a considerably larger ootheca was examined for an unknown species in the Natural History Museum, London). Upon hatching, nymphs emerge through the tube to the outside. The number of eggs is unknown across the species.</p></tp:treatment-sec><tp:treatment-sec sec-type="Key to species"><title>Key to species</title><table-wrap content-type="key" position="anchor" orientation="portrait"><table><tbody><tr><td rowspan="1" colspan="1">1</td><td rowspan="1" colspan="1"><italic>Pronotum shape measure</italic> (measure = pronotum width at the supra-coxal bulge / total length of pronotum) of male 0.435 or greater, of female 0.45 or greater; pronotum short and broad (<xref ref-type="fig" rid="F47">Fig. 47A–G</xref>). Metazone shape metric (metric = pronotum width at the supra-coxal bulge / length of metazone) of male 0.63 or greater, of female 0.63 or greater; short, broad metazone</td><td rowspan="1" colspan="1">2, Cayennensis Group</td></tr><tr><td rowspan="1" colspan="1">–</td><td rowspan="1" colspan="1"><italic>Pronotum shape measure</italic> of male 0.43 or less, of female 0.43 or less; pronotum slightly to highly elongate (<xref ref-type="fig" rid="F47">Figs 47H–T</xref>, <xref ref-type="fig" rid="F48">48</xref>, <xref ref-type="fig" rid="F49">49</xref>). Metazone shape metric of male 0.61 or less, of female 0.615 or greater</td><td rowspan="1" colspan="1">5</td></tr><tr><td rowspan="1" colspan="3"><bold>Cayennensis Group</bold></td></tr><!--PageBreak--><tr><td rowspan="1" colspan="1">2</td><td rowspan="1" colspan="1">Pronotum widened at the posterior end, the lateral margins protruding; distinct narrowing in the medial region of the metazone (<xref ref-type="fig" rid="F47">Fig. 47E–F</xref>)</td><td rowspan="1" colspan="1">3</td></tr><tr><td rowspan="1" colspan="1">–</td><td rowspan="1" colspan="1">Pronotum with gradually narrowing lateral margins from supra-coxal bulge to posterior margin with no or very little central narrowing; posterior lateral margins not protruding and contained within the profile of the posterior terminus (<xref ref-type="fig" rid="F47">Fig. 47A–D</xref>). Terminus of apofisis falloid (afa) of the main body of dorsal left sclerite (L4B) broad at base, quickly tapering to sharp or blunt point; often triangular (<xref ref-type="fig" rid="F51">Fig. 51A–B</xref>)</td><td rowspan="1" colspan="1">4</td></tr><tr><td rowspan="1" colspan="1">3</td><td rowspan="1" colspan="1">Lateral margins of male and female prozone parallel or slightly divergent anteriorly (<xref ref-type="fig" rid="F47">Fig. 47E–F</xref>). Discoidal region of hindwing of male and female with orange or rust coloration fading to smoke distally and into the anal region (<xref ref-type="fig" rid="F6">Fig. 6A–B</xref>). Terminus of apofisis falloid (afa) of the main body of dorsal left sclerite (L4B) narrow and shaped like a finger (<xref ref-type="fig" rid="F51">Fig. 51C.1</xref>). Distributed in northern Guyana and northern Brazil</td><td rowspan="1" colspan="1"><italic><tp:taxon-name>Liturgusa guyanensis</tp:taxon-name></italic> La Greca, 1939</td></tr><tr><td rowspan="1" colspan="1">–</td><td rowspan="1" colspan="1">Lateral margins of the female prozone converging anteriorly (<xref ref-type="fig" rid="F47">Fig. 47G</xref>). Discoidal region of hindwing of female (only females known) yellow on proximal 90% and fading to black distally; yellow extending into the anterior portion of the anal region with strongly defined transition from yellow to hyaline with a slight smoke color along the distal margin (<xref ref-type="fig" rid="F7">Fig. 7A</xref>). Only known from southern Venezuela near the Sierra de la Neblina</td><td rowspan="1" colspan="1"><italic><tp:taxon-name>Liturgusa neblina</tp:taxon-name></italic> sp. n.</td></tr><tr><td rowspan="1" colspan="1">4</td><td rowspan="1" colspan="1">Mesotarsi with first segment as long as the remaining segments combined. Distributed in eastern South America including French Guiana, Guyana, Suriname, and eastern Brazil. Lateral margins of female abdomen with slight or no tergal expansions</td><td rowspan="1" colspan="1"><italic><tp:taxon-name>Liturgusa cayennensis</tp:taxon-name></italic> Saussure, 1869</td></tr><tr><td rowspan="1" colspan="1">–</td><td rowspan="1" colspan="1">Mesotarsi with first segment shorter than the remaining segments combined. Distributed in western South America including Colombia, Ecuador, Peru, and southern Venezuela. Lateral margins of female abdomen with distinct tergal expansions that produce a posterior oriented point</td><td rowspan="1" colspan="1"><italic><tp:taxon-name>Liturgusa lichenalis</tp:taxon-name></italic> Gerstaecker, 1889</td></tr><tr><td rowspan="1" colspan="1">5</td><td rowspan="1" colspan="1"><italic>Pronotum shape measure</italic> of male 0.360 or greater, of female 0.370 or greater</td><td rowspan="1" colspan="1">6, Maya Group</td></tr><tr><td rowspan="1" colspan="1">–</td><td rowspan="1" colspan="1"><italic>Pronotum shape measure</italic> of male 0.355 or less, of female 0.36 or less; pronotum elongate and slender</td><td rowspan="1" colspan="1">15, Cursor Group</td></tr><tr><td rowspan="1" colspan="3"><bold>Maya Group</bold></td></tr><tr><td rowspan="1" colspan="1">6</td><td rowspan="1" colspan="1">Forewing length of female 26–27 mm, of male 19–20 mm. Length of pronotum of female 11–12 mm, of male 9–10 mm. Known only from Colombia</td><td rowspan="1" colspan="1"><italic><tp:taxon-name>Liturgusa stiewei</tp:taxon-name></italic> sp. n.</td></tr><tr><td rowspan="1" colspan="1">–</td><td rowspan="1" colspan="1">Forewing length of female 13–22 mm, of male 12–18 mm. Length of pronotum of female 6–10 mm, of male 5–8 mm</td><td rowspan="1" colspan="1">7</td></tr><tr><td rowspan="1" colspan="1">7</td><td rowspan="1" colspan="1">Pronotum highly sculpted in male and female with all of the following characteristics: prozone with highly convex margins; a defined supra-coxal bulge; <!--PageBreak-->medial region of metazonal lateral margins parallel or highly convex and bulging outward; posterior margins rounded in males, females with straightened posterior corners oriented 45 degrees from the central line of the body (<xref ref-type="fig" rid="F47">Fig. 47E–F</xref>). Distributed only in Central America with records from Honduras, Guatemala, Belize, and Panama</td><td rowspan="1" colspan="1"><italic><tp:taxon-name>Liturgusa zoae</tp:taxon-name></italic> sp. n.</td></tr><tr><td rowspan="1" colspan="1">–</td><td rowspan="1" colspan="1">Pronotum of male and female not highly sculpted with all of the following characteristics: prozone with lateral margins that are near parallel or tapering anteriorly; a moderately defined supra-coxal bulge; medial region of metazonal lateral margins concave or bulging slightly; posterior margins in males and females rounded with a central emargination (<italic><tp:taxon-name>Liturgusa manausensis</tp:taxon-name></italic> male with straightened posterior corners oriented 45 degrees from the central line of the body) (<xref ref-type="fig" rid="F47">Figs 47H–T</xref>, <xref ref-type="fig" rid="F48">48C–D</xref>)</td><td rowspan="1" colspan="1">8</td></tr><tr><td rowspan="1" colspan="1">8</td><td rowspan="1" colspan="1">Relatively small with a size metric range (size metric = length of forewing × length of pronotum) of 63–68 for males and 88–91 for females</td><td rowspan="1" colspan="1">9</td></tr><tr><td rowspan="1" colspan="1">–</td><td rowspan="1" colspan="1">Relatively large with a size metric range of 73–132 for males and 97–187 for females</td><td rowspan="1" colspan="1">10</td></tr><tr><td rowspan="1" colspan="1">9</td><td rowspan="1" colspan="1">Prothoracic femora of female with posteroventral genicular spine positioned proximal to the beginning of the genicular lobe. Male size metric approximately 16–17 (size metric = [length of pronotum / width of pronotum at narrow] × width of head). Distributed in northern Peru with one record just across the border in Brazil.</td><td rowspan="1" colspan="1"><italic><tp:taxon-name>Liturgusa bororum</tp:taxon-name></italic> sp. n.</td></tr><tr><td rowspan="1" colspan="1">–</td><td rowspan="1" colspan="1">Prothoracic femora of female with posteroventral genicular spine positioned distal to the beginning of the genicular lobe. Male size metric approximately 14. Distributed in northern Venezuela</td><td rowspan="1" colspan="1"><italic><tp:taxon-name>Liturgusa cura</tp:taxon-name></italic> sp. n.</td></tr><tr><td rowspan="1" colspan="1">10</td><td rowspan="1" colspan="1">Hindwings of male and female with yellow, orange or rust coloration on at least the proximal third of the discoidal region, fading to black distally (<xref ref-type="fig" rid="F10">Figs 10A–B</xref>, <xref ref-type="fig" rid="F16">16A–B</xref>)</td><td rowspan="1" colspan="1">11</td></tr><tr><td rowspan="1" colspan="1">–</td><td rowspan="1" colspan="1">Discoidal region of the hindwings of male and female black or darkly opaque with at most the anterior costal margin with a lighter pale or rust coloration (<xref ref-type="fig" rid="F11">Figs 11A–B</xref>, <xref ref-type="fig" rid="F12">12A</xref>, <xref ref-type="fig" rid="F13">13A–B</xref>, <xref ref-type="fig" rid="F17">17A–B</xref>)</td><td rowspan="1" colspan="1">12</td></tr><tr><td rowspan="1" colspan="1">11</td><td rowspan="1" colspan="1">Hindwings of male and female orange or yellow colored on the proximal ¾ of the discoidal region, sharply transitioning to black distally; the anal region mostly black or darkly opaque with the proximal third matching the orange color of the discoidal region (<xref ref-type="fig" rid="F10">Fig. 10A–B</xref>). Size metric (metric = length of prothoracic femora / length of forewing) for males 0.45 or greater, for females 0.47 or greater. Ventral left sclerite (L4A) without distal process (pda), smoothly rounded (<xref ref-type="fig" rid="F51">Fig. 51F.1</xref>). Distributed in Central America with records from Panama, Costa Rica, and Nicaragua</td><td rowspan="1" colspan="1"><italic><tp:taxon-name>Liturgusa fossetti</tp:taxon-name></italic> sp. n.</td></tr><tr><td rowspan="1" colspan="1">–</td><td rowspan="1" colspan="1">Hindwings of male and female orange or rust colored on the proximal ⅓ to ½ of the discoidal region, gradually fading to black distally; the anal region uniformly opaque black or smoky (<xref ref-type="fig" rid="F16">Fig. 16A–B</xref>). Size metric for males 0.44 or less, for females 0.45 or less. Ventral left sclerite (L4A) with distal process (pda) (<xref ref-type="fig" rid="F51">Fig. 51J.1–J.6</xref>)</td><td rowspan="1" colspan="1"><italic><tp:taxon-name>Liturgusa tessae</tp:taxon-name></italic> sp. n.</td></tr><!--PageBreak--><tr><td rowspan="1" colspan="1"/><td rowspan="1" colspan="1">Male genital dissection required for identification of <italic><tp:taxon-name>Liturgusa manausensis</tp:taxon-name></italic>, <italic><tp:taxon-name>Liturgusa kirtlandi</tp:taxon-name></italic>, <italic><tp:taxon-name>Liturgusa trinidadensis</tp:taxon-name></italic>, and <italic><tp:taxon-name>Liturgusa maya</tp:taxon-name></italic>.</td><td rowspan="1" colspan="1"/></tr><tr><td rowspan="1" colspan="1">12</td><td rowspan="1" colspan="1">Male pronotal shape metric 0.59 (metric = [length of prozone / length of pronotum] × pronotum width at the supra-coxal bulge). Apofisis falloid (afa) of the main body of dorsal left sclerite (L4B) with a long, sharp point; ventral plate (pia) and ventral process (pva) of right phallomere (R1) large (<xref ref-type="fig" rid="F51">Fig. 51H.1</xref>). Small species with asymmetrical forewing coloration, the contrast between dark and light highly distinct. Only males known and recorded only from Manaus, Brazil</td><td rowspan="1" colspan="1"><italic><tp:taxon-name>Liturgusa manausensis</tp:taxon-name></italic> sp. n.</td></tr><tr><td rowspan="1" colspan="1">–</td><td rowspan="1" colspan="1">Pronotal shape metric for males 0.63 or greater, for females 0.77 or greater. Apofisis falloid (afa) of the main body of dorsal left sclerite (L4B) with a short, but sharp point; ventral plate (pia) and ventral process (pva) of right phallomere (R1) small (<xref ref-type="fig" rid="F51">Figs 51G.1–G.4</xref>, <xref ref-type="fig" rid="F51">51I.1–I4</xref>, <xref ref-type="fig" rid="F52">52A.1–A.5</xref>)</td><td rowspan="1" colspan="1">13</td></tr><tr><td rowspan="1" colspan="1">13</td><td rowspan="1" colspan="1">Apical process (paa) of dorsal left sclerite (L4B) flat, forming an angled pedestal (<xref ref-type="fig" rid="F51">Fig. 51G.1–G.4</xref>). Relatively large with a pronotum length range of 6.95–7.35 mm (7.18 average) for males and 8.16–8.70 mm (8.43 average) for females. Recorded only from central Bolivia</td><td rowspan="1" colspan="1"><italic><tp:taxon-name>Liturgusa kirtlandi</tp:taxon-name></italic> sp. n.</td></tr><tr><td rowspan="1" colspan="1">–</td><td rowspan="1" colspan="1">Apical process (paa) of dorsal left sclerite (L4B) uniformly rounded (<xref ref-type="fig" rid="F51">Figs 51I.1–I4</xref>, <xref ref-type="fig" rid="F52">52A.1–A.5</xref>). Relatively smaller overall with a pronotum range of 5.61–7.39 mm (6.25 average) for males and 6.55–8.99 mm (7.42 average) for females (only one male and two females of <italic><tp:taxon-name>Liturgusa maya</tp:taxon-name></italic> fall within the pronotum size range of <italic><tp:taxon-name>Liturgusa kirtlandi</tp:taxon-name></italic>)</td><td rowspan="1" colspan="1">14</td></tr><tr><td rowspan="1" colspan="1">14</td><td rowspan="1" colspan="1">Numerous tubercles in posterolateral corners of metazone in males and females. Antennae pale or gradually fade of a brown color in both sexes. Distal process (pda) of ventral left sclerite (L4A) with a sclerotized fold or slight projection centrally (<xref ref-type="fig" rid="F52">Fig. 52A.1–A.5</xref>). Known only from Trinidad</td><td rowspan="1" colspan="1"><italic><tp:taxon-name>Liturgusa trinidadensis</tp:taxon-name></italic> sp. n.</td></tr><tr><td rowspan="1" colspan="1">–</td><td rowspan="1" colspan="1">No tubercles present on pronotum of males and females. Antennae of both sexes fade rapidly to black just distal of the base. Distal process (pda) of ventral left sclerite (L4A) with a strongly defined central process that is angled approximately 30 degrees from the central axis of the hypophallus, the tip rounded (<xref ref-type="fig" rid="F51">Fig. 51I.1–I4</xref>). Broadly distributed from Mexico to southern Peru on the western side of South America</td><td rowspan="1" colspan="1"><italic><tp:taxon-name>Liturgusa maya</tp:taxon-name></italic> Saussure &amp; Zehntner, 1894</td></tr><tr><td rowspan="1" colspan="1">15</td><td rowspan="1" colspan="1">Length of forewing of male less than 13.2 mm. Size metric (metric = length of forewing × length of pronotum) of male 92 or less, of female 125 or less. Ventral left sclerite (L4A) with a smooth, rounded terminus, lacking distal process (pda) (<xref ref-type="fig" rid="F52">Fig. 52C.1–E.1</xref>)</td><td rowspan="1" colspan="1">16, Cursor Group A</td></tr><tr><td rowspan="1" colspan="1">–</td><td rowspan="1" colspan="1">Length of forewing of male 13.2 mm or greater. Size metric (metric = length of forewing × length of pronotum) of male 95 or greater, of female 130 or greater. Ventral left sclerite (L4A) with a distal process (pda) or serrated ridge (<xref ref-type="fig" rid="F52">Fig. 52F.1–K.1</xref>)</td><td rowspan="1" colspan="1">18, Cursor Group B</td></tr><!--PageBreak--><tr><td rowspan="1" colspan="3"><bold>Cursor Group A</bold></td></tr><tr><td rowspan="1" colspan="1">16</td><td rowspan="1" colspan="1">Supra-anal plate of male and female highly transverse, about three times as wide as long. Forewings lacking strongly pronounce white spot near the proximal end (<xref ref-type="fig" rid="F19">Fig. 19A–B</xref>). Apofisis falloid (afa) of the dorsal left sclerite (L4B) finger-like with the terminus shaped like a slightly broadened bulb (<xref ref-type="fig" rid="F52">Fig. 52C.1–C.3</xref>). Distributed only in Central America with records in Nicaragua, Costa Rica, and Panama</td><td rowspan="1" colspan="1"><italic><tp:taxon-name>Liturgusa cursor</tp:taxon-name></italic> Rehn, 1950</td></tr><tr><td rowspan="1" colspan="1">–</td><td rowspan="1" colspan="1">Supra-anal plate of male and female about twice as wide as long, the terminus rounded. Forewings with strongly pronounce white spot in the first proximal fifth, overlaying the bases of the media and cubitus veins (<xref ref-type="fig" rid="F20">Figs 20A–B</xref>, <xref ref-type="fig" rid="F22">22A–B</xref>). Apofisis falloid (afa) of the dorsal left sclerite (L4B) triangular, terminating with a sharp point (<xref ref-type="fig" rid="F52">Fig. 52D.1–E.1</xref>)</td><td rowspan="1" colspan="1">17</td></tr><tr><td rowspan="1" colspan="1">17</td><td rowspan="1" colspan="1">Anterior surface of forecoxae with a broad, black band medially in the proximal half as well as a black spot medially towards the distal terminus. Posterior margin of the prothoracic femora with a small spine between the most distal posteroventral spine and the genicular spine. Genicular spine positioned proximal to the beginning of the genicular lobe. Distributed in northern South America with records from French Guiana, but range could extend into Suriname and northern Brazil</td><td rowspan="1" colspan="1"><italic><tp:taxon-name>Liturgusa milleri</tp:taxon-name></italic> sp. n.</td></tr><tr><td rowspan="1" colspan="1">–</td><td rowspan="1" colspan="1">Anterior surface of forecoxa pale, without black markings. Posterior margin of the prothoracic femora without defined spine between the most distal posteroventral spine and the genicular spine. Genicular spine positioned distal to the beginning of the genicular lobe. Endemic to the island of Dominica</td><td rowspan="1" colspan="1"><italic><tp:taxon-name>Liturgusa dominica</tp:taxon-name></italic> sp. n.</td></tr><tr><td rowspan="1" colspan="3"><bold>Cursor Group B</bold></td></tr><tr><td rowspan="1" colspan="1">18</td><td rowspan="1" colspan="1">Discoidal area of the hindwings red, rust, or orange color proximally and fading to black distally (<xref ref-type="fig" rid="F26">Figs 26A–B</xref>, <xref ref-type="fig" rid="F29">29A</xref>). Forewings of male and female often with asymmetrical coloration; when present, one is red or rusty</td><td rowspan="1" colspan="1">19</td></tr><tr><td rowspan="1" colspan="1">–</td><td rowspan="1" colspan="1">Discoidal area of the hindwings uniformly dark or smoky colored (<xref ref-type="fig" rid="F7">Figs 7B</xref>, <xref ref-type="fig" rid="F23">23A–B</xref>, <xref ref-type="fig" rid="F24">24A–B</xref>, <xref ref-type="fig" rid="F25">25B</xref>, <xref ref-type="fig" rid="F27">27A–B</xref>). Forewings of male and female with or without asymmetrical coloration; when present, one is darkened black or smoky</td><td rowspan="1" colspan="1">20</td></tr><tr><td rowspan="1" colspan="1">19</td><td rowspan="1" colspan="1">Posteroventral prothoracic femoral spines of males and females long, most proximal spine around 0.50 mm and 1 mm, respectively (length of prothoracic femora ~14 and ~8.5 times the length of the most proximal posteroventral prothoracic femoral spine, respectively). Apofisis falloid (afa) of the dorsal left sclerite (L4B) a slender point, appearing like a needle; terminus of ventral left sclerite (L4A) with a sharp, slightly curved distal process (pda), but it can be reduced to a shorter projection with a pointed tip (<xref ref-type="fig" rid="F52">Fig. 52I.1</xref>)</td><td rowspan="1" colspan="1"><italic><tp:taxon-name>Liturgusa krattorum</tp:taxon-name></italic> sp. n.</td></tr><tr><td rowspan="1" colspan="1">–</td><td rowspan="1" colspan="1">Posteroventral prothoracic femoral spines of male and female short, most proximal spine around 0.35 mm and 0.50 mm, respectively (length of prothoracic femora 18 and 15.5 times the length of the most proximal posteroventral prothoracic femoral spine, respectively). Apofisis falloid (afa) of <!--PageBreak-->the dorsal left sclerite (L4B) a broad triangle ending with a sharp point; terminus of ventral left sclerite (L4A) with a small blunt distal process (pda) (<xref ref-type="fig" rid="F52">Fig. 52K.1</xref>)</td><td rowspan="1" colspan="1"><italic><tp:taxon-name>Liturgusa purus</tp:taxon-name></italic> sp. n.</td></tr><tr><td rowspan="1" colspan="1">20</td><td rowspan="1" colspan="1">Length of pronotum of male less than 7.1 mm, of female less than 8 mm</td><td rowspan="1" colspan="1"><italic><tp:taxon-name>Liturgusa actuosa</tp:taxon-name></italic> Rehn, 1950</td></tr><tr><td rowspan="1" colspan="1">–</td><td rowspan="1" colspan="1">Length of pronotum of male greater than 7.1 mm, of female greater than 8.5 mm</td><td rowspan="1" colspan="1">21</td></tr><tr><td rowspan="1" colspan="1">21</td><td rowspan="1" colspan="1">The length of the forewing is at most 1.80 times longer than the total length of the pronotum (observed range 1.67–1.80). Hindwings of male and female with a slight emargination between the discoidal and anal regions (<xref ref-type="fig" rid="F7">Figs 7A</xref>, <xref ref-type="fig" rid="F25">25B</xref>)</td><td rowspan="1" colspan="1">22</td></tr><tr><td rowspan="1" colspan="1">–</td><td rowspan="1" colspan="1">The length of the forewing is at least 1.83 times longer than the total length of the pronotum (observed range 1.83–2.2). Hindwings of male and female with a prominent emargination between the discoidal and anal regions (<xref ref-type="fig" rid="F25">Figs 25A–B</xref>, <xref ref-type="fig" rid="F27">27A–B</xref>)</td><td rowspan="1" colspan="1">23</td></tr><tr><td rowspan="1" colspan="1">22</td><td rowspan="1" colspan="1">The second most proximal posteroventral foretibial spine of female approximately 1.4 times the length of the third spine. Abdomen of female with slight posteriorolateral tergal projections that form a small posterior corner lip at most. Distributed in northern Venezuela with one record from northern Guyana</td><td rowspan="1" colspan="1"><italic><tp:taxon-name>Liturgusa cameroni</tp:taxon-name></italic> sp. n.</td></tr><tr><td rowspan="1" colspan="1">–</td><td rowspan="1" colspan="1">The second and third most proximal posteroventral foretibial spines of females roughly the same length, the second being slightly longer in most specimens (not more than 1.2 times the length of the third spine). Abdomen of female with pronounced posterolateral tergal projections that form small tooth-like projections between 0.15 mm and 0.21 mm in length. Distributed in northern French Guiana</td><td rowspan="1" colspan="1"><italic><tp:taxon-name>Liturgusa maroni</tp:taxon-name></italic> sp. n.</td></tr><tr><td rowspan="1" colspan="1">23</td><td rowspan="1" colspan="1">Mesotarsi of male with first segment shorter than the remaining segments combined. First tarsomere of female hindleg 3.5–8 times longer than the dorsal metatibial spur (spine relatively long). Distal process (pda) of ventral left sclerite (L4A) pointed, one side being serrated and heavily sclerotized; apofisis falloid (afa) of the dorsal left sclerite (L4B) with a broad, triangular terminus (<xref ref-type="fig" rid="F52">Fig. 52J.1–J.2</xref>)</td><td rowspan="1" colspan="1"><italic><tp:taxon-name>Liturgusa nubeculosa</tp:taxon-name></italic> Gerstaecker, 1889</td></tr><tr><td rowspan="1" colspan="1">–</td><td rowspan="1" colspan="1">Mesotarsi of male with first segment equal to remaining segments combined. First tarsomere of female hindleg 10–12 times longer than the dorsal metatibial spur (spine relatively short). Distal process (pda) of ventral left sclerite (L4A) pointed, the tip rounded; apofisis falloid (afa) of the dorsal left sclerite (L4B) with slender, pointed terminus (<xref ref-type="fig" rid="F52">Fig. 52G.1–G.2</xref>)</td><td rowspan="1" colspan="1"><italic><tp:taxon-name>Liturgusa algorei</tp:taxon-name></italic> sp. n.</td></tr></tbody></table></table-wrap></tp:treatment-sec><tp:treatment-sec sec-type="Clave Para las Especies (translation by Julio Rivera)"><title>Clave Para las Especies (translation by Julio Rivera)</title><table-wrap content-type="key" position="anchor" orientation="portrait"><table><tbody><tr><td rowspan="1" colspan="1">1</td><td rowspan="1" colspan="1"><!--PageBreak--><italic>Medida de la forma del pronotum</italic> (medida = ancho del pronotum a la altura de la dilatación supracoxal dividido por la longitud total del pronotum) del macho igual o mayor a 0.435, el de la hembra igual o mayor a 0.45; pronotum corto y ancho. <italic>Medida de la forma de la metazona</italic> (i.e. ancho del pronotum a la altura de la dilatación supracoxal dividido por la longitud total de la metazona) del macho igual o superior a 0.63, en la hembra igual o superior a 0.63; metazona corta y ancha</td><td rowspan="1" colspan="1">2, Grupo Cayennensis</td></tr><tr><td rowspan="1" colspan="1">–</td><td rowspan="1" colspan="1"><italic>Medida de la forma del pronotum</italic> del macho y la hembra igual o menor a 0.43. Pronotum poco o muy elongado. <italic>Medida de la forma de la metazona</italic> (i.e. ancho del pronotum a la altura de la dilatación supracoxal dividido por la longitud total de la metazona) del macho igual o menor a 0.61, en la hembra igual o superior a 0.615</td><td rowspan="1" colspan="1">5</td></tr><tr><td rowspan="1" colspan="3"><bold>Grupo Cayennensis</bold></td></tr><tr><td rowspan="1" colspan="1">2</td><td rowspan="1" colspan="1">Pronotum ensanchado en su extremo posterior, márgenes laterales sobresalientes; región central de la metazona con estrechamiento notorio (<xref ref-type="fig" rid="F47">Fig. 47E–F</xref>)</td><td rowspan="1" colspan="1">3</td></tr><tr><td rowspan="1" colspan="1">–</td><td rowspan="1" colspan="1">Pronotum con márgenes laterals estrechándose gradualmente en la sección comprendida entre la dilatación supracoxal y el márgen posterior, sin o con muy poco estrechamiento central; márgenes laterales no sobresalientes y contenidos dentro del perfil del márgen más posterior (<xref ref-type="fig" rid="F47">Fig. 47A–D</xref>). Parte distal de la apófisis faloide (afa) den esclerito dorsal derecho del macho (L4B) amplio en la base, estrechándose súbitamente para formar una punta aguda o roma; frecuentemente triangular (<xref ref-type="fig" rid="F51">Fig. 51A–B</xref>)</td><td rowspan="1" colspan="1">4</td></tr><tr><td rowspan="1" colspan="1">3</td><td rowspan="1" colspan="1">Márgenes laterales de la prozona paralela o ligeramente divergentes anteriormente en ambos sexos (<xref ref-type="fig" rid="F47">Fig. 47E–F</xref>). Región discoidal de las alas posteriores de ambos sexos de color naranja oxido, tornándose ahumada distalmente y hacia la región anal (<xref ref-type="fig" rid="F6">Fig. 6A–B</xref>). Ápice de la apófisis faloide (afa) del esclerito dorsal derecho del macho (L4B) estrecho y digitiforme (<xref ref-type="fig" rid="F51">Fig. 51C.1</xref>). Distribución en el Norte de Guyana y Norte de Brasil</td><td rowspan="1" colspan="1"><italic><tp:taxon-name>Liturgusa guyanensis</tp:taxon-name></italic> La Greca, 1939</td></tr><tr><td rowspan="1" colspan="1">–</td><td rowspan="1" colspan="1">Márgenes laterales de la prozona de la hembra convergiendo anteriormente (<xref ref-type="fig" rid="F47">Fig. 47G</xref>). Región discoidal de las alas posteriores de la hembra (unico sexo conocido) amarillo sobre el 90% más proximal y tornándose negro distalmente; la coloración amarilla se extiende hacia la porción anterior de la región anal, con una transición bien definida desde el amarillo hasta una condicioón más hialina, y con un tono mas ahumado hacia el márgen distal (<xref ref-type="fig" rid="F7">Fig. 7A</xref>). Solo conocida para el Sur de Venezuela, cerca de la ”Sierra de la Neblina”</td><td rowspan="1" colspan="1"><italic><tp:taxon-name>Liturgusa neblina</tp:taxon-name></italic> sp. n.</td></tr><tr><td rowspan="1" colspan="1">4</td><td rowspan="1" colspan="1">Mesotarso con primer segmento tan largo como los demás combinados. Distribuidos en el este de Sudamérica incluyendo Guyana Francesa, Guyana, Surinam y este de Brasil. Márgenes laterales del abdomen de la hembra con ligeras expansions tergales o sin estas</td><td rowspan="1" colspan="1"><italic><tp:taxon-name>Liturgusa cayennensis</tp:taxon-name></italic> Saussure, 1869</td></tr><tr><td rowspan="1" colspan="1">–</td><td rowspan="1" colspan="1">Mesotarso con primer segmento más corto que los demás combinados. Distribución en el Oeste de Sudamérica, incluyendo Colombia, Ecuador, Perú y Sur de Venezuela. Márgenes laterales del abdomen de la hembra con expansions tergales notorias en forma de una punta orientada posteriormente</td><td rowspan="1" colspan="1"><italic><tp:taxon-name>Liturgusa lichenalis</tp:taxon-name></italic> Gerstaecker, 1889</td></tr><tr><td rowspan="1" colspan="1"><!--PageBreak-->5</td><td rowspan="1" colspan="1"><italic>Medida de la forma del pronotum</italic> del macho igual o mayor a 0.360, de la hembra igual o mayor a 0.370</td><td rowspan="1" colspan="1">6, Grupo Maya</td></tr><tr><td rowspan="1" colspan="1">–</td><td rowspan="1" colspan="1"><italic>Medida de la forma del pronotum</italic> del macho igual o menor a 0.355, de la hembra igual o menor a 0.36; pronotum alargado y delgado</td><td rowspan="1" colspan="1">15, Grupo Cursor</td></tr><tr><td rowspan="1" colspan="3"><bold>Grupo Maya</bold></td></tr><tr><td rowspan="1" colspan="1">6</td><td rowspan="1" colspan="1">Alas anteriores de la hembra 26–27 mm, del macho 19–20. Longitud del pronotum de la hembra 11–12 mm, del macho 9–10. Conocida solo para Colombia</td><td rowspan="1" colspan="1"><italic><tp:taxon-name>Liturgusa stiewei</tp:taxon-name></italic> sp. n.</td></tr><tr><td rowspan="1" colspan="1">–</td><td rowspan="1" colspan="1">Alas anteriores de la hembra 13–22 mm (rango observado 13.35–21.41 mm), del macho 12–18 (rango observado 12.36–17.91 mm). Longitud del pronotum de la hembra 6–10 mm (rango observado 6.26–9.53 mm), del macho 5-8 mm (rango observado 5.16–7.35 mm)</td><td rowspan="1" colspan="1">7</td></tr><tr><td rowspan="1" colspan="1">7</td><td rowspan="1" colspan="1">Pronotum del macho y la hembra muy esculpido, mostrando las siguientes características: prozona con márgenes fuertemente convexos; dilatación supracoxal definida; región media de los márgenes laterales de la metazona paralelas o fuertemente convexa y dilatándose posteriormente; márgenes posteriores redondeados en los machos, en las hembras con las esquinas posteriores rectas, las que forman un angulo de 45 grados con respecto a la linea central del cuerpo (<xref ref-type="fig" rid="F47">Fig. 47E–F</xref>). Distribuida solo en Centro America, con registros en Honduras, Guatemala, Belize y Panama</td><td rowspan="1" colspan="1"><italic><tp:taxon-name>Liturgusa zoae</tp:taxon-name></italic> sp. n.</td></tr><tr><td rowspan="1" colspan="1">–</td><td rowspan="1" colspan="1">Pronotum del macho y la hembra no muy esculpido, mostrando las siguientes características: prozona con márgenes laterales casi paralelos o estrechándose anteriormente; dilatación supracoxal moderadamente definida; región media de los márgenes laterales de la metazona cóncavos o ligeramente dilatados; márgenes posteriores redondeados y con una emarginación central en ambos sexos (los machos de <italic><tp:taxon-name>Liturgusa manausensis</tp:taxon-name></italic> tienen las esquinas porteriores formando un angulo de 45 grados con respecto a la línea central del cuerpo (<xref ref-type="fig" rid="F47">Figs 47H–T</xref>, <xref ref-type="fig" rid="F48">48C–D</xref>)</td><td rowspan="1" colspan="1">8</td></tr><tr><td rowspan="1" colspan="1">8</td><td rowspan="1" colspan="1">Relativamente pequeños. El producto de longitud de las alas anteriores multiplicado por la longitud del pronotum es igual a 63–68 en los machos, y 88–91 en las hembras</td><td rowspan="1" colspan="1">9</td></tr><tr><td rowspan="1" colspan="1">–</td><td rowspan="1" colspan="1">Relativamente grandes. El producto de longitud de las alas anteriores multiplicado por la longitud del pronotum es igual a 73–132 en los machos, y 97–187 en las hembras</td><td rowspan="1" colspan="1">10</td></tr><tr><td rowspan="1" colspan="1">9</td><td rowspan="1" colspan="1">Fémures anteriores de la hembra con espina genicular posteroventral posicionada proximalmente al origen del lóbulo genicular. Rango de la siguiente métrica relativa: (<italic>longitud del pronotum / ancho menor del pronotum) × ancho de la cabeza</italic>, igual a 16–17 en los machos</td><td rowspan="1" colspan="1"><italic><tp:taxon-name>Liturgusa bororum</tp:taxon-name></italic> sp. n.</td></tr><tr><td rowspan="1" colspan="1">–</td><td rowspan="1" colspan="1">Fémures anteriores de la hembra con espina genicular posteroventral posicionada distalmente al origen lóbulo genicular. Rango de la siguiente métrica relativa: (<italic>longitud del pronotum / ancho menor del pronotum) × ancho de la cabeza</italic>, aproximadamente 14 en los machos</td><td rowspan="1" colspan="1"><italic><tp:taxon-name>Liturgusa cura</tp:taxon-name></italic> sp. n.</td></tr><tr><td rowspan="1" colspan="1"><!--PageBreak-->10</td><td rowspan="1" colspan="1">Alas posteriores del macho y la hembra con una coloracion amarilla, naranja u oxido sobre al menos el tercio proximal de la region discoidal, tornandose negra distalmente (<xref ref-type="fig" rid="F10">Figs 10A–B</xref>, <xref ref-type="fig" rid="F16">16A–B</xref>)</td><td rowspan="1" colspan="1">11</td></tr><tr><td rowspan="1" colspan="1">–</td><td rowspan="1" colspan="1">Región discoidal de las alas posteriores del macho y la hembra de color negro u oscuramente opacada, con a lo mucho el margen anterior del márgen costal de un color mas pálido o algo rojizo (<xref ref-type="fig" rid="F11">Figs 11A–B</xref>, <xref ref-type="fig" rid="F12">12A</xref>, <xref ref-type="fig" rid="F13">13A–B</xref>, <xref ref-type="fig" rid="F17">17A–B</xref>)</td><td rowspan="1" colspan="1">12</td></tr><tr><td rowspan="1" colspan="1">11</td><td rowspan="1" colspan="1">Área discoidal de las alas posteriores del macho y la hembra naranja o amarillo en los ¾ proximales, rápidamente tornándose negro distalmente; región anal mayormente negra u oscuramente opacada, con el tercio proximal coloreado como la región discoidal (<xref ref-type="fig" rid="F10">Fig. 10A–B</xref>). La métrica <italic>longitud del fémur anterior / longitud de las alas anteriores</italic> en los machos es igual o mayor a 0.45 (rango observado 0.45–0.48), e igual o mayor a 0.47 en las hembras (rango observado 0.47–0.52) Esclerito ventral izquierdo (L4A) sin proceso distal (pda) y suavemente redondeado. Distribución en Centro América, con registros de Panamá, Costa Rica y Nicaragua</td><td rowspan="1" colspan="1"><italic><tp:taxon-name>Liturgusa fossetti</tp:taxon-name></italic> sp. n.</td></tr><tr><td rowspan="1" colspan="1">–</td><td rowspan="1" colspan="1">Área discoidal de las alas posteriores del macho y la hembra naranja o rojo oxido en los 1/3 al ½ proximales, gradualmente tornandose negro hacia distalmente. Región anal uniformemente opaca, negra o ahumada (<xref ref-type="fig" rid="F16">Fig. 16A–B</xref>). La métrica <italic>longitud del fémur anterior / longitud de las alas anteriores</italic> en los machos igual o menor a 0.44 (rango observado 0.4–0.44), e igual o menor a 0.45 en las hembras (rango observado 0.4–0.45). Esclerito ventral izquierdo (L4A) con proceso distal (pda) (<xref ref-type="fig" rid="F51">Fig. 51J.1–J.6</xref>)</td><td rowspan="1" colspan="1"><italic><tp:taxon-name>Liturgusa tessae</tp:taxon-name></italic> sp. n.</td></tr><tr><td rowspan="1" colspan="1"/><td rowspan="1" colspan="1">Diseccion de genitalia masculina es necessaria para la identificacion de <italic><tp:taxon-name>Liturgusa manausensis</tp:taxon-name></italic>, <italic><tp:taxon-name>Liturgusa kirtlandi</tp:taxon-name></italic>, <italic><tp:taxon-name>Liturgusa trinidadensis</tp:taxon-name></italic>, and <italic><tp:taxon-name>Liturgusa maya</tp:taxon-name></italic>.</td></tr><tr><td rowspan="1" colspan="1">12</td><td rowspan="1" colspan="1">Métrica de la forma del pronotum del macho 0.59 (métrica = [longitud de la prozona/longitud del pronotum] × ancho del pronotum a la altura de la dilatación supracoxal]. Apófisis faloide (afa) del esclerito dorsal izquierdo (L4B) con una punta larga y aguda; ventral plate (pia) y ventral process (pva) del falómero derecho (R1) grandes (<xref ref-type="fig" rid="F51">Fig. 51H.1</xref>). Especie pequeña con coloración de las alas anteriores asimétrica y con un contraste muy notorio entre las regiones oscurecidas y las más claras. Especie conocida solo por los machos, registros solo para Manaus, Brasil</td><td rowspan="1" colspan="1"><italic><tp:taxon-name>Liturgusa manausensis</tp:taxon-name></italic> sp. n.</td></tr><tr><td rowspan="1" colspan="1">–</td><td rowspan="1" colspan="1">Métrica de la forma del pronotum del macho 0.63 o mayor (rango observado 0.63-0.86), en las hembras 0.77 o mayor (rango observado 0.77-1.12). Apófisis faloide (afa) del esclerito dorsal izquierdo (L4B) con una punta corta y aguda; ventral plate (pia) y ventral process (pva) del falómero derecho (R1) pequeños (<xref ref-type="fig" rid="F51">Figs 51G.1–G.4</xref>, <xref ref-type="fig" rid="F51">51I.1–I4</xref>, <xref ref-type="fig" rid="F52">52A.1–A.5</xref>)</td><td rowspan="1" colspan="1">13</td></tr><tr><td rowspan="1" colspan="1">13</td><td rowspan="1" colspan="1">Proceso apical (paa) del esclerito dorsal izquierdo (L4B) plano, en forma de podio (<xref ref-type="fig" rid="F51">Fig. 51G.1–G.4</xref>). Especie relativamente grande, pronotum del macho entre 6.95–7.35 (promedio 7.18), y hembras entre 8.16–8.7 (promedio 8.43). Registros solo para Bolivia central</td><td rowspan="1" colspan="1"><italic><tp:taxon-name>Liturgusa kirtlandi</tp:taxon-name></italic> sp. n.</td></tr><tr><td rowspan="1" colspan="1">–</td><td rowspan="1" colspan="1">Proceso apical (paa) del esclerito dorsal izquierdo (L4B) uniformemente redondeado (<xref ref-type="fig" rid="F51">Figs 51I.1–I4</xref>, <xref ref-type="fig" rid="F52">52A.1–A.5</xref>). Tamaño relativamente pequeño, pro<!--PageBreak-->notum del macho entre 5.61–7.39 (promedio 6.25), y hembras 6.55–8.99 (promedio 7.42) (solo se observo un macho y dos hembras de <italic><tp:taxon-name>Liturgusa maya</tp:taxon-name></italic> con medidas del pronotum comparables a <italic><tp:taxon-name>Liturgusa kirtlandi</tp:taxon-name></italic>)</td><td rowspan="1" colspan="1">14</td></tr><tr><td rowspan="1" colspan="1">14</td><td rowspan="1" colspan="1">Esquinas posterolaterales de la metazona con numerosos tubérculos en ambos sexos. Antenas pálidas o gradualmente tornándose pardo en ambos sexos. Proceso distal (pda) del esclerito ventral izquierdo (L4A) centralmente con un pliegue esclerotizado o una ligera proyección (<xref ref-type="fig" rid="F52">Fig. 52A.1–A.5</xref>). Registros solo para Trinidad</td><td rowspan="1" colspan="1"><italic><tp:taxon-name>Liturgusa trinidadensis</tp:taxon-name></italic> sp. n.</td></tr><tr><td rowspan="1" colspan="1">–</td><td rowspan="1" colspan="1">Sin tubérculos en el pronotum de ambos sexos. Antenas tornándose rápidamente negras distalmente en ambos sexos. Proceso distal (pda) del esclerito ventral izquierdo (L4A) centralmente con un proceso fuerte bien definido, el cual forma un ángulo de ca. 30 grados con el eje central del hypophallus, el ápice es redondeado (<xref ref-type="fig" rid="F51">Fig. 51I.1–I4</xref>). Registros solo para Trinidad</td><td rowspan="1" colspan="1"><italic><tp:taxon-name>Liturgusa maya</tp:taxon-name></italic> Saussure &amp; Zehntner, 1894</td></tr><tr><td rowspan="1" colspan="1">15</td><td rowspan="1" colspan="1">Longitud de las alas del macho igual o menor a 13.2. Métrica <italic>longitud de las alas anteriores × longitud del pronotum</italic> del macho igual o menos a 92, igual o menor a 125 en las hembras. Esclerito ventral izquierdo (L4A) con el ápice liso y redondeado, carente de proceso distal (pda) (<xref ref-type="fig" rid="F52">Fig. 52C.1–E.1</xref>)</td><td rowspan="1" colspan="1">16, Grupo Cursor A</td></tr><tr><td rowspan="1" colspan="1">–</td><td rowspan="1" colspan="1">Longitud de las alas del macho igual o menor a 13.4. Métrica <italic>longitud de las alas anteriores × longitud del pronotum</italic> del macho igual o mayor a 95, igual o mayor a 130 en las hembras. Esclerito ventral izquierdo (L4A) con un proceso distal (pda) o un borde aserrado (<xref ref-type="fig" rid="F52">Fig. 52F.1–K.1</xref>)</td><td rowspan="1" colspan="1">18, Grupo Cursor B</td></tr><tr><td rowspan="1" colspan="3"><bold>Grupo Cursor A</bold></td></tr><tr><td rowspan="1" colspan="1">16</td><td rowspan="1" colspan="1">Esclerito supra-anal del macho y la hembra fuertemente transversal, aproximadamente 3 veces tan ancho como largo. Alas anteriores sin una marca blanca fuertemete pronunciada cerca del extreme proximal (<xref ref-type="fig" rid="F19">Fig. 19A–B</xref>). Apófisis faloide (afa) del esclerito dorsal derecho (L4B) digitiforme, con el ápice en forma de un bulbo ligeramente ensanchado (<xref ref-type="fig" rid="F52">Fig. 52C.1–C.3</xref>). Distribución solo en Centro América, con registros para Nicaragua, Costa Rica y Panamá</td><td rowspan="1" colspan="1"><italic><tp:taxon-name>Liturgusa cursor</tp:taxon-name></italic> Rehn, 1950</td></tr><tr><td rowspan="1" colspan="1">–</td><td rowspan="1" colspan="1">Esclerito supra-anal del macho y la hembra aproximadamente 2 veces tan ancho como largo, con ápice redondeado. Alas anteriores con una marca blanca fuertemente pronunciada sobre el 1/5 proximal y sobre la base de las venas media y cubital (<xref ref-type="fig" rid="F20">Figs 20A–B</xref>, <xref ref-type="fig" rid="F22">22A–B</xref>). Apófisis faloide (afa) del esclerito dorsal izquierdo (L4B) triangular, terminando en punta aguda (<xref ref-type="fig" rid="F52">Fig. 52D.1–E.1</xref>)</td><td rowspan="1" colspan="1">17</td></tr><tr><td rowspan="1" colspan="1">17</td><td rowspan="1" colspan="1">Superficie anterior de la procoxa con una banda media de color negro en la mitad proximal, así como también una marca negra medial hacia el ápice. Margen posterior del fémur anterior con una espina pequeña entre la espina posteroventral más distal y la espina genicular. Espina genicular posicionada proximalmente al inicio del lóbulo genicular. Distribución en el norte de Sudamérica, con registros para Guyana Francesa, pero posiblemente distribuida también en Surinam y norte de Brasil</td><td rowspan="1" colspan="1"><italic><tp:taxon-name>Liturgusa milleri</tp:taxon-name></italic> sp. n.</td></tr><tr><td rowspan="1" colspan="1"><!--PageBreak-->–</td><td rowspan="1" colspan="1">Superficie anterior de la procoxa pálida, sin marcas negras. Margen posterior del fémur anterior sin una espina definida entre la espina posteroventral más distal y la espina genicular. Espina genicular posicionada distalmente al inicio del lóbulo genicular. Endémica de la isla Dominica</td><td rowspan="1" colspan="1"><italic><tp:taxon-name>Liturgusa dominica</tp:taxon-name></italic> sp. n.</td></tr><tr><td rowspan="1" colspan="3"><bold>Grupo Cursor B</bold></td></tr><tr><td rowspan="1" colspan="1">18</td><td rowspan="1" colspan="1">Parte proximal del área discoidal de las alas posteriores de color rojo, naranja u óxido, tornándose negro distalmente (<xref ref-type="fig" rid="F26">Figs 26A–B</xref>, <xref ref-type="fig" rid="F29">29A</xref>). Ala anterior del macho y la hembra frecuentemente de coloración asimétrica, cuando esto ocurre, una de las alas tiene un tono rojizo</td><td rowspan="1" colspan="1">19</td></tr><tr><td rowspan="1" colspan="1">–</td><td rowspan="1" colspan="1">Área discoidal de las alas posteriores uniformemente oscurecida o ahumada (<xref ref-type="fig" rid="F7">Figs 7B</xref>, <xref ref-type="fig" rid="F23">23A–B</xref>, <xref ref-type="fig" rid="F24">24A–B</xref>, <xref ref-type="fig" rid="F25">25B</xref>, <xref ref-type="fig" rid="F27">27A–B</xref>). Alas anteriores del macho y la hembra con o sin coloración asimétrica, pero cuando esta ocurre, una es oscura, negra o ahumada</td><td rowspan="1" colspan="1">20</td></tr><tr><td rowspan="1" colspan="1">19</td><td rowspan="1" colspan="1">Espinas posteroventrales del fémur anterior largas, tanto en machos como en las hembras, siendo la más proximal aproximadamente 0.5 y 1 mm, respectivamente (longitud del fémur anterior ~14 y ~8.5 veces la longitud de la espina posteroventral más proximal, respectivamente). Apófisis faloide (afa) del esclerito dorsal izquierdo (L4B) delgado, como una aguja; ápice del esclerito ventral izquierdo (L4A) con una proyección aguda y ligeramente curvada, aunque puede estar reducida a una distal process (pda) más corta y de ápice algo puntiagudo (<xref ref-type="fig" rid="F52">Fig. 52I.1</xref>)</td><td rowspan="1" colspan="1"><italic><tp:taxon-name>Liturgusa krattorum</tp:taxon-name></italic> sp. n.</td></tr><tr><td rowspan="1" colspan="1">–</td><td rowspan="1" colspan="1">Espinas posteroventrales del fémur anterior cortas, tanto en machos como en las hembras, siendo la más proximal aproximadamente 0.35 y 0.5 mm, respectivamente (longitud del fémur anterior 18 y 15.5 veces la longitud de la espina posteroventral más proximal, respectivamente). Apófisis faloide (afa) del esclerito dorsal izquierdo (L4B) en forma de un triangulo amplio, terminando en una punta aguda; ápice del esclerito ventral izquierdo (L4A) con una distal process (pda) corta y roma (<xref ref-type="fig" rid="F52">Fig. 52K.1</xref>)</td><td rowspan="1" colspan="1"><italic><tp:taxon-name>Liturgusa purus</tp:taxon-name></italic> sp. n.</td></tr><tr><td rowspan="1" colspan="1">20</td><td rowspan="1" colspan="1">Longitud del pronotum de los machos menor a 7.1, el de las hembras menor a 8</td><td rowspan="1" colspan="1"><italic><tp:taxon-name>Liturgusa actuosa</tp:taxon-name></italic> Rehn, 1950</td></tr><tr><td rowspan="1" colspan="1">–</td><td rowspan="1" colspan="1">Longitud del pronotum de los machos mayor a 7.1, el de las hembras mayor a 8.5</td><td rowspan="1" colspan="1">21</td></tr><tr><td rowspan="1" colspan="1">21</td><td rowspan="1" colspan="1">Longitud de las alas anteriores como máximo 1.80 veces más largo que la longitud total del pronotum (rango observado 1.67–1.80). Ala posterior del macho y la hembra con una emarginación entre las áreas discoidal y anal, poco o muy poco marcada (<xref ref-type="fig" rid="F7">Figs 7A</xref>, <xref ref-type="fig" rid="F25">25B</xref>)</td><td rowspan="1" colspan="1">22</td></tr><tr><td rowspan="1" colspan="1">–</td><td rowspan="1" colspan="1">Longitud de las alas anteriores como minimo 1.83 veces más largo que la longitud total del pronotum (rango observado 1.83–2.2). Ala posterior del macho y la hembra con una obvia emarginación entre las áreas discoidal y anal (<xref ref-type="fig" rid="F25">Figs 25A–B</xref>, <xref ref-type="fig" rid="F27">27A–B</xref>)</td><td rowspan="1" colspan="1">23</td></tr><tr><td rowspan="1" colspan="1">22</td><td rowspan="1" colspan="1">La segunda espina posteroventral más proximal de las tibias anteriores de la hembra, aproximadamente 1.4 veces la longitud de la tercera espina. Terga <!--PageBreak-->abdominal de la hembra con pequeñas expansiones en las esquinas latero-posteriores. Distribución en el norte de Venezuela, con un registro en el norte de Guyana</td><td rowspan="1" colspan="1"><italic><tp:taxon-name>Liturgusa cameroni</tp:taxon-name></italic> sp. n.</td></tr><tr><td rowspan="1" colspan="1">–</td><td rowspan="1" colspan="1">La segunda y tercera espina posteroventral mas proximales de las tibias anteriores de la hembra, casi de la misma longitud, con la segunda siendo solo ligeramente más larga en la mayoría de especimens examinados (no más de 1.2 veces la longitud de la tercera espina). Terga abdominal de la hembra con expansiones pronunciadas en las esquinas latero-posteriores de aproximadamente 0.15 y 0.21 mm de longitud. Distribución en la cuenca del Amazonas</td><td rowspan="1" colspan="1"><italic><tp:taxon-name>Liturgusa maroni</tp:taxon-name></italic> sp. n.</td></tr><tr><td rowspan="1" colspan="1">23</td><td rowspan="1" colspan="1">Primer tarsómero de la pata posterior de la hembra 3.5–8 veces más largo que la espina apical dorsal de la metatibia (dicha espina es relativamente larga). Proceso distal (pda) del esclerito ventral izquierdo (L4A) en punta, uno de sus lados es aserrado y fuertemente esclerotizado; apofisis faloide (afa) del esclerito dorsal izquierdo (L4B) con un apice amplio y triangular (<xref ref-type="fig" rid="F52">Fig. 52J.1–J.2</xref>).</td><td rowspan="1" colspan="1"><italic><tp:taxon-name>Liturgusa nubeculosa</tp:taxon-name></italic> Gerstaecker, 1889</td></tr><tr><td rowspan="1" colspan="1">–</td><td rowspan="1" colspan="1">Primer tarsómero de la pata posterior de la hembra 10-12 veces más largo que la espina apical dorsal de la metatibia (dicha espina es relativamente corta). Proceso distal (pda) del esclerito ventral izquierdo (L4A) en punta redondeada; apofisis faloide (afa) del esclerito dorsal izquierdo (L4B) con un apice Delgado y en punta (<xref ref-type="fig" rid="F52">Fig. 52G.1–G.2</xref>)</td><td rowspan="1" colspan="1"><italic><tp:taxon-name>Liturgusa algorei</tp:taxon-name></italic> sp. n.</td></tr></tbody></table></table-wrap></tp:treatment-sec><tp:treatment-sec><!--Section generated to contain objects referenced in tp:taxon-treatment.--><fig id="F1" position="float" orientation="portrait"><label>Figure 1.</label><caption><p><italic><tp:taxon-name>Liturgusa</tp:taxon-name></italic> habitus of live specimens: <bold>A</bold> <italic><tp:taxon-name>Liturgusa cursor</tp:taxon-name></italic> Rehn, 1935, female from Nicaragua <bold>B</bold> <italic><tp:taxon-name>Liturgusa kirtlandi</tp:taxon-name></italic> sp. n., female from Bolivia <bold>C</bold> <italic><tp:taxon-name>Liturgusa nubeculosa</tp:taxon-name></italic> Gerstaecker, 1889, female from Bolivia <bold>D</bold> ootheca of unknown species of <italic><tp:taxon-name>Liturgusa</tp:taxon-name></italic>.</p></caption><graphic xmlns:xlink="http://www.w3.org/1999/xlink" xlink:href="zookeys-390-001-g001.jpg" position="float" orientation="portrait" xlink:type="simple"/></fig><fig id="F21" position="float" orientation="portrait"><label>Figure 21.</label><caption><p><italic><tp:taxon-name>Liturgusa dominica</tp:taxon-name></italic> sp. n., ootheca: <bold>A</bold> dorsal <bold>B</bold> lateral.</p></caption><graphic xmlns:xlink="http://www.w3.org/1999/xlink" xlink:href="zookeys-390-001-g021.jpg" position="float" orientation="portrait" xlink:type="simple"/></fig><fig id="F47" position="float" orientation="portrait"><label>Figure 47.</label><caption><p><italic><tp:taxon-name>Liturgusa</tp:taxon-name></italic>, dorsal perspective of the pronotum (scale bar = 1 mm). <italic><tp:taxon-name>Liturgusa cayennensis</tp:taxon-name></italic> Saussure, 1869: <bold>A</bold> male <bold>B</bold> female. <italic><tp:taxon-name>Liturgusa lichenalis</tp:taxon-name></italic> Gerstaecker, 1889: <bold>C</bold> male <bold>D</bold> female. <italic><tp:taxon-name>Liturgusa guyanensis</tp:taxon-name></italic> La Greca, 1939: <bold>E</bold> male <bold>F</bold> female. <italic><tp:taxon-name>Liturgusa neblina</tp:taxon-name></italic> sp. n.: <bold>G</bold> female. <italic><tp:taxon-name>Liturgusa bororum</tp:taxon-name></italic> sp. n.: <bold>H</bold> male <bold>I</bold> female. <italic><tp:taxon-name>Liturgusa cura</tp:taxon-name></italic> sp. n.: <bold>J</bold> male <bold>K</bold> female. <italic><tp:taxon-name>Liturgusa fossetti</tp:taxon-name></italic> sp. n.: <bold>L</bold> male <bold>M</bold> female. <italic><tp:taxon-name>Liturgusa kirtlandi</tp:taxon-name></italic> sp. n.: <bold>N</bold> male <bold>O</bold> female. <italic><tp:taxon-name>Liturgusa manausensis</tp:taxon-name></italic> sp. n.: <bold>P</bold> male. <italic><tp:taxon-name>Liturgusa maya</tp:taxon-name></italic> Saussure &amp; Zehntner, 1894: <bold>Q</bold> male <bold>R</bold> female. <italic><tp:taxon-name>Liturgusa tessae</tp:taxon-name></italic> sp. n.: <bold>S</bold> male <bold>T</bold> female.</p></caption><graphic xmlns:xlink="http://www.w3.org/1999/xlink" xlink:href="zookeys-390-001-g047.jpg" position="float" orientation="portrait" xlink:type="simple"/></fig><fig id="F48" position="float" orientation="portrait"><label>Figure 48.</label><caption><p><italic><tp:taxon-name>Liturgusa</tp:taxon-name></italic>, dorsal perspective of the pronotum (scale bar = 1 mm). <italic><tp:taxon-name>Liturgusa stiewei</tp:taxon-name></italic> sp. n.: <bold>A</bold> male <bold>B</bold> female. <italic><tp:taxon-name>Liturgusa trinidadensis</tp:taxon-name></italic> sp. n.: <bold>C</bold> male <bold>D</bold> female. <italic><tp:taxon-name>Liturgusa zoae</tp:taxon-name></italic> sp. n.: <bold>E</bold> male <bold>F</bold> female. <italic><tp:taxon-name>Liturgusa cursor</tp:taxon-name></italic> Rehn, 1950: <bold>G</bold> male <bold>H</bold> female. <italic><tp:taxon-name>Liturgusa dominica</tp:taxon-name></italic> sp. n.: <bold>I</bold> male <bold>J</bold> female. <italic><tp:taxon-name>Liturgusa milleri</tp:taxon-name></italic> sp. n.: <bold>K</bold> male <bold>L</bold> female.</p></caption><graphic xmlns:xlink="http://www.w3.org/1999/xlink" xlink:href="zookeys-390-001-g048.jpg" position="float" orientation="portrait" xlink:type="simple"/></fig><fig id="F49" position="float" orientation="portrait"><label>Figure 49.</label><caption><p><italic><tp:taxon-name>Liturgusa</tp:taxon-name></italic>, dorsal perspective of the pronotum (scale bar = 1 mm). <italic><tp:taxon-name>Liturgusa actuosa</tp:taxon-name></italic> Rehn, 1950: <bold>A</bold> male <bold>B</bold> female. <italic><tp:taxon-name>Liturgusa algorei</tp:taxon-name></italic> sp. n.: <bold>C</bold> male <bold>D</bold> female. <italic><tp:taxon-name>Liturgusa cameroni</tp:taxon-name></italic> sp. n.: <bold>E</bold> male <bold>F</bold> female. <italic><tp:taxon-name>Liturgusa krattorum</tp:taxon-name></italic> sp. n.: <bold>G</bold> male <bold>H</bold> female. <italic><tp:taxon-name>Liturgusa maroni</tp:taxon-name></italic> sp. n.: <bold>I</bold> female. <italic><tp:taxon-name>Liturgusa purus</tp:taxon-name></italic> sp. n.: <bold>J</bold> male. <italic><tp:taxon-name>Liturgusa nubeculosa</tp:taxon-name></italic> Gerstaecker, 1889: <bold>K</bold> male <bold>L</bold> female.</p></caption><graphic xmlns:xlink="http://www.w3.org/1999/xlink" xlink:href="zookeys-390-001-g049.jpg" position="float" orientation="portrait" xlink:type="simple"/></fig><fig id="F51" position="float" orientation="portrait"><label>Figure 51.</label><caption><p><italic><tp:taxon-name>Liturgusa</tp:taxon-name></italic>, male genital complex from the ventral perspective (scale bar = 1 mm, but all secondary illustrations 60% of scale (e.g. B.2 and B.3). <italic><tp:taxon-name>Liturgusa cayennensis</tp:taxon-name></italic> Saussure, 1869: <bold>A.1</bold> French Guiana (ANSP 055) <bold>A.2</bold> French Guiana (MNHN 074). <italic><tp:taxon-name>Liturgusa lichenalis</tp:taxon-name></italic> Gerstaecker, 1889: <bold>B.1</bold> Peru (CAS 005) <bold>B.2</bold> Peru (CLEV GSMC000259) <bold>B.3</bold> Peru (CAS 010) <bold>B.4</bold> Peru (MEKRB 010). <italic><tp:taxon-name>Liturgusa guyanensis</tp:taxon-name></italic> La Greca, 1939: <bold>C.1</bold> Guyana (CAS 017). <italic><tp:taxon-name>Liturgusa bororum</tp:taxon-name></italic> sp. n.: <bold>D.1</bold> Holotype from Peru (MNHN 038). <italic><tp:taxon-name>Liturgusa cura</tp:taxon-name></italic> sp. n.: <bold>E.1</bold> Holotype from Venezuela (ANSP 082). <italic><tp:taxon-name>Liturgusa fossetti</tp:taxon-name></italic> sp. n.: <bold>F.1</bold> Paratype from Panama (CAS 020). <italic><tp:taxon-name>Liturgusa kirtlandi</tp:taxon-name></italic> sp. n.: <bold>G.1</bold> Paratype from Bolivia (CLEV GSMC000276) <bold>G.2</bold> Paratype from Bolivia (CLEV GSMC000279) <bold>G.3</bold> Paratype from Bolivia (CLEV GSMC000283) <bold>G.4</bold> Paratype from Bolivia (CLEV GSMC000282). <italic><tp:taxon-name>Liturgusa manausensis</tp:taxon-name></italic> sp. n.: <bold>H.1</bold> Holotype from Brazil (USNM 001). <italic><tp:taxon-name>Liturgusa maya</tp:taxon-name></italic> Saussure &amp; Zehntner, 1894: <bold>I.1</bold> Colombia (AMNH 011) <bold>I.2</bold> Peru (ANSP 038) <bold>I.3</bold> Venezuela (AMNH 023) <bold>I.4</bold> Guatemala (USNM 014). <italic><tp:taxon-name>Liturgusa tessae</tp:taxon-name></italic> sp. n.: <bold>J.1</bold> Paratype from Bolivia (CLEV GSMC000268) <bold>J.2</bold> Paratype from Brazil (ZMHB 004) <bold>J.3</bold> Paratype from Brazil (USNM 007) <bold>J.4</bold> Paratype from Brazil (MNHN 086) <bold>J.5</bold> Paratype from Brazil (ANSP 110); <bold>J.6</bold> Paratype from Brazil (ANSP 109).</p></caption><graphic xmlns:xlink="http://www.w3.org/1999/xlink" xlink:href="zookeys-390-001-g051.jpg" position="float" orientation="portrait" xlink:type="simple"/></fig><fig id="F6" position="float" orientation="portrait"><label>Figure 6.</label><caption><p><italic><tp:taxon-name>Liturgusa guyanensis</tp:taxon-name></italic> La Greca, 1939, dorsal habitus: <bold>A</bold> neotype male from Iwokrama, Guyana (CAS 021) <bold>B</bold> female from Manaus, Brazil (AMNH 027).</p></caption><graphic xmlns:xlink="http://www.w3.org/1999/xlink" xlink:href="zookeys-390-001-g006.jpg" position="float" orientation="portrait" xlink:type="simple"/></fig><fig id="F7" position="float" orientation="portrait"><label>Figure 7.</label><caption><p><italic><tp:taxon-name>Liturgusa</tp:taxon-name></italic>, dorsal habitus: <bold>A</bold> <italic><tp:taxon-name>Liturgusa neblina</tp:taxon-name></italic> sp. n., holotype female from Cerro de la Neblina, Venezuela (USNM 006) <bold>B</bold> <italic><tp:taxon-name>Liturgusa maroni</tp:taxon-name></italic> sp. n., holotype female from St. Laurent du Maroni, French Guiana (MNHN 019).</p></caption><graphic xmlns:xlink="http://www.w3.org/1999/xlink" xlink:href="zookeys-390-001-g007.jpg" position="float" orientation="portrait" xlink:type="simple"/></fig><fig id="F10" position="float" orientation="portrait"><label>Figure 10.</label><caption><p><italic><tp:taxon-name>Liturgusa fossetti</tp:taxon-name></italic> sp. n., dorsal habitus: <bold>A</bold> holotype male from Panama (CLEV GSMC003836) <bold>B</bold> allotype female from Nicaragua (CLEV GSMC003425).</p></caption><graphic xmlns:xlink="http://www.w3.org/1999/xlink" xlink:href="zookeys-390-001-g010.jpg" position="float" orientation="portrait" xlink:type="simple"/></fig><fig id="F16" position="float" orientation="portrait"><label>Figure 16.</label><caption><p><italic><tp:taxon-name>Liturgusa tessae</tp:taxon-name></italic> sp. n., dorsal habitus: <bold>A</bold> holotype male from San Miguel, Bolivia (CLEV GSMC000263) <bold>B</bold> allotype female from Tambopata, Peru (CLEV GSMC000265).</p></caption><graphic xmlns:xlink="http://www.w3.org/1999/xlink" xlink:href="zookeys-390-001-g016.jpg" position="float" orientation="portrait" xlink:type="simple"/></fig><fig id="F11" position="float" orientation="portrait"><label>Figure 11.</label><caption><p><italic><tp:taxon-name>Liturgusa kirtlandi</tp:taxon-name></italic> sp. n., dorsal habitus: <bold>A</bold> holotype male from Santa Cruz, Bolivia (CLEV GSMC000281) <bold>B</bold> allotype female from Santa Cruz, Bolivia (CLEV GSMC000274).</p></caption><graphic xmlns:xlink="http://www.w3.org/1999/xlink" xlink:href="zookeys-390-001-g011.jpg" position="float" orientation="portrait" xlink:type="simple"/></fig><fig id="F12" position="float" orientation="portrait"><label>Figure 12.</label><caption><p><italic><tp:taxon-name>Liturgusa</tp:taxon-name></italic>, dorsal habitus: <bold>A</bold> <italic><tp:taxon-name>Liturgusa manausensis</tp:taxon-name></italic> sp. n., holotype male from north of Manaus, Brazil (USNM 001) <bold>B</bold> <italic><tp:taxon-name>Liturgusa maya</tp:taxon-name></italic> Saussure &amp; Zehntner, 1894, illustration of female from Peru by Julio Rivera.</p></caption><graphic xmlns:xlink="http://www.w3.org/1999/xlink" xlink:href="zookeys-390-001-g012.jpg" position="float" orientation="portrait" xlink:type="simple"/></fig><fig id="F13" position="float" orientation="portrait"><label>Figure 13.</label><caption><p><italic><tp:taxon-name>Liturgusa maya</tp:taxon-name></italic> Saussure &amp; Zehntner, 1894, dorsal habitus: <bold>A</bold> male from Nicaragua (CLEV GSMC003431) <bold>B</bold> female from Costa Rica (ZMUH 018).</p></caption><graphic xmlns:xlink="http://www.w3.org/1999/xlink" xlink:href="zookeys-390-001-g013.jpg" position="float" orientation="portrait" xlink:type="simple"/></fig><fig id="F17" position="float" orientation="portrait"><label>Figure 17.</label><caption><p><italic><tp:taxon-name>Liturgusa trinidadensis</tp:taxon-name></italic> sp. n., dorsal habitus: <bold>A</bold> holotype male from Trinidad (ANSP 035) <bold>B</bold> allotype female from Caparo, Trinidad (ANSP 099).</p></caption><graphic xmlns:xlink="http://www.w3.org/1999/xlink" xlink:href="zookeys-390-001-g017.jpg" position="float" orientation="portrait" xlink:type="simple"/></fig><fig id="F52" position="float" orientation="portrait"><label>Figure 52.</label><caption><p><italic><tp:taxon-name>Liturgusa</tp:taxon-name></italic>, male genital complex from the ventral perspective (scale bar = 1 mm, but all secondary illustrations 60% of scale (e.g. <bold>A.2</bold> and <bold>A.3</bold>). <italic><tp:taxon-name>Liturgusa trinidadensis</tp:taxon-name></italic> sp. n.: <bold>A.1</bold> Paratype from Trinidad (ANSP 002) <bold>A.2</bold> Paratype from Trinidad (ANSP 036) <bold>A.3</bold> Paratype from Trinidad (ANSP 085) <bold>A.4</bold> Paratype from Trinidad (ANSP 037) <bold>A.5</bold> Paratype from Trinidad (USNM 019). <italic><tp:taxon-name>Liturgusa zoae</tp:taxon-name></italic> sp. n.: <bold>B.1</bold> Holotype from Guatemala (USNM 062). <italic><tp:taxon-name>Liturgusa cursor</tp:taxon-name></italic> Rehn, 1935: <bold>C.1</bold> Panama (ANSP 060) <bold>C.2</bold> Panama (ANSP 062) <bold>C.3</bold> Panama (ANSP 063). <italic><tp:taxon-name>Liturgusa dominica</tp:taxon-name></italic> sp. n.: <bold>D.1</bold> Paratype from Dominica (USNM 042). <italic><tp:taxon-name>Liturgusa milleri</tp:taxon-name></italic> sp. n.: <bold>E.1</bold> Paratype from French Guiana (MNHN 035). <italic><tp:taxon-name>Liturgusa actuosa</tp:taxon-name></italic> Rehn, 1950: <bold>F.1</bold> Panama (ANSP 044) <bold>F.2</bold> Panama (USNM 012) <bold>F.3</bold> Panama (CAS 006). <italic><tp:taxon-name>Liturgusa algorei</tp:taxon-name></italic> sp. n.: <bold>G.1</bold> Paratype from Ecuador (MNHN 037) <bold>G.2</bold> Holotype from Peru (MNHN 095). <italic><tp:taxon-name>Liturgusa cameroni</tp:taxon-name></italic> sp. n.: <bold>H.1</bold> Paratype from Venezuela (AMNH 017). <italic><tp:taxon-name>Liturgusa krattorum</tp:taxon-name></italic> sp. n.: <bold>I.1</bold> Paratype from Peru (MNHN 024). <italic><tp:taxon-name>Liturgusa nubeculosa</tp:taxon-name></italic> Gerstaecker, 1889: <bold>J.1</bold> Colombia (USNM 009) <bold>J.2</bold> Ecuador (USNM 068). <italic><tp:taxon-name>Liturgusa purus</tp:taxon-name></italic> sp. n.: <bold>K.1</bold> Holotype from Brazil (ANSP 101).</p></caption><graphic xmlns:xlink="http://www.w3.org/1999/xlink" xlink:href="zookeys-390-001-g052.jpg" position="float" orientation="portrait" xlink:type="simple"/></fig><fig id="F19" position="float" orientation="portrait"><label>Figure 19.</label><caption><p><italic><tp:taxon-name>Liturgusa cursor</tp:taxon-name></italic> Rehn, 1950, dorsal habitus: <bold>A</bold> paratype male from Barro Colorado Island, Panama (ANSP 061) <bold>B</bold> paratype female from Barro Colorado Island, Panama (ANSP 070).</p></caption><graphic xmlns:xlink="http://www.w3.org/1999/xlink" xlink:href="zookeys-390-001-g019.jpg" position="float" orientation="portrait" xlink:type="simple"/></fig><fig id="F20" position="float" orientation="portrait"><label>Figure 20.</label><caption><p><italic><tp:taxon-name>Liturgusa dominica</tp:taxon-name></italic> sp. n., dorsal habitus: <bold>A</bold> holotype male from Dominica (USNM 036) <bold>B</bold> allotype female from Dominica (USNM 034).</p></caption><graphic xmlns:xlink="http://www.w3.org/1999/xlink" xlink:href="zookeys-390-001-g020.jpg" position="float" orientation="portrait" xlink:type="simple"/></fig><fig id="F22" position="float" orientation="portrait"><label>Figure 22.</label><caption><p><italic><tp:taxon-name>Liturgusa milleri</tp:taxon-name></italic> sp. n., dorsal habitus: <bold>A</bold> holotype male from Kaw Mountain, French Guiana (CLEV GSMC000264) <bold>B</bold> allotype female from Kaw Mountain, French Guiana (CLEV GSMC000260).</p></caption><graphic xmlns:xlink="http://www.w3.org/1999/xlink" xlink:href="zookeys-390-001-g022.jpg" position="float" orientation="portrait" xlink:type="simple"/></fig><fig id="F26" position="float" orientation="portrait"><label>Figure 26.</label><caption><p><italic><tp:taxon-name>Liturgusa krattorum</tp:taxon-name></italic> sp. n., dorsal habitus: <bold>A</bold> holotype male from Loreto, Peru (CLEV GSMC004004) <bold>B</bold> allotype female from Loreto, Peru (CLEV GSMC004032).</p></caption><graphic xmlns:xlink="http://www.w3.org/1999/xlink" xlink:href="zookeys-390-001-g026.jpg" position="float" orientation="portrait" xlink:type="simple"/></fig><fig id="F29" position="float" orientation="portrait"><label>Figure 29.</label><caption><p><italic><tp:taxon-name>Liturgusa purus</tp:taxon-name></italic> sp. n., dorsal habitus: <bold>A</bold> holotype male from Rio Purus, Brazil (ANSP 101) <bold>B</bold> allotype female from Rio Purus (ANSP 103).</p></caption><graphic xmlns:xlink="http://www.w3.org/1999/xlink" xlink:href="zookeys-390-001-g029.jpg" position="float" orientation="portrait" xlink:type="simple"/></fig><fig id="F23" position="float" orientation="portrait"><label>Figure 23.</label><caption><p><italic><tp:taxon-name>Liturgusa actuosa</tp:taxon-name></italic> Rehn, 1950, dorsal habitus: <bold>A</bold> male from Barro Colorado Island, Panama (USNM 012) <bold>B</bold> female from Barro Colorado Island, Panama (CAS 011).</p></caption><graphic xmlns:xlink="http://www.w3.org/1999/xlink" xlink:href="zookeys-390-001-g023.jpg" position="float" orientation="portrait" xlink:type="simple"/></fig><fig id="F24" position="float" orientation="portrait"><label>Figure 24.</label><caption><p><italic><tp:taxon-name>Liturgusa algorei</tp:taxon-name></italic> sp. n., dorsal habitus: <bold>A</bold> holotype male from Loreto, Peru (CLEV GSMC004007) <bold>B</bold> allotype female from Loreto, Peru (CLEV GSMC004011).</p></caption><graphic xmlns:xlink="http://www.w3.org/1999/xlink" xlink:href="zookeys-390-001-g024.jpg" position="float" orientation="portrait" xlink:type="simple"/></fig><fig id="F25" position="float" orientation="portrait"><label>Figure 25.</label><caption><p><italic><tp:taxon-name>Liturgusa cameroni</tp:taxon-name></italic> sp. n., dorsal habitus: <bold>A</bold> holotype male from Guyana (ANSP 047) <bold>B</bold> allotype female from Maracay, Venezuela (CAS 003).</p></caption><graphic xmlns:xlink="http://www.w3.org/1999/xlink" xlink:href="zookeys-390-001-g025.jpg" position="float" orientation="portrait" xlink:type="simple"/></fig><fig id="F27" position="float" orientation="portrait"><label>Figure 27.</label><caption><p><italic><tp:taxon-name>Liturgusa nubeculosa</tp:taxon-name></italic> Gerstaecker, 1889, dorsal habitus: <bold>A</bold> male from Loreto, Peru (CLEV GSMC004012) <bold>B</bold> female from Santa Cruz, Bolivia (CLEV GSMC000263).</p></caption><graphic xmlns:xlink="http://www.w3.org/1999/xlink" xlink:href="zookeys-390-001-g027.jpg" position="float" orientation="portrait" xlink:type="simple"/></fig></tp:treatment-sec><ref-list><ref id="B90"><mixed-citation xmlns:xlink="http://www.w3.org/1999/xlink" xlink:type="simple"><person-group><name name-style="western"><surname>Saussure</surname><given-names>H de</given-names></name></person-group> (<year>1869</year>) <article-title>Essai d‘un Système des Mantides. Mittheilungen der Schweizer.</article-title><source>entomologischen Gesellsehaft</source><volume>3</volume>(<issue>2</issue>): <fpage>49</fpage>-<lpage>73</lpage>.</mixed-citation></ref><ref id="B18"><mixed-citation xmlns:xlink="http://www.w3.org/1999/xlink" xlink:type="simple"><person-group><name name-style="western"><surname>Brauer</surname><given-names>F</given-names></name></person-group> (<year>1870</year>) <article-title>Bericht über die Leistungen in der Naturgeschichte der Insekten während des Jahres 1869.</article-title><source>Archiv für Naturgeschichte</source><volume>36</volume>(<issue>2</issue>): <fpage>45</fpage>-<lpage>220</lpage>.</mixed-citation></ref><ref id="B91"><mixed-citation xmlns:xlink="http://www.w3.org/1999/xlink" xlink:type="simple"><person-group><name name-style="western"><surname>Saussure</surname><given-names>H de</given-names></name></person-group> (<year>1870</year>) <article-title>Additions au Système des Mantides. Mittheilungen der Schweizer.</article-title><source>entomologischen Gesellsehaft</source><volume>3</volume>(<issue>5</issue>): <fpage>221</fpage>-<lpage>244</lpage>.</mixed-citation></ref><ref id="B19"><mixed-citation xmlns:xlink="http://www.w3.org/1999/xlink" xlink:type="simple"><person-group><name name-style="western"><surname>Brauer</surname><given-names>F</given-names></name></person-group> (<year>1871</year>) <article-title>Bericht über die Leistungen in der Naturgeschichte der Insekten während des Jahres 1870.</article-title><source>Archiv für Naturgeschichte</source><volume>37</volume>(<issue>2</issue>): <fpage>161</fpage>-<lpage>280</lpage>.</mixed-citation></ref><ref id="B92"><mixed-citation xmlns:xlink="http://www.w3.org/1999/xlink" xlink:type="simple"><person-group><name name-style="western"><surname>Saussure</surname><given-names>H de</given-names></name></person-group> (<year>1871a</year>) <article-title>Mélanges Orthoptérologiques. IV. Mantides.</article-title><source>Mémoires de la Société de Physique et d’Histoire Naturelle de Genève</source><volume>21</volume>: <fpage>1</fpage>-<lpage>337</lpage>.</mixed-citation></ref><ref id="B93"><mixed-citation xmlns:xlink="http://www.w3.org/1999/xlink" xlink:type="simple"><person-group><name name-style="western"><surname>Saussure</surname><given-names>H de</given-names></name></person-group> (<year>1871b</year>) <article-title>Mémoires pour servir à l‘histoire naturelle du Mexique, des Antilles et des États-Unis–IV. Synopsis des Mantides americains.</article-title><source>Geenèv &amp; Bâle</source><volume>1</volume>(<issue>4</issue>): <fpage>5</fpage>-<lpage>186</lpage>.</mixed-citation></ref><ref id="B94"><mixed-citation xmlns:xlink="http://www.w3.org/1999/xlink" xlink:type="simple"><person-group><name name-style="western"><surname>Saussure</surname><given-names>H de</given-names></name></person-group> (<year>1872a</year>) <article-title>Mélanges Orthoptérologiques. IV Fascicule. Mantides et Blattides.</article-title><source>Mémoires de la Société de Physique et d’Histoire Naturelle de Genève</source><volume>23</volume>(<issue>1</issue>): <fpage>1</fpage>-<lpage>165</lpage>.</mixed-citation></ref><ref id="B95"><mixed-citation xmlns:xlink="http://www.w3.org/1999/xlink" xlink:type="simple"><person-group><name name-style="western"><surname>Saussure</surname><given-names>H de</given-names></name></person-group> (<year>1872b</year>) <article-title>Recherches Zoologiques pour servir à l‘histoire de la Faune de l‘Amerique Centrale et du Mexique. Études sur les Myriapodes et les insectes, famille des Mantides.</article-title><source>Mission Mexico</source><volume>6</volume>(<issue>4</issue>): <fpage>202</fpage>-<lpage>295</lpage>.</mixed-citation></ref><ref id="B100"><mixed-citation xmlns:xlink="http://www.w3.org/1999/xlink" xlink:type="simple"><person-group><name name-style="western"><surname>Stål</surname><given-names>C</given-names></name></person-group> (<year>1877</year>) <article-title>Systema Mantodeorum. Essai d‘une systematisation nouvelle des Mantodées. Bihang till Kongl.</article-title><source>Svenska vetenskaps-akademiens handlinger</source><volume>4</volume>(<issue>10</issue>): <fpage>1</fpage>-<lpage>91</lpage>.</mixed-citation></ref><ref id="B107"><mixed-citation xmlns:xlink="http://www.w3.org/1999/xlink" xlink:type="simple"><person-group><name name-style="western"><surname>Westwood</surname><given-names>JO</given-names></name></person-group> (<year>1889</year>) <source>Revisio Insectorum Familiae Mantidarum, speciebus novis aut minus cognitis descriptis et delineatis.</source><publisher-name>Gurney and Jackson</publisher-name>, <publisher-loc>London</publisher-loc>, <lpage>55</lpage> pp.</mixed-citation></ref><ref id="B23"><mixed-citation xmlns:xlink="http://www.w3.org/1999/xlink" xlink:type="simple"><person-group><name name-style="western"><surname>Brunner de Wattenwyl</surname><given-names>K</given-names></name></person-group> (<year>1893</year>) <article-title>Revision du système des Orthoptères et description des espèces rapportés par M. LEONARDO FEA de Birmanie.</article-title><source>Annali del Museo civico di storia naturale di Genova</source><volume>13</volume>(<issue>33</issue>): <fpage>1</fpage>-<lpage>230</lpage>.</mixed-citation></ref><ref id="B96"><mixed-citation xmlns:xlink="http://www.w3.org/1999/xlink" xlink:type="simple"><person-group><name name-style="western"><surname>Saussure</surname><given-names>H de</given-names></name><name name-style="western"><surname>Zehntner</surname><given-names>L</given-names></name></person-group> (<year>1894</year>) <article-title>Biologia Centrali - Americana</article-title>. <source>Insecta - Orthoptera - Mantidae</source>. <volume>1</volume>: <fpage>123</fpage>-<lpage>197</lpage>.</mixed-citation></ref><ref id="B97"><mixed-citation xmlns:xlink="http://www.w3.org/1999/xlink" xlink:type="simple"><person-group><name name-style="western"><surname>Saussure</surname><given-names>H de</given-names></name><name name-style="western"><surname>Zehntner</surname><given-names>L</given-names></name></person-group> (<year>1895</year>) <article-title>Histoire Naturelle des Orthoptères (Blattides et Mantides).</article-title> In: <person-group><name name-style="western"><surname>Grandidier</surname><given-names>A</given-names></name></person-group> (<role>Ed</role>)  <issue-title>Histoire-Physique, Naturelle et Politique de Madagascar.</issue-title><source>Histoire Naturelle</source><volume>23</volume>: <fpage>147</fpage>-<lpage>244</lpage>.</mixed-citation></ref><ref id="B10"><mixed-citation xmlns:xlink="http://www.w3.org/1999/xlink" xlink:type="simple"><person-group><name name-style="western"><surname>Badenoch</surname><given-names>LN</given-names></name></person-group> (<year>1899</year>) <source>True Tales of the Insects.</source><publisher-name>E.P. Dutton &amp; Co.</publisher-name>, <publisher-loc>New York</publisher-loc>, <lpage>255</lpage> pp.</mixed-citation></ref><ref id="B99"><mixed-citation xmlns:xlink="http://www.w3.org/1999/xlink" xlink:type="simple"><person-group><name name-style="western"><surname>Scudder</surname><given-names>SH</given-names></name></person-group> (<year>1901</year>) <article-title>Alphabetical Index to North American Orthoptera Described in the Eighteenth and Nineteenth Centuries.</article-title><source>Occasional Papers of the Boston Society of Natural History</source><volume>6</volume>: <fpage>1</fpage>-<lpage>436</lpage>.</mixed-citation></ref><ref id="B106"><mixed-citation xmlns:xlink="http://www.w3.org/1999/xlink" xlink:type="simple"><person-group><name name-style="western"><surname>Waterhouse</surname><given-names>CO</given-names></name></person-group> (<year>1902</year>) <source>Index Zoologicus.</source><publisher-name>Gurney &amp; Jackson</publisher-name>, <publisher-loc>London</publisher-loc>, <lpage>420</lpage> pp.</mixed-citation></ref><ref id="B79"><mixed-citation xmlns:xlink="http://www.w3.org/1999/xlink" xlink:type="simple"><person-group><name name-style="western"><surname>Rehn</surname><given-names>JAG</given-names></name></person-group> (<year>1903</year>) <article-title>A Contribution to the Knowledge of the Orthoptera of Mexico and Central America.</article-title><source>Transactions of the American Entomological Society</source><volume>29</volume>(<issue>1</issue>): <fpage>1</fpage>-<lpage>34</lpage>.</mixed-citation></ref><ref id="B63"><mixed-citation xmlns:xlink="http://www.w3.org/1999/xlink" xlink:type="simple"><person-group><name name-style="western"><surname>Kirby</surname><given-names>WF</given-names></name></person-group> (<year>1904</year>) <source>A synonymic Catalogue of Orthoptera. I. Orthoptera Euplexoptera, Cursoria et Gressoria)</source>. <volume>Vol. 1</volume>. <publisher-name>British Museum, Nat. Hist.</publisher-name>, <publisher-loc>London</publisher-loc>, <lpage>501</lpage> pp.</mixed-citation></ref><ref id="B22"><mixed-citation xmlns:xlink="http://www.w3.org/1999/xlink" xlink:type="simple"><person-group><name name-style="western"><surname>Bruner</surname><given-names>L</given-names></name></person-group> (<year>1906</year>) <article-title>Report on the Orthoptera of Trinidad, West-Indies.</article-title><source>Journal of the New York Entomological Society</source><volume>14</volume>(<issue>3</issue>): <fpage>135</fpage>-<lpage>168</lpage>.</mixed-citation></ref><ref id="B109"><mixed-citation xmlns:xlink="http://www.w3.org/1999/xlink" xlink:type="simple"><person-group><name name-style="western"><surname>Werner</surname><given-names>F</given-names></name></person-group> (<year>1906</year>) <article-title>Zur Kenntnis afrikanischen Mantodeen.</article-title><source>Jahreshefte des Vereins für vaterländische Naturkunde in Württemberg</source><volume>62</volume>(<issue>34</issue>): <fpage>361</fpage>-<lpage>377</lpage>.</mixed-citation></ref><ref id="B110"><mixed-citation xmlns:xlink="http://www.w3.org/1999/xlink" xlink:type="simple"><person-group><name name-style="western"><surname>Werner</surname><given-names>F</given-names></name></person-group> (<year>1908</year>) <article-title>Zur Kenntnis der afrikanischen Mantodeen.</article-title><source>Bericht der Senckenbergischen Naturforschenden Gesellschaft in Frankfurt am Main</source><volume>39</volume>: <fpage>31</fpage>-<lpage>56</lpage>.</mixed-citation></ref><ref id="B111"><mixed-citation xmlns:xlink="http://www.w3.org/1999/xlink" xlink:type="simple"><person-group><name name-style="western"><surname>Werner</surname><given-names>F</given-names></name></person-group> (<year>1909</year>) <article-title>Bemerkungen über die geographische Verbreitung der Mantodeen (Fangheuschrecken).</article-title><source>Verhandlungen der kaiserlich-königlichen zoologisch-botanischen Gesellschaft in Wien</source><volume>59</volume>: <fpage>70</fpage>-<lpage>81</lpage>.</mixed-citation></ref><ref id="B30"><mixed-citation xmlns:xlink="http://www.w3.org/1999/xlink" xlink:type="simple"><person-group><name name-style="western"><surname>Chopard</surname><given-names>L</given-names></name></person-group> (<year>1911</year>) <article-title>Contribution de la faune des Orthoptères de la Guyane française.</article-title><source>Annales de la Société Entomologique de France</source><volume>80</volume>: <fpage>315</fpage>-<lpage>350</lpage>.</mixed-citation></ref><ref id="B25"><mixed-citation xmlns:xlink="http://www.w3.org/1999/xlink" xlink:type="simple"><person-group><name name-style="western"><surname>Carl</surname><given-names>J</given-names></name></person-group> (<year>1914</year>) <article-title>Orthoptères de Madagascar (Planéroptérides et Pseudophyllides). I. Considérations zoogéographiques.</article-title><source>Revue Suisse de Zoologie</source><volume>22</volume>(<issue>6</issue>): <fpage>147</fpage>-<lpage>177</lpage>.</mixed-citation></ref><ref id="B31"><mixed-citation xmlns:xlink="http://www.w3.org/1999/xlink" xlink:type="simple"><person-group><name name-style="western"><surname>Chopard</surname><given-names>L</given-names></name></person-group> (<year>1916</year>) <article-title>Étude des Mantides Américains. Collection I. BOLIVAR.</article-title><source>Annales de la Société Entomologique de France</source><volume>85</volume>: <fpage>161</fpage>-<lpage>187</lpage>.</mixed-citation></ref><ref id="B112"><mixed-citation xmlns:xlink="http://www.w3.org/1999/xlink" xlink:type="simple"><person-group><name name-style="western"><surname>Werner</surname><given-names>F</given-names></name></person-group> (<year>1916</year>) <article-title>Zur Kenntnis afrikanischer und indischer Mantodeen.</article-title><source>Verhandlungen der kaiserlich-königlichen zoologisch-botanischen Gesellschaft in Wien</source><volume>66</volume>: <fpage>254</fpage>-<lpage>296</lpage>.</mixed-citation></ref><ref id="B27"><mixed-citation xmlns:xlink="http://www.w3.org/1999/xlink" xlink:type="simple"><person-group><name name-style="western"><surname>Caudell</surname><given-names>A</given-names></name></person-group> (<year>1918</year>) <article-title>On a collection of Orthoptera (Exclusive of the Locustidae) made in Central Peru by N. Iconnicoff and C. SCHUNKE.</article-title><source>Insecutor Inscitiae Menstruus</source><volume>6</volume>(<issue>1-3</issue>): <fpage>1</fpage>-<lpage>70</lpage>.</mixed-citation></ref><ref id="B42"><mixed-citation xmlns:xlink="http://www.w3.org/1999/xlink" xlink:type="simple"><person-group><name name-style="western"><surname>Hebard</surname><given-names>M</given-names></name></person-group> (<year>1919a</year>) <article-title>The Blattidae of Panama.</article-title><source>Memoirs of the American Entomological Society</source><volume>4</volume>: <fpage>1</fpage>-<lpage>148</lpage>.</mixed-citation></ref><ref id="B43"><mixed-citation xmlns:xlink="http://www.w3.org/1999/xlink" xlink:type="simple"><person-group><name name-style="western"><surname>Hebard</surname><given-names>M</given-names></name></person-group> (<year>1919b</year>) <article-title>Studies in the Dermaptera and Orthoptera of Colombia. First Paper. Dermaptera and Orthopterous Families Blattidae, Mantidae and Phasmidae.</article-title><source>Transactions of the American Entomological Society</source><volume>45</volume>(<issue>2</issue>): <fpage>89</fpage>-<lpage>179</lpage>.</mixed-citation></ref><ref id="B45"><mixed-citation xmlns:xlink="http://www.w3.org/1999/xlink" xlink:type="simple"><person-group><name name-style="western"><surname>Hebard</surname><given-names>M</given-names></name></person-group> (<year>1924</year>) <article-title>Studies in the Dermaptera and Orthoptera of Ecuador.</article-title><source>Proceedings of the Academy of Natural Sciences of Philadelphia</source><volume>76</volume>: <fpage>109</fpage>-<lpage>248</lpage>.</mixed-citation></ref><ref id="B40"><mixed-citation xmlns:xlink="http://www.w3.org/1999/xlink" xlink:type="simple"><person-group><name name-style="western"><surname>Giglio-Tos</surname><given-names>E</given-names></name></person-group> (<year>1927</year>) <chapter-title>Mantidae</chapter-title>. In: <source>Das Tierreich</source>. <publisher-name>Walter de Gruyter &amp; Co.</publisher-name>, <publisher-loc>Berlin</publisher-loc>, <lpage>707</lpage> pp.</mixed-citation></ref><ref id="B46"><mixed-citation xmlns:xlink="http://www.w3.org/1999/xlink" xlink:type="simple"><person-group><name name-style="western"><surname>Hebard</surname><given-names>M</given-names></name></person-group> (<year>1929</year>) <article-title>Supplementary notes on Panamanian Dermaptera and Orthoptera.</article-title><source>Transactions of the American Entomological Society</source><volume>55</volume>(<issue>4</issue>): <fpage>389</fpage>-<lpage>400</lpage>.</mixed-citation></ref><ref id="B47"><mixed-citation xmlns:xlink="http://www.w3.org/1999/xlink" xlink:type="simple"><person-group><name name-style="western"><surname>Hebard</surname><given-names>M</given-names></name></person-group> (<year>1932</year>) <article-title>New species and Records of Mexican Orthoptera.</article-title><source>Transactions of the American Entomological Society</source><volume>58</volume>: <fpage>201</fpage>-<lpage>371</lpage>.</mixed-citation></ref><ref id="B48"><mixed-citation xmlns:xlink="http://www.w3.org/1999/xlink" xlink:type="simple"><person-group><name name-style="western"><surname>Hebard</surname><given-names>M</given-names></name></person-group> (<year>1933</year>) <article-title>Studies in the Dermaptera and Orthoptera of Colombia. Supplement to Papers One to Five.</article-title><source>Transactions of the American Entomological Society</source><volume>59</volume>(<issue>1</issue>): <fpage>13</fpage>-<lpage>67</lpage>.</mixed-citation></ref><ref id="B80"><mixed-citation xmlns:xlink="http://www.w3.org/1999/xlink" xlink:type="simple"><person-group><name name-style="western"><surname>Rehn</surname><given-names>JAG</given-names></name></person-group> (<year>1935</year>) <article-title>The Orthoptera of Costa Rica. Part I.- Mantidae.</article-title><source>Proceedings of the Academy of Natural Sciences of Philadelphia</source><volume>87</volume>: <fpage>167</fpage>-<lpage>271</lpage>.</mixed-citation></ref><ref id="B50"><mixed-citation xmlns:xlink="http://www.w3.org/1999/xlink" xlink:type="simple"><person-group><name name-style="western"><surname>Hesse</surname><given-names>R</given-names></name></person-group> (<year>1937</year>) <source>Ecological Animal Geography.</source><publisher-name>John Wiley &amp; Sons, Inc.</publisher-name>, <publisher-loc>New York</publisher-loc>, <lpage>597</lpage> pp.</mixed-citation></ref><ref id="B104"><mixed-citation xmlns:xlink="http://www.w3.org/1999/xlink" xlink:type="simple"><person-group><name name-style="western"><surname>Tinkham</surname><given-names>ER</given-names></name></person-group> (<year>1937</year>) <article-title>Studies in Chinese Mantidae (Orthoptera).</article-title><source>Lingnan Science Journal</source><volume>16</volume>(<issue>3</issue>): <fpage>481</fpage>-<lpage>499</lpage>.</mixed-citation></ref><ref id="B71"><mixed-citation xmlns:xlink="http://www.w3.org/1999/xlink" xlink:type="simple"><person-group><name name-style="western"><surname>Neave</surname><given-names>SA</given-names></name></person-group> (<year>1939</year>) <source>Nomenclator Zoologicus. Vol. II. A List of the Names of Genera and Subgenera in Zoology from the Tenth Edition of Linnaeus 1758 to the end of 1935.</source><publisher-name>The Zoological Society of London</publisher-name>, <publisher-loc>London</publisher-loc>, <lpage>1025</lpage> pp.</mixed-citation></ref><ref id="B56"><mixed-citation xmlns:xlink="http://www.w3.org/1999/xlink" xlink:type="simple"><person-group><name name-style="western"><surname>Hughes-Schrader</surname><given-names>S</given-names></name></person-group> (<year>1943</year>) <article-title>Polarization, kinetochore movements, and bivalent structure in the meiosis of male mantids.</article-title><source>The Biological Bulletin</source><volume>84</volume>: <fpage>265</fpage>-<lpage>300</lpage>. doi: <ext-link ext-link-type="uri" xlink:href="http://dx.doi.org/10.2307/1538227" xlink:type="simple">10.2307/1538227</ext-link></mixed-citation></ref><ref id="B57"><mixed-citation xmlns:xlink="http://www.w3.org/1999/xlink" xlink:type="simple"><person-group><name name-style="western"><surname>Hughes-Schrader</surname><given-names>S</given-names></name></person-group> (<year>1948</year>) <article-title>Expulsion of the Sex Chromosome from the Spindle in Spermatocytes of a Mantid.</article-title><source>Chromosoma</source><volume>3</volume>(<issue>4</issue>): <fpage>257</fpage>-<lpage>270</lpage>.</mixed-citation></ref><ref id="B81"><mixed-citation xmlns:xlink="http://www.w3.org/1999/xlink" xlink:type="simple"><person-group><name name-style="western"><surname>Rehn</surname><given-names>JAG</given-names></name></person-group> (<year>1950</year>) <article-title>Three new Central-American Mantoidea - Orthoptera.</article-title><source>Transactions of the American Philosophical Society Philadelphia</source><volume>76</volume>: <fpage>363</fpage>-<lpage>383</lpage>.</mixed-citation></ref><ref id="B58"><mixed-citation xmlns:xlink="http://www.w3.org/1999/xlink" xlink:type="simple"><person-group><name name-style="western"><surname>Hughes-Schrader</surname><given-names>S</given-names></name></person-group> (<year>1950</year>) <article-title>The Chromosomes of Mantids (Orthoptera: Manteidae) in Relation to Taxonomy.</article-title><source>Chromosoma</source><volume>4</volume>: <fpage>1</fpage>-<lpage>55</lpage>. doi: <ext-link ext-link-type="uri" xlink:href="http://dx.doi.org/10.1007/BF00325766" xlink:type="simple">10.1007/BF00325766</ext-link></mixed-citation></ref><ref id="B59"><mixed-citation xmlns:xlink="http://www.w3.org/1999/xlink" xlink:type="simple"><person-group><name name-style="western"><surname>Hughes-Schrader</surname><given-names>S</given-names></name></person-group> (<year>1951</year>) <article-title>The desoxyribonucleic acid content of the nucleus as a cyto-taxonomic character in mantids (Orthoptera: Mantoidea).</article-title><source>Chromosoma</source><volume>10</volume>: <fpage>178</fpage>-<lpage>187</lpage>.</mixed-citation></ref><ref id="B12"><mixed-citation xmlns:xlink="http://www.w3.org/1999/xlink" xlink:type="simple"><person-group><name name-style="western"><surname>Beebe</surname><given-names>W</given-names></name><name name-style="western"><surname>Crane</surname><given-names>J</given-names></name><name name-style="western"><surname>Hughes-Schrader</surname><given-names>S</given-names></name></person-group> (<year>1952</year>) <article-title>An Annotated List of the Mantids (Orthoptera, Mantoidea) of Trinidad, B.W.I.</article-title><source>Zoologica: New York Zoological Society</source><volume>37</volume>(<issue>4</issue>): <fpage>245</fpage>-<lpage>258</lpage>.</mixed-citation></ref><ref id="B32"><mixed-citation xmlns:xlink="http://www.w3.org/1999/xlink" xlink:type="simple"><person-group><name name-style="western"><surname>Crane</surname><given-names>J</given-names></name></person-group> (<year>1952</year>) <article-title>A Comparative Study of Innate Defensive Behavior in Trinidad Mantids (Orthoptera, Mantoidea).</article-title><source>Zoologica: New York Zoological Society</source><volume>37</volume>(<issue>931</issue>): <fpage>259</fpage>-<lpage>293</lpage>.</mixed-citation></ref><ref id="B60"><mixed-citation xmlns:xlink="http://www.w3.org/1999/xlink" xlink:type="simple"><person-group><name name-style="western"><surname>Hughes-Schrader</surname><given-names>S</given-names></name></person-group> (<year>1953</year>) <article-title>The Nuclear Content of Desoxyribonucleic Acid and Interspecific Relationships in the Mantid Genus <italic>Liturgousa</italic> (Orthoptera: Mantoidea)</article-title>. <source>Chromosoma</source><volume>5</volume>: <fpage>544</fpage>–<lpage>554</lpage>. doi: <ext-link ext-link-type="uri" xlink:href="http://dx.doi.org/10.1007/BF01271501" xlink:type="simple">10.1007/BF01271501</ext-link></mixed-citation></ref><ref id="B82"><mixed-citation xmlns:xlink="http://www.w3.org/1999/xlink" xlink:type="simple"><person-group><name name-style="western"><surname>Rehn</surname><given-names>JAG</given-names></name></person-group> (<year>1954</year>) <article-title>On Some Gerstaecker Types of Neotropical Orthoptera. I. Manteidae.</article-title><source>Transactions of the American Entomological Society</source><volume>80</volume>(<issue>3/4</issue>): <fpage>175</fpage>–<lpage>184</lpage>.</mixed-citation></ref><ref id="B98"><mixed-citation xmlns:xlink="http://www.w3.org/1999/xlink" xlink:type="simple"><person-group><name name-style="western"><surname>Schrader</surname><given-names>F</given-names></name><name name-style="western"><surname>Hughes-Schrader</surname><given-names>S</given-names></name></person-group> (<year>1956</year>) <article-title>Polyploidy and Fragmentation in the Chromosomal Evolution of Various Species of <italic>Thyanta</italic> (Hemiptera).</article-title><source>Chromosoma</source><volume>7</volume>: <fpage>469</fpage>-<lpage>496</lpage>. doi: <ext-link ext-link-type="uri" xlink:href="http://dx.doi.org/10.1007/BF00329739" xlink:type="simple">10.1007/BF00329739</ext-link></mixed-citation></ref><ref id="B24"><mixed-citation xmlns:xlink="http://www.w3.org/1999/xlink" xlink:type="simple"><person-group><name name-style="western"><surname>Callan</surname><given-names>HG</given-names></name><name name-style="western"><surname>Jacobs</surname><given-names>PA</given-names></name></person-group> (<year>1957</year>) <article-title>The Meiotic Process in <italic>Mantis religiosa</italic> L. Males.</article-title><source>Journal of Genetics</source><volume>55</volume>(<issue>1</issue>): <fpage>200</fpage>-<lpage>217</lpage>. doi: <ext-link ext-link-type="uri" xlink:href="http://dx.doi.org/10.1007/BF02981625" xlink:type="simple">10.1007/BF02981625</ext-link></mixed-citation></ref><ref id="B65"><mixed-citation xmlns:xlink="http://www.w3.org/1999/xlink" xlink:type="simple"><person-group><name name-style="western"><surname>Krombein</surname><given-names>KV</given-names></name></person-group> (<year>1963</year>) <article-title>Behavioral Notes on a Floridian Mantid, <italic>Gonatista grisea</italic> (F.) (Orthoptera, Mantidae).</article-title><source>Entomological News</source><volume>74</volume>(<issue>1</issue>): <fpage>1</fpage>-<lpage>2</lpage>.</mixed-citation></ref><ref id="B49"><mixed-citation xmlns:xlink="http://www.w3.org/1999/xlink" xlink:type="simple"><person-group><name name-style="western"><surname>Henderson</surname><given-names>SA</given-names></name></person-group> (<year>1965</year>) <article-title>Chromosome Behaviour in Diploid and Tetraploid cells of <italic>Sphodromantis gastrica</italic> and its Bearing on Chromosome Evolution in the Mantids</article-title>. <source>Chromosoma</source><volume>16</volume>: <fpage>192</fpage>–<lpage>221</lpage>. doi: <ext-link ext-link-type="uri" xlink:href="http://dx.doi.org/10.1007/BF00320949" xlink:type="simple">10.1007/BF00320949</ext-link></mixed-citation></ref><ref id="B113"><mixed-citation xmlns:xlink="http://www.w3.org/1999/xlink" xlink:type="simple"><person-group><name name-style="western"><surname>White</surname><given-names>MJD</given-names></name></person-group> (<year>1965</year>) <article-title>Sex Chromosomes and Meiotic Mechanisms in some African and Australian Mantids.</article-title><source>Chromosoma</source><volume>16</volume>: <fpage>521</fpage>-<lpage>547</lpage>. doi: <ext-link ext-link-type="uri" xlink:href="http://dx.doi.org/10.1007/BF00326972" xlink:type="simple">10.1007/BF00326972</ext-link></mixed-citation></ref><ref id="B69"><mixed-citation xmlns:xlink="http://www.w3.org/1999/xlink" xlink:type="simple"><person-group><name name-style="western"><surname>Marshall</surname><given-names>JA</given-names></name></person-group> (<year>1975</year>) <article-title>A Catalogue of the Primary Types of Mantodea (Dictyoptera) in the British Museum (Natural History).</article-title><source>Bulletin of the British Museum (Natural History) Entomology</source><volume>31</volume>(<issue>8</issue>): <fpage>307</fpage>-<lpage>329</lpage>.</mixed-citation></ref><ref id="B73"><mixed-citation xmlns:xlink="http://www.w3.org/1999/xlink" xlink:type="simple"><person-group><name name-style="western"><surname>Otte</surname><given-names>D</given-names></name></person-group> (<year>1978</year>) <article-title>The primary types of Orthoptera (Saltatoria, Mantodea, Phasmatodea and Blattodea) at the Academy of Natural Sciences of Philadelphia.</article-title><source>Proceedings of the Academy of Natural Sciences of Philadelphia</source><volume>130</volume>: <fpage>26</fpage>-<lpage>87</lpage>.</mixed-citation></ref><ref id="B103"><mixed-citation xmlns:xlink="http://www.w3.org/1999/xlink" xlink:type="simple"><person-group><name name-style="western"><surname>Terra</surname><given-names>PS</given-names></name></person-group> (<year>1995</year>) <article-title>Revisao Sistematica Dos Generos De Louva-A-Deus Da Regiao Neotropical (Mantodea).</article-title><source>Revista Brasileira de Zoologia</source><volume>39</volume>(<issue>1</issue>): <fpage>13</fpage>-<lpage>94</lpage>.</mixed-citation></ref><ref id="B28"><mixed-citation xmlns:xlink="http://www.w3.org/1999/xlink" xlink:type="simple"><person-group><name name-style="western"><surname>Cerdá</surname><given-names>FJ</given-names></name></person-group> (<year>1996</year>) <article-title>Mantodea de Venezuela. Generos y Lista Preliminar de Especies Parte II: Familia Mantidae (Subfamilias Liturgousinae y Thespinae).</article-title><source>Boletín de Entomología Venezolana</source><volume>11</volume>(<issue>2</issue>): <fpage>73</fpage>-<lpage>87</lpage>.</mixed-citation></ref><ref id="B62"><mixed-citation xmlns:xlink="http://www.w3.org/1999/xlink" xlink:type="simple"><person-group><name name-style="western"><surname>Jantsch</surname><given-names>LJ</given-names></name></person-group> (<year>1999</year>) <source>Estudos filogenéticos em Mantódeos americanos (Insecta: Pterygota: Mantodea).</source><publisher-name>PUCRS</publisher-name>, <publisher-loc>Doutorado, Porto Alegre</publisher-loc>, <lpage>138</lpage> pp.</mixed-citation></ref><ref id="B35"><mixed-citation xmlns:xlink="http://www.w3.org/1999/xlink" xlink:type="simple"><person-group><name name-style="western"><surname>Ehrmann</surname><given-names>R</given-names></name></person-group> (<year>2002</year>) <source>Mantodea: Gottesanbeterinnen der Welt.</source><publisher-name>Natur und Tier–Verlag GmbH</publisher-name>, <publisher-loc>Münster</publisher-loc>, <lpage>519</lpage> pp.</mixed-citation></ref><ref id="B74"><mixed-citation xmlns:xlink="http://www.w3.org/1999/xlink" xlink:type="simple"><person-group><name name-style="western"><surname>Otte</surname><given-names>D</given-names></name><name name-style="western"><surname>Spearman</surname><given-names>L</given-names></name></person-group> (<year>2005</year>) <article-title>Mantida Species File</article-title>. <source>Catalog of the Mantids of the World</source>. <publisher-name>Association of Insect Diversity</publisher-name>, <publisher-loc>Philadelphia</publisher-loc>, <lpage>489</lpage> pp.</mixed-citation></ref><ref id="B5"><mixed-citation xmlns:xlink="http://www.w3.org/1999/xlink" xlink:type="simple"><person-group><name name-style="western"><surname>Agudelo</surname><given-names>RAA</given-names></name><name name-style="western"><surname>Lombardo</surname><given-names>F</given-names></name><name name-style="western"><surname>Jantsch</surname><given-names>LJ</given-names></name></person-group> (<year>2007</year>) <article-title>Checklist of the Neotropical mantids (Insecta, Dictyoptera, Mantodea).</article-title><source>Biota Colombiana</source><volume>8</volume>(<issue>2</issue>): <fpage>105</fpage>-<lpage>158</lpage>.</mixed-citation></ref><ref id="B84"><mixed-citation xmlns:xlink="http://www.w3.org/1999/xlink" xlink:type="simple"><person-group><name name-style="western"><surname>Roy</surname><given-names>R</given-names></name><name name-style="western"><surname>Cuche</surname><given-names>T</given-names></name></person-group> (<year>2008</year>) <article-title>Catalogue du matériel type des mantes conservé au Muséum d’histoire naturelle de Genève (Insecta: Mantodea).</article-title><source>Revue suisse de Zoologie</source><volume>115</volume>(<issue>1</issue>): <fpage>3</fpage>-<lpage>24</lpage>.</mixed-citation></ref><ref id="B36"><mixed-citation xmlns:xlink="http://www.w3.org/1999/xlink" xlink:type="simple"><person-group><name name-style="western"><surname>Gerstaecker</surname><given-names>KEA</given-names></name></person-group> (<year>1889</year>) <article-title>Charakteristik einer Reihe bemerkenswerther Orthopteren.</article-title><source>Mittheilunger aus dem Naturwissenschaftlichen Verein Für Neu-Vorpommern und Rügen in Greifswald</source><volume>20</volume>: <fpage>43</fpage>-<lpage>100</lpage>.</mixed-citation></ref><ref id="B17"><mixed-citation xmlns:xlink="http://www.w3.org/1999/xlink" xlink:type="simple"><person-group><name name-style="western"><surname>Bertkau</surname><given-names>P</given-names></name></person-group> (<year>1889</year>) <article-title>Bericht über die wissenschaftlichen Leistungen im Gebiet der Entomologie während des Jahres 1888.</article-title><source>Archiv für Naturgeschichte</source><volume>55</volume>(<issue>2</issue>): <fpage>1</fpage>-<lpage>264</lpage>.</mixed-citation></ref><ref id="B37"><mixed-citation xmlns:xlink="http://www.w3.org/1999/xlink" xlink:type="simple"><person-group><name name-style="western"><surname>Giglio-Tos</surname><given-names>E</given-names></name></person-group> (<year>1914</year>) <article-title>Mantidi esotici. Generi e specie nuove.</article-title><source>Bullettino della Societa Entomologica Italiana</source><volume>46</volume>: <fpage>31</fpage>-<lpage>108</lpage>.</mixed-citation></ref><ref id="B38"><mixed-citation xmlns:xlink="http://www.w3.org/1999/xlink" xlink:type="simple"><person-group><name name-style="western"><surname>Giglio-Tos</surname><given-names>E</given-names></name></person-group> (<year>1916</year>) <article-title>Ortotteri raccolti nell‘Eritrea dal Dott. Andreini.</article-title><source>Bullettino della Societa Entomologica Italiana</source><volume>48</volume>: <fpage>131</fpage>-<lpage>138</lpage>.</mixed-citation></ref><ref id="B39"><mixed-citation xmlns:xlink="http://www.w3.org/1999/xlink" xlink:type="simple"><person-group><name name-style="western"><surname>Giglio-Tos</surname><given-names>E</given-names></name></person-group> (<year>1917</year>) <article-title>Saggio di una nuova classificazione dei Mantidi.</article-title><source>Bullettino della Societa Entomologica Italiana</source><volume>49</volume>: <fpage>50</fpage>-<lpage>87</lpage>.</mixed-citation></ref><ref id="B26"><mixed-citation xmlns:xlink="http://www.w3.org/1999/xlink" xlink:type="simple"><person-group><name name-style="western"><surname>Carus</surname><given-names>JV</given-names></name></person-group> (<year>1921</year>) <source>Bibliographia Zoologica</source>. <volume>Vol. 30</volume>. <publisher-name>Concilium Bibliographicum</publisher-name>, <publisher-loc>Zürich</publisher-loc>, <lpage>480</lpage> pp.</mixed-citation></ref><ref id="B44"><mixed-citation xmlns:xlink="http://www.w3.org/1999/xlink" xlink:type="simple"><person-group><name name-style="western"><surname>Hebard</surname><given-names>M</given-names></name></person-group> (<year>1922</year>) <article-title>Studies in the Mantidae and Phasmidae of Panama (Orthoptera).</article-title><source>Transactions of the American Entomological Society</source><volume>48</volume>(<issue>4</issue>): <fpage>327</fpage>-<lpage>362</lpage>.</mixed-citation></ref><ref id="B13"><mixed-citation xmlns:xlink="http://www.w3.org/1999/xlink" xlink:type="simple"><person-group><name name-style="western"><surname>Beier</surname><given-names>M</given-names></name></person-group> (<year>1931</year>) <article-title>Neue und seltene Mantodeen aus dem Zoologischen Staatsinstitut und Zoologischen Museum Hamburg.</article-title><source>Mitteilingen au dem Zoologischen Staatsinstitut und Zoologischen Museum in Hamburg</source><volume>45</volume>: <fpage>1</fpage>-<lpage>21</lpage>.</mixed-citation></ref><ref id="B20"><mixed-citation xmlns:xlink="http://www.w3.org/1999/xlink" xlink:type="simple"><person-group><name name-style="western"><surname>Brues</surname><given-names>CT</given-names></name><name name-style="western"><surname>Melander</surname><given-names>AL</given-names></name></person-group> (<year>1932</year>) <article-title>Classification of Insects. A Key to the Known Families of Insects and Other Terrestrial Arthropods.</article-title><source>Bulletin of the Museum of Comparative Zoology at Harvard College</source><volume>73</volume>: <fpage>1</fpage>-<lpage>672</lpage>.</mixed-citation></ref><ref id="B14"><mixed-citation xmlns:xlink="http://www.w3.org/1999/xlink" xlink:type="simple"><person-group><name name-style="western"><surname>Beier</surname><given-names>M</given-names></name></person-group> (<year>1935</year>) <article-title>Mantodea, Fam. Mantidae, Subfam. Mantinae.</article-title><source>Genera Insectorum de P. Wytsman</source><issue>203 Fascicule</issue>, <size units="page">154 pp</size>.</mixed-citation></ref><ref id="B7"><mixed-citation xmlns:xlink="http://www.w3.org/1999/xlink" xlink:type="simple"><person-group><name name-style="western"><surname>Apolinar Maria</surname><given-names>HA</given-names></name></person-group> (<year>1937</year>) <article-title>Especies nuevas y observaciones diversas sobre Dermapteros y Ortopteros Colombianos. Familia de los Mantidos.</article-title><source>Revista de la Academia de Ciencias Exactas fisicas y Naturales</source><volume>1</volume>(<issue>3</issue>): <fpage>226</fpage>-<lpage>227</lpage>.</mixed-citation></ref><ref id="B66"><mixed-citation xmlns:xlink="http://www.w3.org/1999/xlink" xlink:type="simple"><person-group><name name-style="western"><surname>La Greca</surname><given-names>M</given-names></name></person-group> (<year>1939</year>) <article-title>Note su alcuni Mantidi dell‘Africa meridionale. Bollettino degli Istituti di Zoologia e Anatomia Comparata, Della R.</article-title><source>Universita’ di Genova</source><volume>17</volume>(<issue>112</issue>): <fpage>1</fpage>-<lpage>18</lpage>.</mixed-citation></ref><ref id="B21"><mixed-citation xmlns:xlink="http://www.w3.org/1999/xlink" xlink:type="simple"><person-group><name name-style="western"><surname>Brues</surname><given-names>CT</given-names></name><name name-style="western"><surname>Melander</surname><given-names>AL</given-names></name><name name-style="western"><surname>Carpenter</surname><given-names>FM</given-names></name></person-group> (<year>1954</year>) <article-title>Classification of Insects.</article-title><source>Bulletin of the Museum of Comparative Zoology at Harvard College</source><volume>108</volume>: <fpage>1</fpage>-<lpage>917</lpage>.</mixed-citation></ref><ref id="B15"><mixed-citation xmlns:xlink="http://www.w3.org/1999/xlink" xlink:type="simple"><person-group><name name-style="western"><surname>Beier</surname><given-names>M</given-names></name></person-group> (<year>1964</year>) <article-title>Blattopteroidea-Mantodea.</article-title> In: <person-group><name name-style="western"><surname>Bronn</surname><given-names>HG</given-names></name></person-group> (<role>Ed</role>) <source>H. G. Bronn‘s Klassen und Ordnungen des Tierreichs. III. Abt.: Insecta-Arthropoda</source>. <publisher-name>Akademie Verlagsges.</publisher-name>, 5. Lfg., <volume>5</volume>(<issue>6</issue>):  <fpage>850</fpage>-<lpage>970</lpage>.</mixed-citation></ref><ref id="B108"><mixed-citation xmlns:xlink="http://www.w3.org/1999/xlink" xlink:type="simple"><person-group><name name-style="western"><surname>Weidner</surname><given-names>H</given-names></name></person-group> (<year>1964</year>) <article-title>Die Entomologische Sammlung des Zoologischen Staatsinstituts und Zoologischen Museums Hamburg.</article-title><source>Mitteilungen des Hamburgischen Zoologischen Instituts und Museums</source><volume>61</volume>: <fpage>123</fpage>-<lpage>144</lpage>.</mixed-citation></ref><ref id="B16"><mixed-citation xmlns:xlink="http://www.w3.org/1999/xlink" xlink:type="simple"><person-group><name name-style="western"><surname>Beier</surname><given-names>M</given-names></name></person-group> (<year>1968</year>) <article-title>Mantodea.</article-title> In: <person-group><name name-style="western"><surname>Helmcke</surname><given-names>JG</given-names></name><name name-style="western"><surname>Starck</surname><given-names>D</given-names></name><name name-style="western"><surname>Wermuth</surname><given-names>H</given-names></name></person-group> (<role>Eds</role>) <source>Handbuch der Zoologie</source>. 12, Teil 2/12, <volume>4</volume>(<issue>2</issue>), <publisher-name>Walter de Gruyter &amp; Co.</publisher-name>, <publisher-loc>Berlin</publisher-loc>, <fpage>1</fpage>-<lpage>47</lpage>.</mixed-citation></ref><ref id="B11"><mixed-citation xmlns:xlink="http://www.w3.org/1999/xlink" xlink:type="simple"><person-group><name name-style="western"><surname>Bazyluk</surname><given-names>W</given-names></name></person-group> (<year>1977</year>) <article-title>Blattodea et Mantodea (Insecta).</article-title><source>Polska Akademia Nauk</source><volume>6</volume>: <fpage>1</fpage>-<lpage>175</lpage>.</mixed-citation></ref><ref id="B75"><mixed-citation xmlns:xlink="http://www.w3.org/1999/xlink" xlink:type="simple"><person-group><name name-style="western"><surname>Passerin d‘Entrèves</surname><given-names>P</given-names></name></person-group> (<year>1981</year>) <article-title>Cataloghi - Collezioni Ortotterologiche del Museo di Zoologia dell‘ Università di Torino.</article-title><source>Museo Regionale di Scienze Naturali</source><volume>4</volume>: <fpage>58</fpage>-<lpage>69</lpage>.</mixed-citation></ref><ref id="B78"><mixed-citation xmlns:xlink="http://www.w3.org/1999/xlink" xlink:type="simple"><person-group><name name-style="western"><surname>Piza de Toledo</surname><given-names>S Jr</given-names></name></person-group> (<year>1982</year>) <article-title>Um <italic>Phyllovates</italic> (Vatinae) e uma <italic>Liturgusa</italic> (Liturgusinae) novos do Brasil (Mantodea-Mantidae)</article-title>. <source>Revista de Agricultura</source><volume>57</volume>(<issue>3</issue>): <lpage>94</lpage>.</mixed-citation></ref><ref id="B85"><mixed-citation xmlns:xlink="http://www.w3.org/1999/xlink" xlink:type="simple"><person-group><name name-style="western"><surname>Salazar</surname><given-names>EJA</given-names></name></person-group> (<year>1998</year>) <article-title>Estudios sobre mantidos Colombianos (Mantodea).</article-title><source>Boletin Cientifico Museo de Historia Natural Universidad de Caldas</source><volume>2</volume>: <fpage>101</fpage>-<lpage>124</lpage>.</mixed-citation></ref><ref id="B34"><mixed-citation xmlns:xlink="http://www.w3.org/1999/xlink" xlink:type="simple"><person-group><name name-style="western"><surname>Edmunds</surname><given-names>M</given-names></name><name name-style="western"><surname>Brunner</surname><given-names>D</given-names></name></person-group> (<year>1999</year>) <article-title>Ethology of Defense against Predators.</article-title> In: <person-group><name name-style="western"><surname>Prete</surname><given-names>FR</given-names></name><name name-style="western"><surname>Wells</surname><given-names>H</given-names></name><name name-style="western"><surname>Wells</surname><given-names>PH</given-names></name><name name-style="western"><surname>Hurd</surname><given-names>LE</given-names></name></person-group> (<role>Eds</role>) <source>The praying mantids</source>. <publisher-name>The Johns Hopkins University Press</publisher-name>, <publisher-loc>Baltimore</publisher-loc>, <fpage>276</fpage>-<lpage>299</lpage>.</mixed-citation></ref><ref id="B83"><mixed-citation xmlns:xlink="http://www.w3.org/1999/xlink" xlink:type="simple"><person-group><name name-style="western"><surname>Roy</surname><given-names>R</given-names></name></person-group> (<year>1999</year>) <article-title>Morphology and Taxonomy.</article-title> In: <person-group><name name-style="western"><surname>Prete</surname><given-names>FR</given-names></name><name name-style="western"><surname>Wells</surname><given-names>H</given-names></name><name name-style="western"><surname>Wells</surname><given-names>PH</given-names></name><name name-style="western"><surname>Hurd</surname><given-names>LE</given-names></name></person-group> (<role>Eds</role>) <source>The praying mantids</source>. <publisher-name>The Johns Hopkins University Press</publisher-name>, <publisher-loc>Baltimore</publisher-loc>, <fpage>19</fpage>-<lpage>40</lpage>.</mixed-citation></ref><ref id="B86"><mixed-citation xmlns:xlink="http://www.w3.org/1999/xlink" xlink:type="simple"><person-group><name name-style="western"><surname>Salazar</surname><given-names>EJA</given-names></name></person-group> (<year>1999</year>) <article-title>Celo Materno en <italic>Stagmomantis theophila</italic> Rehn, 1904 y un Listado de las Especies de Mantodea Conocidas para Colombia.</article-title><source>Boletin Cientifico Museo de Historia Natural Universiad de Caldas</source><volume>3</volume>: <fpage>7</fpage>-<lpage>12</lpage>.</mixed-citation></ref><ref id="B68"><mixed-citation xmlns:xlink="http://www.w3.org/1999/xlink" xlink:type="simple"><person-group><name name-style="western"><surname>Maes</surname><given-names>J-M</given-names></name><name name-style="western"><surname>Roy</surname><given-names>R</given-names></name></person-group> (<year>2000</year>) <article-title>Orden Mantodea.</article-title> In: <person-group><name name-style="western"><surname>Maes</surname><given-names>J-M</given-names></name></person-group> (<role>Ed</role>) <source>Insectos de Nicaragua</source>. <publisher-name>Setab Bosawas</publisher-name>, <publisher-loc>Marena, Managua</publisher-loc>, <fpage>60</fpage>-<lpage>63</lpage>.</mixed-citation></ref><ref id="B87"><mixed-citation xmlns:xlink="http://www.w3.org/1999/xlink" xlink:type="simple"><person-group><name name-style="western"><surname>Salazar</surname><given-names>EJA</given-names></name></person-group> (<year>2000</year>) <article-title>Mantidos contenidos en la colección entomologica „FRANCISCO LUIS GALLEGO“ Facultad de Agronomía Universidad Nacional, sede Medellin, Antioquía (Insec-ta: Mantodea). Part I.</article-title><source>Boletin Cientifico Museo de Historia Natural Universidad de Caldas</source><volume>4</volume>: <fpage>63</fpage>-<lpage>69</lpage>.</mixed-citation></ref><ref id="B67"><mixed-citation xmlns:xlink="http://www.w3.org/1999/xlink" xlink:type="simple"><person-group><name name-style="western"><surname>Lombardo</surname><given-names>F</given-names></name><name name-style="western"><surname>Agabiti</surname><given-names>B</given-names></name></person-group> (<year>2001</year>) <article-title>The Mantids from Ecuador, with Some Biogeographic Considerations.</article-title><source>Journal of Orthoptera Research</source><volume>10</volume>(<issue>1</issue>): <fpage>89</fpage>-<lpage>104</lpage>. doi: <ext-link ext-link-type="uri" xlink:href="http://dx.doi.org/10.1665/1082-6467(2001)010[0089:TMFEWS]2.0.CO;2" xlink:type="simple">10.1665/1082-6467(2001)010[0089:TMFEWS]2.0.CO;2</ext-link></mixed-citation></ref><ref id="B88"><mixed-citation xmlns:xlink="http://www.w3.org/1999/xlink" xlink:type="simple"><person-group><name name-style="western"><surname>Salazar</surname><given-names>EJA</given-names></name></person-group> (<year>2002</year>) <article-title>Lista de los Mantodea (Insecta) Conocidos para Colombia.</article-title><source>Biota Colombiana</source><volume>3</volume>(<issue>1</issue>): <fpage>119</fpage>-<lpage>130</lpage>.</mixed-citation></ref><ref id="B3"><mixed-citation xmlns:xlink="http://www.w3.org/1999/xlink" xlink:type="simple"><person-group><name name-style="western"><surname>Agudelo</surname><given-names>RAA</given-names></name><name name-style="western"><surname>Chica</surname><given-names>ELM</given-names></name></person-group> (<year>2002</year>) <chapter-title>Mantidos</chapter-title>. <source>Introduccion al conocimiento del orden Mantodea</source>. <publisher-name>Universidad Distrital Francisco Jose de Caldas, Centro de Investigaciones y Desarrollo Cientifico</publisher-name><volume>VII-XVI</volume>: <fpage>1</fpage>–<lpage>74</lpage>.</mixed-citation></ref><ref id="B4"><mixed-citation xmlns:xlink="http://www.w3.org/1999/xlink" xlink:type="simple"><person-group><name name-style="western"><surname>Agudelo</surname><given-names>RAA</given-names></name><name name-style="western"><surname>Chica</surname><given-names>ELM</given-names></name></person-group> (<year>2003</year>) <article-title>Mántidos de la Orinoquia Colombiana: contribución al conocimiento de su diversidad genérica y algunos aspectos bioecológicos (Insecta: Mantodea).</article-title><source>Revista Colombiana de Entomología</source><volume>29</volume>(<issue>2</issue>): <fpage>127</fpage>-<lpage>136</lpage>.</mixed-citation></ref><ref id="B1"><mixed-citation xmlns:xlink="http://www.w3.org/1999/xlink" xlink:type="simple"><person-group><name name-style="western"><surname>Agudelo</surname><given-names>RAA</given-names></name></person-group> (<year>2004</year>) <article-title>Mántidos de Colombia (Dictyoptera: Mantodea).</article-title> In: <person-group><name name-style="western"><surname>Fernández</surname><given-names>C</given-names></name><name name-style="western"><surname>Gonzalo</surname><given-names>Andrade-C FM</given-names></name><name name-style="western"><surname>Amat</surname><given-names>GGD</given-names></name></person-group> (<role>Eds</role>) <source>Insectos de Colombia</source>. <publisher-name>Universidad Nacional, Facultad de Ciencias</publisher-name>, <publisher-loc>Bogota</publisher-loc>, <fpage>43</fpage>-<lpage>60</lpage>.</mixed-citation></ref><ref id="B89"><mixed-citation xmlns:xlink="http://www.w3.org/1999/xlink" xlink:type="simple"><person-group><name name-style="western"><surname>Salazar</surname><given-names>EJA</given-names></name></person-group> (<year>2004</year>) <article-title><italic>Epaphrodita</italic> Serville, 1831; <italic>Stenophylla</italic> Westwood, 1843 y <italic>Acanthops</italic> Serville, 1831, tres Géneros de Mantidos Hoja-seca de la Región Neotropical (Insecta, Mantodea).</article-title><source>Boletin Cientifico Museo de Historia Natural Universiad de Caldas</source><volume>8</volume>: <fpage>211</fpage>-<lpage>221</lpage>.</mixed-citation></ref><ref id="B2"><mixed-citation xmlns:xlink="http://www.w3.org/1999/xlink" xlink:type="simple"><person-group><name name-style="western"><surname>Agudelo</surname><given-names>RAA</given-names></name></person-group> (<year>2005</year>) <source>Relatorio de Identificacao da Colecao de Louva-a deus (Insecta, Mantodea) do Instituto Nacional de Pesquisas da Amazonia (INPA)</source>, <size units="page">5 pp</size>.</mixed-citation></ref><ref id="B70"><mixed-citation xmlns:xlink="http://www.w3.org/1999/xlink" xlink:type="simple"><person-group><name name-style="western"><surname>Medellín</surname><given-names>C</given-names></name><name name-style="western"><surname>Avendano</surname><given-names>J</given-names></name><name name-style="western"><surname>Sarmiento</surname><given-names>CE</given-names></name></person-group> (<year>2007</year>) <article-title>Generos de Mantodea Depositados en el instituto de Ciencias Naturales de la Universidad Nacional de Colombia.</article-title><source>Boletín Científico - Centro de Museos - Museo de Historia Natural</source><volume>11</volume>: <fpage>148</fpage>-<lpage>159</lpage>.</mixed-citation></ref><ref id="B116"><mixed-citation xmlns:xlink="http://www.w3.org/1999/xlink" xlink:type="simple"><person-group><name name-style="western"><surname>Yager</surname><given-names>DD</given-names></name><name name-style="western"><surname>Svenson</surname><given-names>GJ</given-names></name></person-group> (<year>2008</year>) <article-title>Patterns of Praying Mantis Auditory System Evolution Based on Morphological, Molecular, Neurophysiological, and Behavioral Data.</article-title><source>Biological Journal of the Linnaean Society</source><volume>94</volume>: <fpage>541</fpage>-<lpage>568</lpage>. doi: <ext-link ext-link-type="uri" xlink:href="http://dx.doi.org/10.1111/j.1095-8312.2008.00996.x" xlink:type="simple">10.1111/j.1095-8312.2008.00996.x</ext-link></mixed-citation></ref><ref id="B114"><mixed-citation xmlns:xlink="http://www.w3.org/1999/xlink" xlink:type="simple"><person-group><name name-style="western"><surname>Wieland</surname><given-names>F</given-names></name></person-group> (<year>2008</year>) <article-title>The genus <italic>Metallyticus</italic> reviewed (Insecta: Mantodea).</article-title><source>Species, Phylogeny and Evolution</source><volume>1</volume>(<issue>2</issue>): <fpage>147</fpage>-<lpage>170</lpage>.</mixed-citation></ref><ref id="B102"><mixed-citation xmlns:xlink="http://www.w3.org/1999/xlink" xlink:type="simple"><person-group><name name-style="western"><surname>Svenson</surname><given-names>GJ</given-names></name><name name-style="western"><surname>Whiting</surname><given-names>MF</given-names></name></person-group> (<year>2009</year>) <article-title>Reconstructing the origins of praying mantises (Dictyoptera, Mantodea): the roles of Gondwanan vicariance and morphological convergence.</article-title><source>Cladistics</source><volume>25</volume>(<issue>5</issue>): <fpage>468</fpage>-<lpage>514</lpage>. doi: <ext-link ext-link-type="uri" xlink:href="http://dx.doi.org/10.1111/j.1096-0031.2009.00263.x" xlink:type="simple">10.1111/j.1096-0031.2009.00263.x</ext-link></mixed-citation></ref><ref id="B115"><mixed-citation xmlns:xlink="http://www.w3.org/1999/xlink" xlink:type="simple"><person-group><name name-style="western"><surname>Wieland</surname><given-names>F</given-names></name></person-group> (<year>2013</year>) <article-title>The phylogenetic systems of Mantodea (Insecta: Dictyoptera)</article-title>. <source>Species, Phylogeny and Evolution</source><volume>3.1</volume>: <fpage>3</fpage>–<lpage>222</lpage>.</mixed-citation></ref><ref id="B101"><mixed-citation xmlns:xlink="http://www.w3.org/1999/xlink" xlink:type="simple"><person-group><name name-style="western"><surname>Svenson</surname><given-names>GJ</given-names></name></person-group> (<year>in press</year>) <article-title><italic>Liturgusa</italic> Saussure, 1869 (Insecta, Mantodea, liturgusidae): proposed conservation as a justified emendation</article-title>. <source>Bulletin of Zoological Nomenclature</source>.</mixed-citation></ref><ref id="B61"><mixed-citation xmlns:xlink="http://www.w3.org/1999/xlink" xlink:type="simple"><person-group><name name-style="western"><surname>Jantsch</surname><given-names>LJ</given-names></name></person-group> (<year>1991</year>) <article-title>Lista dos Mantódeos Coletados na Ilha de Maracá.</article-title><source>Acta Amazonica</source><volume>21</volume>: <fpage>123</fpage>-<lpage>130</lpage>.</mixed-citation></ref></ref-list></tp:taxon-treatment>
