# Supplementary material for: Revision of the Neotropical bark mantis genus Liturgusa Saussure, 1869 (Insecta, Mantodea, Liturgusini)
Source: Zookeys. 2014 Mar 18;(390):1–214. doi: 10.3897/zookeys.390.6661 (PMC3978261; doi:10.3897/zookeys.390.6661)
Supplement: XML Treatment for Liturgusa cayennensis [file zookeys.390.6661-treatment2.xml]

<!DOCTYPE tp:taxon-treatment
  PUBLIC "-//TaxonX//DTD Taxonomic Treatment Publishing DTD v0 20100105//EN" "tax-treatment-NSO.dtd">
<tp:taxon-treatment xmlns:tp="http://www.plazi.org/taxpub"><tp:treatment-meta><mixed-citation publication-type="journal"><person-group><name><surname>Svenson</surname><given-names>Gavin J.</given-names></name></person-group><article-title>Revision of the Neotropical bark mantis genus <italic>Liturgusa</italic> Saussure, 1869 (Insecta, Mantodea, Liturgusini)</article-title><source>Zookeys</source><day>18</day><month>3</month><year>2014</year><volume>2014</volume><issue>390</issue><fpage>1</fpage><lpage>214</lpage><pub-id pub-id-type="doi">10.3897/zookeys.390.6661</pub-id></mixed-citation></tp:treatment-meta><tp:nomenclature><tp:taxon-name>
                                <tp:taxon-name-part taxon-name-part-type="genus">Liturgusa</tp:taxon-name-part>
                                <tp:taxon-name-part taxon-name-part-type="species">cayennensis</tp:taxon-name-part>
                                <object-id xmlns:xlink="http://www.w3.org/1999/xlink" xlink:type="simple">http://species-id.net/wiki/Liturgusa cayennensis</object-id>
                            </tp:taxon-name><tp:taxon-authority>Saussure, 1869</tp:taxon-authority><tp:nomenclature-citation-list><tp:nomenclature-citation><tp:taxon-name>Liturgousa cayennensis</tp:taxon-name><comment>: <xref ref-type="bibr" rid="B90">Saussure 1869</xref>: 62; <xref ref-type="bibr" rid="B18">Brauer 1870</xref>: 92; <xref ref-type="bibr" rid="B93">Saussure 1871b</xref>: 101–102; <xref ref-type="bibr" rid="B96">Saussure and Zehntner 1894</xref>: 159–160; <xref ref-type="bibr" rid="B107">Westwood 1889</xref>: 5, 50; <xref ref-type="bibr" rid="B99">Scudder 1901</xref>: 159, 407; <xref ref-type="bibr" rid="B63">Kirby 1904</xref>: 271; <xref ref-type="bibr" rid="B30">Chopard 1911</xref>: 323; <xref ref-type="bibr" rid="B31">Chopard 1916</xref>: 164; <xref ref-type="bibr" rid="B42">Hebard 1919a</xref>: 31; <xref ref-type="bibr" rid="B45">Hebard 1924</xref>: 131; <xref ref-type="bibr" rid="B46">Hebard 1929</xref>: 399; <xref ref-type="bibr" rid="B48">Hebard 1933</xref>: 29; <xref ref-type="bibr" rid="B80">Rehn 1935</xref>: 198; <xref ref-type="bibr" rid="B12">Beebe et al. 1952</xref>: 246; <xref ref-type="bibr" rid="B28">Cerdá 1996</xref>: 75–76; <xref ref-type="bibr" rid="B84">Roy and Cuche 2008</xref>: 8, 21.</comment></tp:nomenclature-citation><tp:nomenclature-citation><tp:taxon-name>Liturgusa cayennensis</tp:taxon-name><comment>: <xref ref-type="bibr" rid="B44">Hebard 1922</xref>: 337; <xref ref-type="bibr" rid="B40">Giglio-Tos 1927</xref>: 293; <xref ref-type="bibr" rid="B14">Beier 1935</xref>: 11; <xref ref-type="bibr" rid="B61">Jantsch 1991</xref>: 125; <xref ref-type="bibr" rid="B103">Terra 1995</xref>: 53; <xref ref-type="bibr" rid="B62">Jantsch 1999</xref>: 47–48; <xref ref-type="bibr" rid="B87">Salazar E. 2000</xref>: 67; <xref ref-type="bibr" rid="B67">Lombardo and Agabiti 2001</xref>: 90, 96; <xref ref-type="bibr" rid="B88">Salazar E. 2002</xref>: 124; <xref ref-type="bibr" rid="B35">Ehrmann 2002</xref>: 206; <xref ref-type="bibr" rid="B1">Agudelo 2004</xref>: 55, Table 3.1; <xref ref-type="bibr" rid="B2">Agudelo 2005</xref>: 3; <xref ref-type="bibr" rid="B74">Otte and Spearman 2005</xref>: 132; <xref ref-type="bibr" rid="B5">Agudelo et al. 2007</xref>: 116, 141.</comment></tp:nomenclature-citation><tp:nomenclature-citation><tp:taxon-name>Liturgousa cayennesis</tp:taxon-name><comment>: <xref ref-type="bibr" rid="B22">Bruner 1906</xref>: 143.</comment></tp:nomenclature-citation></tp:nomenclature-citation-list></tp:nomenclature><tp:treatment-sec sec-type="Type"><title>Type.</title><p>Holotype Female. Muséum d’Histoire naturelle, Geneva, Switzerland</p></tp:treatment-sec><tp:treatment-sec sec-type="Type locality"><title>Type locality.</title><p>Cayenne. (French Guiana)</p><!--PageBreak--></tp:treatment-sec><tp:treatment-sec sec-type="Material examined"><title>Material examined.</title><p><italic><tp:taxon-name>Liturgusa cayennensis</tp:taxon-name></italic> Saussure, 1869.</p><table-wrap position="anchor" orientation="portrait"><table id="T1"><tbody><tr><th rowspan="1" colspan="1">Sex</th><th rowspan="1" colspan="1">Type</th><th rowspan="1" colspan="1">Country</th><th rowspan="1" colspan="1">Label</th><th rowspan="1" colspan="1">Latitude Longitude</th><th rowspan="1" colspan="1">Code</th></tr><tr><td rowspan="1" colspan="1">Male</td><td rowspan="1" colspan="1">nontype</td><td rowspan="1" colspan="1">Guyana</td><td rowspan="1" colspan="1">B.G. 5-1-1923, W. Bank, Dem. R.</td><td rowspan="1" colspan="1"/><td rowspan="1" colspan="1">AMNH 030</td></tr><tr><td rowspan="1" colspan="1">Female</td><td rowspan="1" colspan="1">nontype</td><td rowspan="1" colspan="1">Guyana</td><td rowspan="1" colspan="1">Kartabo, Bartica District, British Guiana, 1921</td><td rowspan="1" colspan="1"><named-content xmlns:xlink="http://www.w3.org/1999/xlink" content-type="dwc:verbatimCoordinates" xlink:type="simple">6.242050, -59.306552</named-content></td><td rowspan="1" colspan="1">ANSP 046</td></tr><tr><td rowspan="1" colspan="1">4 Females</td><td rowspan="1" colspan="1">nontype</td><td rowspan="1" colspan="1">Guyana</td><td rowspan="1" colspan="1">Bartica, British Guiana, H.S. Parish, 1.20.1912</td><td rowspan="1" colspan="1"><named-content xmlns:xlink="http://www.w3.org/1999/xlink" content-type="dwc:verbatimCoordinates" xlink:type="simple">6.405831, -58.625444</named-content></td><td rowspan="1" colspan="1">ANSP 048-51</td></tr><tr><td rowspan="1" colspan="1">Male</td><td rowspan="1" colspan="1">nontype</td><td rowspan="1" colspan="1">Suriname</td><td rowspan="1" colspan="1">Ongelijk, Para, R. Surinam, May‚ 27</td><td rowspan="1" colspan="1"/><td rowspan="1" colspan="1">ANSP 054</td></tr><tr><td rowspan="1" colspan="1">Male</td><td rowspan="1" colspan="1">nontype</td><td rowspan="1" colspan="1">French Guiana</td><td rowspan="1" colspan="1">Guyane Francse, Nouveau Chantier, collection Le Moult, Coll. L. Chopard, 1919, Mai</td><td rowspan="1" colspan="1"/><td rowspan="1" colspan="1">ANSP 055</td></tr><tr><td rowspan="1" colspan="1">Female</td><td rowspan="1" colspan="1">nontype</td><td rowspan="1" colspan="1">Guyana</td><td rowspan="1" colspan="1">Guyane, 1907-247.</td><td rowspan="1" colspan="1"/><td rowspan="1" colspan="1">BMNH 007</td></tr><tr><td rowspan="1" colspan="1">Male</td><td rowspan="1" colspan="1">nontype</td><td rowspan="1" colspan="1">Brazil</td><td rowspan="1" colspan="1">Mato Grosso, Serra do Roncador, 264 km N. of Xavantina, near base camp, 1967-9, I.R. Bishop, RS/RGS exp. B.M. 1981-312</td><td rowspan="1" colspan="1"><named-content xmlns:xlink="http://www.w3.org/1999/xlink" content-type="dwc:verbatimCoordinates" xlink:type="simple">-12.456161, -52.054393</named-content></td><td rowspan="1" colspan="1">BMNH 076</td></tr><tr><td rowspan="1" colspan="1">Male</td><td rowspan="1" colspan="1">nontype</td><td rowspan="1" colspan="1">Guyana</td><td rowspan="1" colspan="1">New River, 750 ft., 10-20.III.1938, C.A. Hudson</td><td rowspan="1" colspan="1"><named-content xmlns:xlink="http://www.w3.org/1999/xlink" content-type="dwc:verbatimCoordinates" xlink:type="simple">2.543686, -57.583411</named-content></td><td rowspan="1" colspan="1">BMNH 086</td></tr><tr><td rowspan="1" colspan="1">Male</td><td rowspan="1" colspan="1">nontype</td><td rowspan="1" colspan="1">French Guiana</td><td rowspan="1" colspan="1">Kaw Mountain Res., Amazonas Lodge, 4°32'57.8"N, 52°12'49.7"W, 8-19 Feb 2005, Coll: K.B. Miller</td><td rowspan="1" colspan="1"><named-content xmlns:xlink="http://www.w3.org/1999/xlink" content-type="dwc:verbatimCoordinates" xlink:type="simple">4.549389, -52.213806</named-content></td><td rowspan="1" colspan="1">GSMC000262</td></tr><tr><td rowspan="1" colspan="1">Nymph</td><td rowspan="1" colspan="1">nontype</td><td rowspan="1" colspan="1">French Guiana</td><td rowspan="1" colspan="1">Maripasoula, Saul. Campsite Chez Fred‘s, 03°37'42.0"N, 53°12'40.0"WEle:26m, Manicured landscape surrounded by Primary tropical rainforest, Hand collected from leaf litter samples, Dec. 14-15, 2004, Coll: J. Huff</td><td rowspan="1" colspan="1"><named-content xmlns:xlink="http://www.w3.org/1999/xlink" content-type="dwc:verbatimCoordinates" xlink:type="simple">3.628333, -53.211111</named-content></td><td rowspan="1" colspan="1">GSMC003069</td></tr><tr><td rowspan="1" colspan="1">Female</td><td rowspan="1" colspan="1">nontype</td><td rowspan="1" colspan="1">French Guiana</td><td rowspan="1" colspan="1">St-Jean du Maroni, Collection Le Moult, Coll. L. Chopard, 1919, Fevrier</td><td rowspan="1" colspan="1"><named-content xmlns:xlink="http://www.w3.org/1999/xlink" content-type="dwc:verbatimCoordinates" xlink:type="simple">5.487038, -54.008462</named-content></td><td rowspan="1" colspan="1">MNHN 001</td></tr><tr><td rowspan="1" colspan="1">Female</td><td rowspan="1" colspan="1">nontype</td><td rowspan="1" colspan="1">French Guiana</td><td rowspan="1" colspan="1">Nouveau Chantier, collection Le Moult, Coll. L. Chopard, 1919, June</td><td rowspan="1" colspan="1"/><td rowspan="1" colspan="1">MNHN 002</td></tr><tr><td rowspan="1" colspan="1">Male</td><td rowspan="1" colspan="1">nontype</td><td rowspan="1" colspan="1">French Guiana</td><td rowspan="1" colspan="1">Cayenne</td><td rowspan="1" colspan="1"><named-content xmlns:xlink="http://www.w3.org/1999/xlink" content-type="dwc:verbatimCoordinates" xlink:type="simple">4.914356, -52.301354</named-content></td><td rowspan="1" colspan="1">MNHN 005</td></tr><tr><td rowspan="1" colspan="1">Female</td><td rowspan="1" colspan="1">nontype</td><td rowspan="1" colspan="1">Brazil</td><td rowspan="1" colspan="1">Amazonas Reserva Biologica do Cuieiras, 50 km. N. Manaus, 15-IV-AU 15-V-1981, M. Descamps, Bresil</td><td rowspan="1" colspan="1"><named-content xmlns:xlink="http://www.w3.org/1999/xlink" content-type="dwc:verbatimCoordinates" xlink:type="simple">-2.599556, -60.210631</named-content></td><td rowspan="1" colspan="1">MNHN 0059</td></tr><tr><td rowspan="1" colspan="1">Male</td><td rowspan="1" colspan="1">nontype</td><td rowspan="1" colspan="1">French Guiana</td><td rowspan="1" colspan="1">Cayenne</td><td rowspan="1" colspan="1"><named-content xmlns:xlink="http://www.w3.org/1999/xlink" content-type="dwc:verbatimCoordinates" xlink:type="simple">4.914356, -52.301354</named-content></td><td rowspan="1" colspan="1">MNHN 007</td></tr><tr><td rowspan="1" colspan="1">Female</td><td rowspan="1" colspan="1">nontype</td><td rowspan="1" colspan="1">French Guiana</td><td rowspan="1" colspan="1">Saut Dalles, 24-VIII-1992, P. Peters, Guyane francaise</td><td rowspan="1" colspan="1"><named-content xmlns:xlink="http://www.w3.org/1999/xlink" content-type="dwc:verbatimCoordinates" xlink:type="simple">3.291071, -53.835810</named-content></td><td rowspan="1" colspan="1">MNHN 0075</td></tr><tr><td rowspan="1" colspan="1">Female</td><td rowspan="1" colspan="1">nontype</td><td rowspan="1" colspan="1">French Guiana</td><td rowspan="1" colspan="1">Kourou, Guyane Franc, Coll: A. Bonhoure, 1909, Avril</td><td rowspan="1" colspan="1"><named-content xmlns:xlink="http://www.w3.org/1999/xlink" content-type="dwc:verbatimCoordinates" xlink:type="simple">5.163511, -52.656581</named-content></td><td rowspan="1" colspan="1">MNHN 011</td></tr><tr><td rowspan="1" colspan="1">Female</td><td rowspan="1" colspan="1">nontype</td><td rowspan="1" colspan="1">French Guiana</td><td rowspan="1" colspan="1">St-Jean du Maroni, Collection Le Moult, Coll. L. Chopard, 1919, Decembre</td><td rowspan="1" colspan="1"><named-content xmlns:xlink="http://www.w3.org/1999/xlink" content-type="dwc:verbatimCoordinates" xlink:type="simple">5.487038, -54.008462</named-content></td><td rowspan="1" colspan="1">MNHN 012</td></tr><tr><td rowspan="1" colspan="1">Female</td><td rowspan="1" colspan="1">nontype</td><td rowspan="1" colspan="1">French Guiana</td><td rowspan="1" colspan="1">Nouveau Chantier, collection Le Moult, Coll. L. Chopard, 1919, Novembre</td><td rowspan="1" colspan="1"/><td rowspan="1" colspan="1">MNHN 013</td></tr><tr><td rowspan="1" colspan="1">Female</td><td rowspan="1" colspan="1">nontype</td><td rowspan="1" colspan="1">French Guiana</td><td rowspan="1" colspan="1">St-Jean du Maroni, Collection Le Moult, Coll. L. Chopard, 1919, Fevrier</td><td rowspan="1" colspan="1"><named-content xmlns:xlink="http://www.w3.org/1999/xlink" content-type="dwc:verbatimCoordinates" xlink:type="simple">5.487038, -54.008462</named-content></td><td rowspan="1" colspan="1">MNHN 014</td></tr><tr><td rowspan="1" colspan="1">Male</td><td rowspan="1" colspan="1">nontype</td><td rowspan="1" colspan="1">French Guiana</td><td rowspan="1" colspan="1">Petit Saut, 8-II-1994, P.E. Rouland</td><td rowspan="1" colspan="1"><named-content xmlns:xlink="http://www.w3.org/1999/xlink" content-type="dwc:verbatimCoordinates" xlink:type="simple">5.069416, -53.047566</named-content></td><td rowspan="1" colspan="1">MNHN 034</td></tr><tr><td rowspan="1" colspan="1">Female</td><td rowspan="1" colspan="1">nontype</td><td rowspan="1" colspan="1">French Guiana</td><td rowspan="1" colspan="1">Nouveau Chantier, collection Le Moult, Coll. L. Chopard, 1919, Novembre</td><td rowspan="1" colspan="1"/><td rowspan="1" colspan="1">MNHN 050</td></tr><tr><td rowspan="1" colspan="1">Male</td><td rowspan="1" colspan="1">nontype</td><td rowspan="1" colspan="1">French Guiana</td><td rowspan="1" colspan="1">Sinnamary, VII-1977, Guyane, M. Descamps rec.</td><td rowspan="1" colspan="1"><named-content xmlns:xlink="http://www.w3.org/1999/xlink" content-type="dwc:verbatimCoordinates" xlink:type="simple">5.370512, -52.960320</named-content></td><td rowspan="1" colspan="1">MNHN 065</td></tr><tr><td rowspan="1" colspan="1">Male</td><td rowspan="1" colspan="1">nontype</td><td rowspan="1" colspan="1">French Guiana</td><td rowspan="1" colspan="1">Nouveau Chantier, collection Le Moult, Coll. L. Chopard, 1919, Mai</td><td rowspan="1" colspan="1"/><td rowspan="1" colspan="1">MNHN 066</td></tr><tr><td rowspan="1" colspan="1">Male</td><td rowspan="1" colspan="1">nontype</td><td rowspan="1" colspan="1">French Guiana</td><td rowspan="1" colspan="1">St-Jean du Maroni, Collection Le Moult, Coll. L. Chopard, 1919, Janvier</td><td rowspan="1" colspan="1"><named-content xmlns:xlink="http://www.w3.org/1999/xlink" content-type="dwc:verbatimCoordinates" xlink:type="simple">5.487038, -54.008462</named-content></td><td rowspan="1" colspan="1">MNHN 070</td></tr><tr><td rowspan="1" colspan="1">Male</td><td rowspan="1" colspan="1">nontype</td><td rowspan="1" colspan="1">French Guiana</td><td rowspan="1" colspan="1">St-Jean du Maroni, Collection Le Moult, Coll. L. Chopard, 1919, Janvier</td><td rowspan="1" colspan="1"><named-content xmlns:xlink="http://www.w3.org/1999/xlink" content-type="dwc:verbatimCoordinates" xlink:type="simple">5.487038, -54.008462</named-content></td><td rowspan="1" colspan="1">MNHN 071</td></tr><tr><td rowspan="1" colspan="1">Female</td><td rowspan="1" colspan="1">nontype</td><td rowspan="1" colspan="1">French Guiana</td><td rowspan="1" colspan="1">Pied Saut Parare, 12-VIII-1977, Guyane, M. Descamps Rec.</td><td rowspan="1" colspan="1"><named-content xmlns:xlink="http://www.w3.org/1999/xlink" content-type="dwc:verbatimCoordinates" xlink:type="simple">4.046724, -52.698087</named-content></td><td rowspan="1" colspan="1">MNHN 083</td></tr><tr><td rowspan="1" colspan="1">Female</td><td rowspan="1" colspan="1">nontype</td><td rowspan="1" colspan="1">Guyana</td><td rowspan="1" colspan="1">Mazaruni-Potaro: Waratuk Falls, Potaro R, 1 rainforest 300 ft, 1 Oct 1990, ROM 905028, LD Coote</td><td rowspan="1" colspan="1"><named-content xmlns:xlink="http://www.w3.org/1999/xlink" content-type="dwc:verbatimCoordinates" xlink:type="simple">5.272097, -59.397117</named-content></td><td rowspan="1" colspan="1">ROM 003</td></tr><tr><td rowspan="1" colspan="1">Male</td><td rowspan="1" colspan="1">nontype</td><td rowspan="1" colspan="1">Suriname</td><td rowspan="1" colspan="1">ex. coll. H. Dohrn</td><td rowspan="1" colspan="1"/><td rowspan="1" colspan="1">SDEI 002</td></tr><tr><td rowspan="1" colspan="1">Female</td><td rowspan="1" colspan="1">nontype</td><td rowspan="1" colspan="1">French Guiana</td><td rowspan="1" colspan="1">St-Laurent du Maroni, Collection Wm Schaus</td><td rowspan="1" colspan="1"><named-content xmlns:xlink="http://www.w3.org/1999/xlink" content-type="dwc:verbatimCoordinates" xlink:type="simple">5.487038, -54.008462</named-content></td><td rowspan="1" colspan="1">USNM 033: USNM ENT 00873000</td></tr><tr><td rowspan="1" colspan="1">Male</td><td rowspan="1" colspan="1">nontype</td><td rowspan="1" colspan="1">Brazil</td><td rowspan="1" colspan="1">Brasilien Amazonas, Parintins, Dr. F. Knutsen</td><td rowspan="1" colspan="1"><named-content xmlns:xlink="http://www.w3.org/1999/xlink" content-type="dwc:verbatimCoordinates" xlink:type="simple">-2.653184, -56.732240</named-content></td><td rowspan="1" colspan="1">ZMHB 001</td></tr><tr><td rowspan="1" colspan="1">Female</td><td rowspan="1" colspan="1">nontype</td><td rowspan="1" colspan="1">Brazil</td><td rowspan="1" colspan="1">Amazonas, oberer Solimoes., Rio Tomantins 9.26, Eing.Nr.33. 1937</td><td rowspan="1" colspan="1"/><td rowspan="1" colspan="1">ZMUH 005</td></tr><tr><td rowspan="1" colspan="1">Male</td><td rowspan="1" colspan="1">nontype</td><td rowspan="1" colspan="1">French Guiana</td><td rowspan="1" colspan="1">unknown</td><td rowspan="1" colspan="1"/><td rowspan="1" colspan="1">MNHN 074</td></tr></tbody></table></table-wrap><!--PageBreak--></tp:treatment-sec><tp:treatment-sec sec-type="Taxonomic history"><title>Taxonomic history.</title><p>The oldest species described within the genus is also the type species for <italic><tp:taxon-name>Liturgusa</tp:taxon-name></italic>, designated by Kirby in 1904. Although the species was included in numerous taxonomic works, the species was likely confused with numerous others since some of these works focus on regions where <italic><tp:taxon-name>Liturgusa cayennensis</tp:taxon-name></italic> does not range. Therefore, it is impossible to tell what species they had misidentified as <italic><tp:taxon-name>Liturgusa cayennensis</tp:taxon-name></italic>. It was <xref ref-type="bibr" rid="B80">Rehn (1935)</xref> that first started to notice that <italic><tp:taxon-name>Liturgusa cayennensis</tp:taxon-name></italic> was more geographically restricted and that many previous records for the species in Central America were not correct. He noticed that it was being confused with <italic><tp:taxon-name>Liturgusa maya</tp:taxon-name></italic> most often. For <italic><tp:taxon-name>Liturgusa</tp:taxon-name></italic>, identification has always been a problem and most previous records of <italic><tp:taxon-name>Liturgusa cayennensis</tp:taxon-name></italic> should be viewed carefully and probably not included within distributional studies.</p></tp:treatment-sec><tp:treatment-sec sec-type="Diagnosis"><title>Diagnosis.</title><p>A short and stocky species with shortened, rounded forewings, a short and broad pronotum, and a broad abdomen. The forewings are usually asymmetrical in coloration, the darker being rust colored. Most similar to <italic><tp:taxon-name>Liturgusa lichenalis</tp:taxon-name></italic>, but lacking the prominent posterolateral tergal projections. Both <italic><tp:taxon-name>Liturgusa guyana</tp:taxon-name></italic> and <italic><tp:taxon-name>Liturgusa neblina</tp:taxon-name></italic> are similar, but both have a more pronounced constriction in the metazone of the pronotum. Finally, <italic><tp:taxon-name>Liturgusa lichenalis</tp:taxon-name></italic> is restricted to the western Amazon basin while <italic><tp:taxon-name>Liturgusa cayennensis</tp:taxon-name></italic> is found in central and eastern regions of the Amazon basin.</p></tp:treatment-sec><tp:treatment-sec sec-type="Description"><title>Description.</title><p><bold>Male.</bold> (<xref ref-type="fig" rid="F3">Fig. 3A</xref>) N=9: Body length 19.22–22.58 (20.93); forewing length 12.49–14.98 (13.61); hindwing length 10.26–11.37 (10.63); pronotum length 5.31–6.01 (5.60); prozone length 1.68–2.00 (1.79); pronotum width 2.38–2.70 (2.53); pronotum narrow width 1.77–1.98 (1.85); head width 4.84–5.39 (5.03); head vertex to clypeus 1.83–2.07 (1.96); frons width 1.67–1.87 (1.79); frons height 0.64–0.82 (0.72); prothoracic femur length 5.52–6.57 (6.00); mesothoracic femur length <!--PageBreak--><!--PageBreak-->7.14–8.20 (7.43); mesothoracic tibia length 5.34–6.38 (5.70); mesothoracic tarsus length 4.33–5.71 (5.13); metathoracic femur length 6.75–8.36 (7.43); metathoracic tibia length 6.05–8.51 (7.49); metathoracic tarsus length 6.24–8.17 (7.10); pronotal elongation measure 0.30–0.34 (0.32); pronotal shape measure 0.44–0.46 (0.45); head shape measure 0.37–0.40 (0.39); frons shape measure 0.37–0.44 (0.40); anteroventral femoral spine count 12–16 (16); anteroventral tibial spine count 10; posteroventral tibial spine count 7.</p><fig id="F3" position="float" orientation="portrait"><label>Figure 3.</label><caption><p><italic><tp:taxon-name>Liturgusa cayennensis</tp:taxon-name></italic> Saussure, 1869, dorsal habitus: <bold>A</bold> male from French Guiana (MNHN 034) <bold>B</bold> female from Guyana (ANSP 049).</p></caption><graphic xmlns:xlink="http://www.w3.org/1999/xlink" xlink:href="zookeys-390-001-g003.jpg" position="float" orientation="portrait" xlink:type="simple"/></fig><p><italic>Head</italic> (<xref ref-type="fig" rid="F40">Fig. 40A</xref>): Transverse, the juxta-ocular protuberances small, but pronounced, the apex in the lateral half; the vertex is straight, even with the dorsal margin of the eyes. Frontal suture with a medial carina forming a continuous arc, most pronounced medially, the region just ventral depressed. Ocelli small and protruding on small cuticular mounds, but the region between all three slightly raised; the lateral ocelli oriented outward. The carina on the frons pronounced, the medial region just ventral to the carina depressed. Clypeus transverse, the upper margin convex, the lower margin slightly concave; the central carina strongly pronounced and straight. Antennae pale at the base, the flagellum fading to dark brown just slightly distal to the base. Black band extending straight over the medial carina of the frontal suture, the medial portion of the carina pale; a branch of the black band extends ventro-laterally between the eye and antennal insertion at a forty five degree angle; a branch of the black band extends dorsal-medially from the lateral region of the main transverse band and terminating near the ventral terminus of the parietal suture. Lower region of frons darkened; the clypeus is pale; the mandibles and labrum mostly pale, but with some brown marks; the vertex and juxta-ocular protuberances pale and brown; the area immediately adjacent to lateral ocelli black. Palpi are pale.</p><p><italic>Pronotum</italic> (<xref ref-type="fig" rid="F47">Fig. 47A</xref>): Short and squat with a moderately defined supra-coxal bulge; dorsal surface entirely smooth. Prozone squat with margins gradually tapering anteriorly to a rounded anterior margin; the lateral margins smooth. Metazone with concave lateral margins, tapering posteriorly until about two thirds distance from supra-coxal bulge then widening gradually to the posterior margin; margins smooth; posterior margin with a slight medial emargination; the dorsal surface of the posterior third of the metazone depressed; two small and elongate bulges present on the dorsal surface near the posterior margin and positioned laterally. Pale with strong black marks across the surface, two prominent black marks laterally just posterior to the supra-coxal sulcus.</p><!--PageBreak--><p><italic>Prothoracic Legs</italic>: Femur squat and robust with a near straight dorsal margin; strongly defined pale to dark banding on posterior (external) surface; anterior (internal) surface with a very thin black band running medially from the base to terminus, a black mark dorsal to the band at the midpoint, and a dark mark dorsal to the band near the femoral brush; the ventral surface pale. Posterior surface of femur with few tubercles. A shallow femoral pit to accommodate terminal posteroventral tibial spine positioned medial to and exactly between the first two proximal posteroventral spines, but slightly distal to the most distal discoidal spine; pit is pigmented darkly. Posterior prothoracic femoral genicular spine slightly smaller than posteroventral spines, originating distal to the beginning of the genicular lobe. Prothoracic tibial posteroventral spines with the first (proximal) smallest and the fourth through sixth of similar length, the second and third are slightly longer. Prothoracic coxae smooth, the anterior surface with a very small, black mark medially in the proximal half as well as a very small black spot medially towards the distal terminus.</p><p><italic>Meso- and Metathoracic Legs</italic>: Femora with ventral (posterior) carina; dorsal (anterior) carina pronounced. Mesotarsi with first segment as long as the remaining segments combined.</p><p><italic>Wings</italic>: Forewings mottled with brown, pale and greenish coloration; the costal region without strongly defined banding, green and brown proximally with some low contrasting bands developing distally; veins are brown with cells being dark brown or light brown; two pale spots are positioned in the proximal quarter of the discoidal region just posterior to the first radial vein; a large pale spot is positioned centrally. Forewings often, but not always asymmetrically colored; one being mottled as described the other is darkened significantly with a black or rust tone, the mottled pattern still visible; extending just beyond or as long as the abdomen. Hindwings opaque brown, the discoidal region more pale proximally; the costal region light brown proximally, darkening distally; the terminus of the discoidal region projecting beyond the distal margin of anal region, the wing appearing slightly elongate.</p><p><italic>Abdomen</italic>: Broad, widening until the fifth tergite before a gradual posterior narrowing; a smooth, brown and black colored dorsal surface. Tergites without posterolateral tergal projections. Supra-anal plate slightly transverse, a rounded terminus. Subgenital plate irregularly rounded and without styli.</p><p><italic>Genital Complex</italic> (<xref ref-type="fig" rid="F51">Fig. 51A.1–A.2</xref>): The main body of ventral left sclerite (L4A) with rounded terminus, but with a short, laterally positioned distal process (pda) that is rounded and sometimes projecting at an angle towards the medial axis of the L4A that can create a strongly angled transition from the terminal margin of the L4A to the medial margin of the pda; sometimes a depression on the lateral half is present. The apofisis falloid (afa) of the main body of dorsal left sclerite (L4B) short, broad and tapering to a point and heavily sclerotized, often curved; the apical process (paa) short, cylindrical and curved, the terminus a rounded end. The right dorsal phallomere (fda) of the first sclerite of right phallomere (R1) tapers to a rounded, membranous terminus; the ventral plate (pia) long with a rough surface, but mostly lacking strongly defined grooves though sometimes present; the ventral process (pva) smooth and tapering to a point distally, one edge straight and the other convex, tooth-like in appearance.</p></tp:treatment-sec><tp:treatment-sec sec-type="Redescription"><title>Redescription.</title><p><bold>Female.</bold> (<xref ref-type="fig" rid="F3">Figs 3B</xref>, <xref ref-type="fig" rid="F4">4A</xref>) N=13: Body length 14.64–32.95 (28.65); forewing length 17.01–20.50 (19.21); hindwing length 14.50–16.43 (15.64); pronotum length 7.03–8.11 (7.70); prozone length 2.23–2.63 (2.46); pronotum width 3.32–4.14 (3.63); pronotum narrow width 2.30–3.09 (2.60); head width 6.40–7.13 (6.81); head vertex to clypeus 2.74–3.10 (2.93); frons width 2.46–2.92 (2.73); frons height 0.98–1.14 (1.07); prothoracic femur length 7.46–9.15 (8.29); <!--PageBreak--><!--PageBreak-->mesothoracic femur length 8.41–9.91 (9.12); mesothoracic tibia length 5.34–7.81 (7.05); mesothoracic tarsus length 5.10–7.06 (6.46); metathoracic femur length 8.62–9.78 (9.18); metathoracic tibia length 9.45–10.86 (9.97); metathoracic tarsus length 8.37–9.57 (9.13); pronotal elongation measure 0.31–0.33 (0.32); pronotal shape measure 0.45–0.52 (0.47); head shape measure 0.42–0.44 (0.43); frons shape measure 0.36–0.43 (0.39); anteroventral femoral spine count 15–16 (16); anteroventral tibial spine count 10; posteroventral tibial spine count 7.</p><fig id="F4" position="float" orientation="portrait"><label>Figure 4.</label><caption><p><italic><tp:taxon-name>Liturgusa cayennensis</tp:taxon-name></italic> Saussure, 1869, and <italic><tp:taxon-name>Liturgusa lichenalis</tp:taxon-name></italic> Gerstaecker, 1889, dorsal habitus of types and labels. <italic><tp:taxon-name>Liturgusa cayennensis</tp:taxon-name></italic>: <bold>A</bold> holotype female (MHNG) <bold>B</bold> labels. <italic><tp:taxon-name>Liturgusa lichenalis</tp:taxon-name></italic>: <bold>C</bold> holotype female (EMAU) <bold>D</bold> labels.</p></caption><graphic xmlns:xlink="http://www.w3.org/1999/xlink" xlink:href="zookeys-390-001-g004.jpg" position="float" orientation="portrait" xlink:type="simple"/></fig><p><italic>Head</italic> (<xref ref-type="fig" rid="F40">Fig. 40B</xref>): As long as wide, the juxta-ocular protuberances very large, the apex in the middle; the vertex is straight, well above the dorsal margin of the eyes.</p><p><italic>Pronotum</italic> (<xref ref-type="fig" rid="F47">Fig. 47B</xref>): Dorsal surface entirely smooth except from a rough texture in the posterior quarter, no defined tubercles. Metazone with very few, small tubercles centrally located.</p><p><italic>Prothoracic Legs</italic>: A shallow femoral pit to accommodate terminal posteroventral tibial spine positioned medial to and exactly between the first two proximal posteroventral spines, and in line with the most distal discoidal spine. Prothoracic tibial posteroventral spines with the first (proximal) smallest and the fourth through sixth of similar length, the second and third are slightly longer (the second much longer than the third). Posterior prothoracic femoral genicular spine much smaller than posteroventral spines, originating distal to the beginning of the genicular lobe.</p><p><italic>Meso- and Metathoracic Legs</italic>: Femora with expanded ventral (posterior) carina, almost a lamellar expansion; dorsal (anterior) carina very pronounced.</p><p><italic>Wings</italic>: Forewings with a widened costal region. Forewings extending to the tip of the abdomen or shorter (depends largely on preservation of specimen). Hindwings pale along the anterior margin and the distal terminus of the discoidal region; the discoidal region broadened.</p><p><italic>Abdomen</italic>: Broad, widening from first segment until the beginning of the distal half (segment 5) when the lateral margins narrow gradually to the terminus, the middle being the broadest region. Tergites without posterolateral tergal projections. Supra-anal plate slightly transverse, and evenly rounded lobe.</p></tp:treatment-sec><tp:treatment-sec><!--Section generated to contain objects referenced in tp:taxon-treatment.--><fig id="F40" position="float" orientation="portrait"><label>Figure 40.</label><caption><p><italic><tp:taxon-name>Liturgusa</tp:taxon-name></italic>, head from the anterior perspective to scale (scale bar = 1 mm). <italic><tp:taxon-name>Liturgusa cayennensis</tp:taxon-name></italic> Saussure, 1869: <bold>A</bold> male <bold>B</bold> female. <italic><tp:taxon-name>Liturgusa lichenalis</tp:taxon-name></italic> Gerstaecker, 1889: <bold>C</bold> male <bold>D</bold> female. <italic><tp:taxon-name>Liturgusa guyanensis</tp:taxon-name></italic> La Greca, 1939: <bold>E</bold> male <bold>F</bold> female. <italic><tp:taxon-name>Liturgusa neblina</tp:taxon-name></italic> sp. n.: <bold>G</bold> female.</p></caption><graphic xmlns:xlink="http://www.w3.org/1999/xlink" xlink:href="zookeys-390-001-g040.jpg" position="float" orientation="portrait" xlink:type="simple"/></fig><fig id="F47" position="float" orientation="portrait"><label>Figure 47.</label><caption><p><italic><tp:taxon-name>Liturgusa</tp:taxon-name></italic>, dorsal perspective of the pronotum (scale bar = 1 mm). <italic><tp:taxon-name>Liturgusa cayennensis</tp:taxon-name></italic> Saussure, 1869: <bold>A</bold> male <bold>B</bold> female. <italic><tp:taxon-name>Liturgusa lichenalis</tp:taxon-name></italic> Gerstaecker, 1889: <bold>C</bold> male <bold>D</bold> female. <italic><tp:taxon-name>Liturgusa guyanensis</tp:taxon-name></italic> La Greca, 1939: <bold>E</bold> male <bold>F</bold> female. <italic><tp:taxon-name>Liturgusa neblina</tp:taxon-name></italic> sp. n.: <bold>G</bold> female. <italic><tp:taxon-name>Liturgusa bororum</tp:taxon-name></italic> sp. n.: <bold>H</bold> male <bold>I</bold> female. <italic><tp:taxon-name>Liturgusa cura</tp:taxon-name></italic> sp. n.: <bold>J</bold> male <bold>K</bold> female. <italic><tp:taxon-name>Liturgusa fossetti</tp:taxon-name></italic> sp. n.: <bold>L</bold> male <bold>M</bold> female. <italic><tp:taxon-name>Liturgusa kirtlandi</tp:taxon-name></italic> sp. n.: <bold>N</bold> male <bold>O</bold> female. <italic><tp:taxon-name>Liturgusa manausensis</tp:taxon-name></italic> sp. n.: <bold>P</bold> male. <italic><tp:taxon-name>Liturgusa maya</tp:taxon-name></italic> Saussure &amp; Zehntner, 1894: <bold>Q</bold> male <bold>R</bold> female. <italic><tp:taxon-name>Liturgusa tessae</tp:taxon-name></italic> sp. n.: <bold>S</bold> male <bold>T</bold> female.</p></caption><graphic xmlns:xlink="http://www.w3.org/1999/xlink" xlink:href="zookeys-390-001-g047.jpg" position="float" orientation="portrait" xlink:type="simple"/></fig><fig id="F51" position="float" orientation="portrait"><label>Figure 51.</label><caption><p><italic><tp:taxon-name>Liturgusa</tp:taxon-name></italic>, male genital complex from the ventral perspective (scale bar = 1 mm, but all secondary illustrations 60% of scale (e.g. B.2 and B.3). <italic><tp:taxon-name>Liturgusa cayennensis</tp:taxon-name></italic> Saussure, 1869: <bold>A.1</bold> French Guiana (ANSP 055) <bold>A.2</bold> French Guiana (MNHN 074). <italic><tp:taxon-name>Liturgusa lichenalis</tp:taxon-name></italic> Gerstaecker, 1889: <bold>B.1</bold> Peru (CAS 005) <bold>B.2</bold> Peru (CLEV GSMC000259) <bold>B.3</bold> Peru (CAS 010) <bold>B.4</bold> Peru (MEKRB 010). <italic><tp:taxon-name>Liturgusa guyanensis</tp:taxon-name></italic> La Greca, 1939: <bold>C.1</bold> Guyana (CAS 017). <italic><tp:taxon-name>Liturgusa bororum</tp:taxon-name></italic> sp. n.: <bold>D.1</bold> Holotype from Peru (MNHN 038). <italic><tp:taxon-name>Liturgusa cura</tp:taxon-name></italic> sp. n.: <bold>E.1</bold> Holotype from Venezuela (ANSP 082). <italic><tp:taxon-name>Liturgusa fossetti</tp:taxon-name></italic> sp. n.: <bold>F.1</bold> Paratype from Panama (CAS 020). <italic><tp:taxon-name>Liturgusa kirtlandi</tp:taxon-name></italic> sp. n.: <bold>G.1</bold> Paratype from Bolivia (CLEV GSMC000276) <bold>G.2</bold> Paratype from Bolivia (CLEV GSMC000279) <bold>G.3</bold> Paratype from Bolivia (CLEV GSMC000283) <bold>G.4</bold> Paratype from Bolivia (CLEV GSMC000282). <italic><tp:taxon-name>Liturgusa manausensis</tp:taxon-name></italic> sp. n.: <bold>H.1</bold> Holotype from Brazil (USNM 001). <italic><tp:taxon-name>Liturgusa maya</tp:taxon-name></italic> Saussure &amp; Zehntner, 1894: <bold>I.1</bold> Colombia (AMNH 011) <bold>I.2</bold> Peru (ANSP 038) <bold>I.3</bold> Venezuela (AMNH 023) <bold>I.4</bold> Guatemala (USNM 014). <italic><tp:taxon-name>Liturgusa tessae</tp:taxon-name></italic> sp. n.: <bold>J.1</bold> Paratype from Bolivia (CLEV GSMC000268) <bold>J.2</bold> Paratype from Brazil (ZMHB 004) <bold>J.3</bold> Paratype from Brazil (USNM 007) <bold>J.4</bold> Paratype from Brazil (MNHN 086) <bold>J.5</bold> Paratype from Brazil (ANSP 110); <bold>J.6</bold> Paratype from Brazil (ANSP 109).</p></caption><graphic xmlns:xlink="http://www.w3.org/1999/xlink" xlink:href="zookeys-390-001-g051.jpg" position="float" orientation="portrait" xlink:type="simple"/></fig></tp:treatment-sec><ref-list><ref id="B90"><mixed-citation xmlns:xlink="http://www.w3.org/1999/xlink" xlink:type="simple"><person-group><name name-style="western"><surname>Saussure</surname><given-names>H de</given-names></name></person-group> (<year>1869</year>) <article-title>Essai d‘un Système des Mantides. Mittheilungen der Schweizer.</article-title><source>entomologischen Gesellsehaft</source><volume>3</volume>(<issue>2</issue>): <fpage>49</fpage>-<lpage>73</lpage>.</mixed-citation></ref><ref id="B18"><mixed-citation xmlns:xlink="http://www.w3.org/1999/xlink" xlink:type="simple"><person-group><name name-style="western"><surname>Brauer</surname><given-names>F</given-names></name></person-group> (<year>1870</year>) <article-title>Bericht über die Leistungen in der Naturgeschichte der Insekten während des Jahres 1869.</article-title><source>Archiv für Naturgeschichte</source><volume>36</volume>(<issue>2</issue>): <fpage>45</fpage>-<lpage>220</lpage>.</mixed-citation></ref><ref id="B93"><mixed-citation xmlns:xlink="http://www.w3.org/1999/xlink" xlink:type="simple"><person-group><name name-style="western"><surname>Saussure</surname><given-names>H de</given-names></name></person-group> (<year>1871b</year>) <article-title>Mémoires pour servir à l‘histoire naturelle du Mexique, des Antilles et des États-Unis–IV. Synopsis des Mantides americains.</article-title><source>Geenèv &amp; Bâle</source><volume>1</volume>(<issue>4</issue>): <fpage>5</fpage>-<lpage>186</lpage>.</mixed-citation></ref><ref id="B96"><mixed-citation xmlns:xlink="http://www.w3.org/1999/xlink" xlink:type="simple"><person-group><name name-style="western"><surname>Saussure</surname><given-names>H de</given-names></name><name name-style="western"><surname>Zehntner</surname><given-names>L</given-names></name></person-group> (<year>1894</year>) <article-title>Biologia Centrali - Americana</article-title>. <source>Insecta - Orthoptera - Mantidae</source>. <volume>1</volume>: <fpage>123</fpage>-<lpage>197</lpage>.</mixed-citation></ref><ref id="B107"><mixed-citation xmlns:xlink="http://www.w3.org/1999/xlink" xlink:type="simple"><person-group><name name-style="western"><surname>Westwood</surname><given-names>JO</given-names></name></person-group> (<year>1889</year>) <source>Revisio Insectorum Familiae Mantidarum, speciebus novis aut minus cognitis descriptis et delineatis.</source><publisher-name>Gurney and Jackson</publisher-name>, <publisher-loc>London</publisher-loc>, <lpage>55</lpage> pp.</mixed-citation></ref><ref id="B99"><mixed-citation xmlns:xlink="http://www.w3.org/1999/xlink" xlink:type="simple"><person-group><name name-style="western"><surname>Scudder</surname><given-names>SH</given-names></name></person-group> (<year>1901</year>) <article-title>Alphabetical Index to North American Orthoptera Described in the Eighteenth and Nineteenth Centuries.</article-title><source>Occasional Papers of the Boston Society of Natural History</source><volume>6</volume>: <fpage>1</fpage>-<lpage>436</lpage>.</mixed-citation></ref><ref id="B63"><mixed-citation xmlns:xlink="http://www.w3.org/1999/xlink" xlink:type="simple"><person-group><name name-style="western"><surname>Kirby</surname><given-names>WF</given-names></name></person-group> (<year>1904</year>) <source>A synonymic Catalogue of Orthoptera. I. Orthoptera Euplexoptera, Cursoria et Gressoria)</source>. <volume>Vol. 1</volume>. <publisher-name>British Museum, Nat. Hist.</publisher-name>, <publisher-loc>London</publisher-loc>, <lpage>501</lpage> pp.</mixed-citation></ref><ref id="B30"><mixed-citation xmlns:xlink="http://www.w3.org/1999/xlink" xlink:type="simple"><person-group><name name-style="western"><surname>Chopard</surname><given-names>L</given-names></name></person-group> (<year>1911</year>) <article-title>Contribution de la faune des Orthoptères de la Guyane française.</article-title><source>Annales de la Société Entomologique de France</source><volume>80</volume>: <fpage>315</fpage>-<lpage>350</lpage>.</mixed-citation></ref><ref id="B31"><mixed-citation xmlns:xlink="http://www.w3.org/1999/xlink" xlink:type="simple"><person-group><name name-style="western"><surname>Chopard</surname><given-names>L</given-names></name></person-group> (<year>1916</year>) <article-title>Étude des Mantides Américains. Collection I. BOLIVAR.</article-title><source>Annales de la Société Entomologique de France</source><volume>85</volume>: <fpage>161</fpage>-<lpage>187</lpage>.</mixed-citation></ref><ref id="B42"><mixed-citation xmlns:xlink="http://www.w3.org/1999/xlink" xlink:type="simple"><person-group><name name-style="western"><surname>Hebard</surname><given-names>M</given-names></name></person-group> (<year>1919a</year>) <article-title>The Blattidae of Panama.</article-title><source>Memoirs of the American Entomological Society</source><volume>4</volume>: <fpage>1</fpage>-<lpage>148</lpage>.</mixed-citation></ref><ref id="B45"><mixed-citation xmlns:xlink="http://www.w3.org/1999/xlink" xlink:type="simple"><person-group><name name-style="western"><surname>Hebard</surname><given-names>M</given-names></name></person-group> (<year>1924</year>) <article-title>Studies in the Dermaptera and Orthoptera of Ecuador.</article-title><source>Proceedings of the Academy of Natural Sciences of Philadelphia</source><volume>76</volume>: <fpage>109</fpage>-<lpage>248</lpage>.</mixed-citation></ref><ref id="B46"><mixed-citation xmlns:xlink="http://www.w3.org/1999/xlink" xlink:type="simple"><person-group><name name-style="western"><surname>Hebard</surname><given-names>M</given-names></name></person-group> (<year>1929</year>) <article-title>Supplementary notes on Panamanian Dermaptera and Orthoptera.</article-title><source>Transactions of the American Entomological Society</source><volume>55</volume>(<issue>4</issue>): <fpage>389</fpage>-<lpage>400</lpage>.</mixed-citation></ref><ref id="B48"><mixed-citation xmlns:xlink="http://www.w3.org/1999/xlink" xlink:type="simple"><person-group><name name-style="western"><surname>Hebard</surname><given-names>M</given-names></name></person-group> (<year>1933</year>) <article-title>Studies in the Dermaptera and Orthoptera of Colombia. Supplement to Papers One to Five.</article-title><source>Transactions of the American Entomological Society</source><volume>59</volume>(<issue>1</issue>): <fpage>13</fpage>-<lpage>67</lpage>.</mixed-citation></ref><ref id="B80"><mixed-citation xmlns:xlink="http://www.w3.org/1999/xlink" xlink:type="simple"><person-group><name name-style="western"><surname>Rehn</surname><given-names>JAG</given-names></name></person-group> (<year>1935</year>) <article-title>The Orthoptera of Costa Rica. Part I.- Mantidae.</article-title><source>Proceedings of the Academy of Natural Sciences of Philadelphia</source><volume>87</volume>: <fpage>167</fpage>-<lpage>271</lpage>.</mixed-citation></ref><ref id="B12"><mixed-citation xmlns:xlink="http://www.w3.org/1999/xlink" xlink:type="simple"><person-group><name name-style="western"><surname>Beebe</surname><given-names>W</given-names></name><name name-style="western"><surname>Crane</surname><given-names>J</given-names></name><name name-style="western"><surname>Hughes-Schrader</surname><given-names>S</given-names></name></person-group> (<year>1952</year>) <article-title>An Annotated List of the Mantids (Orthoptera, Mantoidea) of Trinidad, B.W.I.</article-title><source>Zoologica: New York Zoological Society</source><volume>37</volume>(<issue>4</issue>): <fpage>245</fpage>-<lpage>258</lpage>.</mixed-citation></ref><ref id="B28"><mixed-citation xmlns:xlink="http://www.w3.org/1999/xlink" xlink:type="simple"><person-group><name name-style="western"><surname>Cerdá</surname><given-names>FJ</given-names></name></person-group> (<year>1996</year>) <article-title>Mantodea de Venezuela. Generos y Lista Preliminar de Especies Parte II: Familia Mantidae (Subfamilias Liturgousinae y Thespinae).</article-title><source>Boletín de Entomología Venezolana</source><volume>11</volume>(<issue>2</issue>): <fpage>73</fpage>-<lpage>87</lpage>.</mixed-citation></ref><ref id="B84"><mixed-citation xmlns:xlink="http://www.w3.org/1999/xlink" xlink:type="simple"><person-group><name name-style="western"><surname>Roy</surname><given-names>R</given-names></name><name name-style="western"><surname>Cuche</surname><given-names>T</given-names></name></person-group> (<year>2008</year>) <article-title>Catalogue du matériel type des mantes conservé au Muséum d’histoire naturelle de Genève (Insecta: Mantodea).</article-title><source>Revue suisse de Zoologie</source><volume>115</volume>(<issue>1</issue>): <fpage>3</fpage>-<lpage>24</lpage>.</mixed-citation></ref><ref id="B44"><mixed-citation xmlns:xlink="http://www.w3.org/1999/xlink" xlink:type="simple"><person-group><name name-style="western"><surname>Hebard</surname><given-names>M</given-names></name></person-group> (<year>1922</year>) <article-title>Studies in the Mantidae and Phasmidae of Panama (Orthoptera).</article-title><source>Transactions of the American Entomological Society</source><volume>48</volume>(<issue>4</issue>): <fpage>327</fpage>-<lpage>362</lpage>.</mixed-citation></ref><ref id="B40"><mixed-citation xmlns:xlink="http://www.w3.org/1999/xlink" xlink:type="simple"><person-group><name name-style="western"><surname>Giglio-Tos</surname><given-names>E</given-names></name></person-group> (<year>1927</year>) <chapter-title>Mantidae</chapter-title>. In: <source>Das Tierreich</source>. <publisher-name>Walter de Gruyter &amp; Co.</publisher-name>, <publisher-loc>Berlin</publisher-loc>, <lpage>707</lpage> pp.</mixed-citation></ref><ref id="B14"><mixed-citation xmlns:xlink="http://www.w3.org/1999/xlink" xlink:type="simple"><person-group><name name-style="western"><surname>Beier</surname><given-names>M</given-names></name></person-group> (<year>1935</year>) <article-title>Mantodea, Fam. Mantidae, Subfam. Mantinae.</article-title><source>Genera Insectorum de P. Wytsman</source><issue>203 Fascicule</issue>, <size units="page">154 pp</size>.</mixed-citation></ref><ref id="B61"><mixed-citation xmlns:xlink="http://www.w3.org/1999/xlink" xlink:type="simple"><person-group><name name-style="western"><surname>Jantsch</surname><given-names>LJ</given-names></name></person-group> (<year>1991</year>) <article-title>Lista dos Mantódeos Coletados na Ilha de Maracá.</article-title><source>Acta Amazonica</source><volume>21</volume>: <fpage>123</fpage>-<lpage>130</lpage>.</mixed-citation></ref><ref id="B103"><mixed-citation xmlns:xlink="http://www.w3.org/1999/xlink" xlink:type="simple"><person-group><name name-style="western"><surname>Terra</surname><given-names>PS</given-names></name></person-group> (<year>1995</year>) <article-title>Revisao Sistematica Dos Generos De Louva-A-Deus Da Regiao Neotropical (Mantodea).</article-title><source>Revista Brasileira de Zoologia</source><volume>39</volume>(<issue>1</issue>): <fpage>13</fpage>-<lpage>94</lpage>.</mixed-citation></ref><ref id="B62"><mixed-citation xmlns:xlink="http://www.w3.org/1999/xlink" xlink:type="simple"><person-group><name name-style="western"><surname>Jantsch</surname><given-names>LJ</given-names></name></person-group> (<year>1999</year>) <source>Estudos filogenéticos em Mantódeos americanos (Insecta: Pterygota: Mantodea).</source><publisher-name>PUCRS</publisher-name>, <publisher-loc>Doutorado, Porto Alegre</publisher-loc>, <lpage>138</lpage> pp.</mixed-citation></ref><ref id="B87"><mixed-citation xmlns:xlink="http://www.w3.org/1999/xlink" xlink:type="simple"><person-group><name name-style="western"><surname>Salazar</surname><given-names>EJA</given-names></name></person-group> (<year>2000</year>) <article-title>Mantidos contenidos en la colección entomologica „FRANCISCO LUIS GALLEGO“ Facultad de Agronomía Universidad Nacional, sede Medellin, Antioquía (Insec-ta: Mantodea). Part I.</article-title><source>Boletin Cientifico Museo de Historia Natural Universidad de Caldas</source><volume>4</volume>: <fpage>63</fpage>-<lpage>69</lpage>.</mixed-citation></ref><ref id="B67"><mixed-citation xmlns:xlink="http://www.w3.org/1999/xlink" xlink:type="simple"><person-group><name name-style="western"><surname>Lombardo</surname><given-names>F</given-names></name><name name-style="western"><surname>Agabiti</surname><given-names>B</given-names></name></person-group> (<year>2001</year>) <article-title>The Mantids from Ecuador, with Some Biogeographic Considerations.</article-title><source>Journal of Orthoptera Research</source><volume>10</volume>(<issue>1</issue>): <fpage>89</fpage>-<lpage>104</lpage>. doi: <ext-link ext-link-type="uri" xlink:href="http://dx.doi.org/10.1665/1082-6467(2001)010[0089:TMFEWS]2.0.CO;2" xlink:type="simple">10.1665/1082-6467(2001)010[0089:TMFEWS]2.0.CO;2</ext-link></mixed-citation></ref><ref id="B88"><mixed-citation xmlns:xlink="http://www.w3.org/1999/xlink" xlink:type="simple"><person-group><name name-style="western"><surname>Salazar</surname><given-names>EJA</given-names></name></person-group> (<year>2002</year>) <article-title>Lista de los Mantodea (Insecta) Conocidos para Colombia.</article-title><source>Biota Colombiana</source><volume>3</volume>(<issue>1</issue>): <fpage>119</fpage>-<lpage>130</lpage>.</mixed-citation></ref><ref id="B35"><mixed-citation xmlns:xlink="http://www.w3.org/1999/xlink" xlink:type="simple"><person-group><name name-style="western"><surname>Ehrmann</surname><given-names>R</given-names></name></person-group> (<year>2002</year>) <source>Mantodea: Gottesanbeterinnen der Welt.</source><publisher-name>Natur und Tier–Verlag GmbH</publisher-name>, <publisher-loc>Münster</publisher-loc>, <lpage>519</lpage> pp.</mixed-citation></ref><ref id="B1"><mixed-citation xmlns:xlink="http://www.w3.org/1999/xlink" xlink:type="simple"><person-group><name name-style="western"><surname>Agudelo</surname><given-names>RAA</given-names></name></person-group> (<year>2004</year>) <article-title>Mántidos de Colombia (Dictyoptera: Mantodea).</article-title> In: <person-group><name name-style="western"><surname>Fernández</surname><given-names>C</given-names></name><name name-style="western"><surname>Gonzalo</surname><given-names>Andrade-C FM</given-names></name><name name-style="western"><surname>Amat</surname><given-names>GGD</given-names></name></person-group> (<role>Eds</role>) <source>Insectos de Colombia</source>. <publisher-name>Universidad Nacional, Facultad de Ciencias</publisher-name>, <publisher-loc>Bogota</publisher-loc>, <fpage>43</fpage>-<lpage>60</lpage>.</mixed-citation></ref><ref id="B2"><mixed-citation xmlns:xlink="http://www.w3.org/1999/xlink" xlink:type="simple"><person-group><name name-style="western"><surname>Agudelo</surname><given-names>RAA</given-names></name></person-group> (<year>2005</year>) <source>Relatorio de Identificacao da Colecao de Louva-a deus (Insecta, Mantodea) do Instituto Nacional de Pesquisas da Amazonia (INPA)</source>, <size units="page">5 pp</size>.</mixed-citation></ref><ref id="B74"><mixed-citation xmlns:xlink="http://www.w3.org/1999/xlink" xlink:type="simple"><person-group><name name-style="western"><surname>Otte</surname><given-names>D</given-names></name><name name-style="western"><surname>Spearman</surname><given-names>L</given-names></name></person-group> (<year>2005</year>) <article-title>Mantida Species File</article-title>. <source>Catalog of the Mantids of the World</source>. <publisher-name>Association of Insect Diversity</publisher-name>, <publisher-loc>Philadelphia</publisher-loc>, <lpage>489</lpage> pp.</mixed-citation></ref><ref id="B5"><mixed-citation xmlns:xlink="http://www.w3.org/1999/xlink" xlink:type="simple"><person-group><name name-style="western"><surname>Agudelo</surname><given-names>RAA</given-names></name><name name-style="western"><surname>Lombardo</surname><given-names>F</given-names></name><name name-style="western"><surname>Jantsch</surname><given-names>LJ</given-names></name></person-group> (<year>2007</year>) <article-title>Checklist of the Neotropical mantids (Insecta, Dictyoptera, Mantodea).</article-title><source>Biota Colombiana</source><volume>8</volume>(<issue>2</issue>): <fpage>105</fpage>-<lpage>158</lpage>.</mixed-citation></ref><ref id="B22"><mixed-citation xmlns:xlink="http://www.w3.org/1999/xlink" xlink:type="simple"><person-group><name name-style="western"><surname>Bruner</surname><given-names>L</given-names></name></person-group> (<year>1906</year>) <article-title>Report on the Orthoptera of Trinidad, West-Indies.</article-title><source>Journal of the New York Entomological Society</source><volume>14</volume>(<issue>3</issue>): <fpage>135</fpage>-<lpage>168</lpage>.</mixed-citation></ref></ref-list></tp:taxon-treatment>
