# Supplementary material for: Revision of the Neotropical bark mantis genus Liturgusa Saussure, 1869 (Insecta, Mantodea, Liturgusini)
Source: Zookeys. 2014 Mar 18;(390):1–214. doi: 10.3897/zookeys.390.6661 (PMC3978261; doi:10.3897/zookeys.390.6661)
Supplement: XML Treatment for Liturgusa lichenalis [file zookeys.390.6661-treatment3.xml]

<!DOCTYPE tp:taxon-treatment
  PUBLIC "-//TaxonX//DTD Taxonomic Treatment Publishing DTD v0 20100105//EN" "tax-treatment-NSO.dtd">
<tp:taxon-treatment xmlns:tp="http://www.plazi.org/taxpub"><tp:treatment-meta><mixed-citation publication-type="journal"><person-group><name><surname>Svenson</surname><given-names>Gavin J.</given-names></name></person-group><article-title>Revision of the Neotropical bark mantis genus <italic>Liturgusa</italic> Saussure, 1869 (Insecta, Mantodea, Liturgusini)</article-title><source>Zookeys</source><day>18</day><month>3</month><year>2014</year><volume>2014</volume><issue>390</issue><fpage>1</fpage><lpage>214</lpage><pub-id pub-id-type="doi">10.3897/zookeys.390.6661</pub-id></mixed-citation></tp:treatment-meta><tp:nomenclature><tp:taxon-name>
                                <tp:taxon-name-part taxon-name-part-type="genus">Liturgusa</tp:taxon-name-part>
                                <tp:taxon-name-part taxon-name-part-type="species">lichenalis</tp:taxon-name-part>
                                <object-id xmlns:xlink="http://www.w3.org/1999/xlink" xlink:type="simple">http://species-id.net/wiki/Liturgusa_lichenalis</object-id>
                            </tp:taxon-name><tp:taxon-authority>Gerstaecker, 1889</tp:taxon-authority><tp:nomenclature-citation-list><tp:nomenclature-citation><tp:taxon-name>Liturgusa lichenalis</tp:taxon-name><comment>: <xref ref-type="bibr" rid="B36">Gerstaecker 1889</xref>: 52–53; <xref ref-type="bibr" rid="B17">Bertkau 1889</xref>: 87; <xref ref-type="bibr" rid="B103">Terra 1995</xref>: 54; <xref ref-type="bibr" rid="B35">Ehrmann 2002</xref>: 207; <xref ref-type="bibr" rid="B74">Otte and Spearman 2005</xref>: 133; <xref ref-type="bibr" rid="B5">Agudelo et al. 2007</xref>: 116.</comment></tp:nomenclature-citation><tp:nomenclature-citation><tp:taxon-name>Liturgousa lichenalis</tp:taxon-name><comment>: <xref ref-type="bibr" rid="B107">Westwood 1889</xref>: 5, 51; <xref ref-type="bibr" rid="B63">Kirby 1904</xref>: 271; <xref ref-type="bibr" rid="B27">Caudell 1918</xref>: 5; <xref ref-type="bibr" rid="B80">Rehn 1935</xref>: 199; <xref ref-type="bibr" rid="B82">Rehn 1954</xref>: 179, pl. 1, fig. 1.</comment></tp:nomenclature-citation><tp:nomenclature-citation><tp:taxon-name>Liturgusa annulipes</tp:taxon-name><comment> (<italic>partim</italic>): <xref ref-type="bibr" rid="B40">Giglio-Tos 1927</xref>: 294; <xref ref-type="bibr" rid="B14">Beier 1935</xref>: 11; <xref ref-type="bibr" rid="B62">Jantsch 1999</xref>: 48.</comment></tp:nomenclature-citation></tp:nomenclature-citation-list></tp:nomenclature><tp:treatment-sec sec-type="Type"><title>Type.</title><p>Holotype Female. Ernst-Moritz-Arndt-Universität Greifswald, Germany.</p></tp:treatment-sec><tp:treatment-sec sec-type="Type locality"><title>Type locality.</title><p>Peru: Jurimaguas (Lat. -5.900438, Long. -76.125298).</p></tp:treatment-sec><tp:treatment-sec sec-type="Material examined"><title>Material examined.</title><p><italic><tp:taxon-name>Liturgusa lichenalis</tp:taxon-name></italic> Gerstaecker, 1889</p><table-wrap position="anchor" orientation="portrait"><table id="T2"><tbody><tr><th rowspan="1" colspan="1">Sex</th><th rowspan="1" colspan="1">Type</th><th rowspan="1" colspan="1">Country</th><th rowspan="1" colspan="1">Label</th><th rowspan="1" colspan="1">Latitude Longitude</th><th rowspan="1" colspan="1">Code</th></tr><tr><td rowspan="1" colspan="1">Female</td><td rowspan="1" colspan="1">Holotype</td><td rowspan="1" colspan="1">Peru</td><td rowspan="1" colspan="1">Jurimaguas</td><td rowspan="1" colspan="1"><named-content xmlns:xlink="http://www.w3.org/1999/xlink" content-type="dwc:verbatimCoordinates" xlink:type="simple">-5.900438, -76.125298</named-content></td><td rowspan="1" colspan="1">EMAU</td></tr><tr><td rowspan="1" colspan="1">Male</td><td rowspan="1" colspan="1">nontype</td><td rowspan="1" colspan="1">Peru</td><td rowspan="1" colspan="1">Monson Valley, Tingo Maria, XII-11-1954, E.I. Schlinger &amp; E.S. Ross collectors</td><td rowspan="1" colspan="1"><named-content xmlns:xlink="http://www.w3.org/1999/xlink" content-type="dwc:verbatimCoordinates" xlink:type="simple">-9.314153, -76.006745</named-content></td><td rowspan="1" colspan="1">CAS 001</td></tr><tr><td rowspan="1" colspan="1">Male</td><td rowspan="1" colspan="1">nontype</td><td rowspan="1" colspan="1">Peru</td><td rowspan="1" colspan="1">Monson Valley, Tingo Maria, XII-11-1954, E.I. Schlinger &amp; E.S. Ross collectors</td><td rowspan="1" colspan="1"><named-content xmlns:xlink="http://www.w3.org/1999/xlink" content-type="dwc:verbatimCoordinates" xlink:type="simple">-9.314153, -76.006745</named-content></td><td rowspan="1" colspan="1">CAS 005</td></tr><tr><td rowspan="1" colspan="1">Male</td><td rowspan="1" colspan="1">nontype</td><td rowspan="1" colspan="1">Peru</td><td rowspan="1" colspan="1">Monson Valley, Tingo Maria, XII-11-1954, E.I. Schlinger &amp; E.S. Ross collectors</td><td rowspan="1" colspan="1"><named-content xmlns:xlink="http://www.w3.org/1999/xlink" content-type="dwc:verbatimCoordinates" xlink:type="simple">-9.314153, -76.006745</named-content></td><td rowspan="1" colspan="1">CAS 010</td></tr><tr><td rowspan="1" colspan="1">Male</td><td rowspan="1" colspan="1">nontype</td><td rowspan="1" colspan="1">Peru</td><td rowspan="1" colspan="1">Chanchamayo, 04-08-05, E. Cueva</td><td rowspan="1" colspan="1"><named-content xmlns:xlink="http://www.w3.org/1999/xlink" content-type="dwc:verbatimCoordinates" xlink:type="simple">-11.135912, -75.348800</named-content></td><td rowspan="1" colspan="1">MEKRB 010</td></tr><tr><td rowspan="1" colspan="1">Female</td><td rowspan="1" colspan="1">nontype</td><td rowspan="1" colspan="1">Peru</td><td rowspan="1" colspan="1">Dept. Loreto Colonia, Amont Conflt. Rios Zumun &amp; Yahuasyacu, 20-V-20-VI-1978, M. Descamps rec</td><td rowspan="1" colspan="1"/><td rowspan="1" colspan="1">MNHN 055</td></tr><tr><td rowspan="1" colspan="1">Female</td><td rowspan="1" colspan="1">nontype</td><td rowspan="1" colspan="1">Colombia</td><td rowspan="1" colspan="1">Dept. Amazonas, Rio Igara Parana, 30 km aval La Chorrera, VI - VII 1974, M. Descamps rec.</td><td rowspan="1" colspan="1"><named-content xmlns:xlink="http://www.w3.org/1999/xlink" content-type="dwc:verbatimCoordinates" xlink:type="simple">-1.197385, -72.937475</named-content></td><td rowspan="1" colspan="1">MNHN 081</td></tr><tr><td rowspan="1" colspan="1">Male</td><td rowspan="1" colspan="1">nontype</td><td rowspan="1" colspan="1">Peru</td><td rowspan="1" colspan="1">Loreto - Maynas, Picurovacu, apres Sta Clotilde, N. Iquitos, 130 mts - 10.II.2010, S03.37.04 - W 73.15.44, coll. M.Dottax</td><td rowspan="1" colspan="1"><named-content xmlns:xlink="http://www.w3.org/1999/xlink" content-type="dwc:verbatimCoordinates" xlink:type="simple">-3.617778, -73.262222</named-content></td><td rowspan="1" colspan="1">MNHN 100</td></tr><tr><td rowspan="1" colspan="1">Female</td><td rowspan="1" colspan="1">nontype</td><td rowspan="1" colspan="1">Ecuador</td><td rowspan="1" colspan="1">Pr. Sucumbios. Coca/L. Agrio, S.P. de los Cofanes, 415 m. 22/23 IX 1997, 77°52'W, 0°8'S, Amedegnato/Poulain rec.</td><td rowspan="1" colspan="1"><named-content xmlns:xlink="http://www.w3.org/1999/xlink" content-type="dwc:verbatimCoordinates" xlink:type="simple">-0.133333, -77.866667</named-content></td><td rowspan="1" colspan="1">MNHN 203</td></tr><tr><td rowspan="1" colspan="1">Male</td><td rowspan="1" colspan="1">nontype</td><td rowspan="1" colspan="1">Venezuela</td><td rowspan="1" colspan="1">Culebra, N. Duida Territ. Amazonas, April 7-16, 1950, J. Maldonado Capriles Coll.</td><td rowspan="1" colspan="1"><named-content xmlns:xlink="http://www.w3.org/1999/xlink" content-type="dwc:verbatimCoordinates" xlink:type="simple">3.198590, -65.555990</named-content></td><td rowspan="1" colspan="1">USNM 016; USNM ENT 00873001</td></tr><tr><td rowspan="1" colspan="1">Female</td><td rowspan="1" colspan="1">nontype</td><td rowspan="1" colspan="1">Peru</td><td rowspan="1" colspan="1">11°3'S, 75°17'W, X.08, GREENW, C. Schunke</td><td rowspan="1" colspan="1"><named-content xmlns:xlink="http://www.w3.org/1999/xlink" content-type="dwc:verbatimCoordinates" xlink:type="simple">-11.050000, -75.283333</named-content></td><td rowspan="1" colspan="1">USNM 059; USNM ENT 00873002</td></tr><tr><td rowspan="1" colspan="1">Female</td><td rowspan="1" colspan="1">nontype</td><td rowspan="1" colspan="1">Peru</td><td rowspan="1" colspan="1">Madre de Dios, Rio Tambopata Res., 30 km (air) SW Pto. Maldonado, 290 m, 12°50'S, 69°17'W; Smithsonian Institution Canopy Fogging Project, T.L. Erwin et al., colls. 02 Mar 84, 03/02</td><td rowspan="1" colspan="1"><named-content xmlns:xlink="http://www.w3.org/1999/xlink" content-type="dwc:verbatimCoordinates" xlink:type="simple">-12.833333, -69.283333</named-content></td><td rowspan="1" colspan="1">USNM 071; USNM ENT 00873039</td></tr><tr><td rowspan="1" colspan="1">Female</td><td rowspan="1" colspan="1">nontype</td><td rowspan="1" colspan="1">Peru</td><td rowspan="1" colspan="1">Madre de Dios, Rio Tambopata Res., 30 km (air) SW Pto. Maldonado, 290 m, 12°50'S, 69°17'W; Smithsonian Institution Canopy Fogging Project, T.L. Erwin et al., colls. 01 Mar 82, 01/034/02</td><td rowspan="1" colspan="1"><named-content xmlns:xlink="http://www.w3.org/1999/xlink" content-type="dwc:verbatimCoordinates" xlink:type="simple">-12.833333, -69.283333</named-content></td><td rowspan="1" colspan="1">USNM 072; USNM ENT 00873040</td></tr><tr><td rowspan="1" colspan="1">Female</td><td rowspan="1" colspan="1">nontype</td><td rowspan="1" colspan="1">Peru</td><td rowspan="1" colspan="1">Madre de Dios, Rio Tambopata Res., 30 km (air) SW Pto. Maldonado, 290 m, 12°50'S, 69°17'W; Smithsonian Institution Canopy Fogging Project, T.L. Erwin et al., colls. 10Sept84, 02/02/055</td><td rowspan="1" colspan="1"><named-content xmlns:xlink="http://www.w3.org/1999/xlink" content-type="dwc:verbatimCoordinates" xlink:type="simple">-12.833333, -69.283333</named-content></td><td rowspan="1" colspan="1">USNM 073; USNM ENT 00873041</td></tr><tr><td rowspan="1" colspan="1">Male</td><td rowspan="1" colspan="1">nontype</td><td rowspan="1" colspan="1">Peru</td><td rowspan="1" colspan="1">Madre de Dios, Rio Tambopata Res., 30 km (air) SW Pto. Maldonado, 290 m, 12°50'S, 69°17'W; Smithsonian Institution Canopy Fogging Project, T.L. Erwin et al., colls. 07Nov83, 01/02/71</td><td rowspan="1" colspan="1"><named-content xmlns:xlink="http://www.w3.org/1999/xlink" content-type="dwc:verbatimCoordinates" xlink:type="simple">-12.833333, -69.283333</named-content></td><td rowspan="1" colspan="1">USNM 074; USNM ENT 00873042</td></tr><tr><td rowspan="1" colspan="1">Male</td><td rowspan="1" colspan="1">nontype</td><td rowspan="1" colspan="1">Peru</td><td rowspan="1" colspan="1">Madre de Dios, Rio Tambopata Res., 30 km (air) SW Pto. Maldonado, 290 m, 12°50'S, 69°17'W; Smithsonian Institution Canopy Fogging Project, T.L. Erwin et al., colls. 10Sept84, 02/03/114</td><td rowspan="1" colspan="1"><named-content xmlns:xlink="http://www.w3.org/1999/xlink" content-type="dwc:verbatimCoordinates" xlink:type="simple">-12.833333, -69.283333</named-content></td><td rowspan="1" colspan="1">USNM 075; USNM ENT 00873043</td></tr><tr><td rowspan="1" colspan="1">Male</td><td rowspan="1" colspan="1">nontype</td><td rowspan="1" colspan="1">Peru</td><td rowspan="1" colspan="1">Madre de Dios, Rio Tambopata Res., 30 km (air) SW Pto. Maldonado, 290 m, 12°50'S, 69°17'W; Smithsonian Institution Canopy Fogging Project, T.L. Erwin et al., colls. 30Apr84, 03/03/089</td><td rowspan="1" colspan="1"><named-content xmlns:xlink="http://www.w3.org/1999/xlink" content-type="dwc:verbatimCoordinates" xlink:type="simple">-12.833333, -69.283333</named-content></td><td rowspan="1" colspan="1">USNM 076; USNM ENT 00873044</td></tr><tr><td rowspan="1" colspan="1">Male</td><td rowspan="1" colspan="1">nontype</td><td rowspan="1" colspan="1">Peru</td><td rowspan="1" colspan="1">Madre de Dios, Rio Tambopata Res., 30 km (air) SW Pto. Maldonado, 290 m, 12°50'S, 69°17'W; Smithsonian Institution Canopy Fogging Project, T.L. Erwin et al., colls. 02Mar84, 03/02/056</td><td rowspan="1" colspan="1"><named-content xmlns:xlink="http://www.w3.org/1999/xlink" content-type="dwc:verbatimCoordinates" xlink:type="simple">-12.833333, -69.283333</named-content></td><td rowspan="1" colspan="1">USNM 077; USNM ENT 00873045</td></tr><tr><td rowspan="1" colspan="1">Male</td><td rowspan="1" colspan="1">nontype</td><td rowspan="1" colspan="1">Peru</td><td rowspan="1" colspan="1">Madre de Dios, Rio Tambopata Res., 30 km (air) SW Pto. Maldonado, 290 m, 12°50'S, 69°17'W; Smithsonian Institution Canopy Fogging Project, T.L. Erwin et al., colls. 14Sept84, 01/03/120</td><td rowspan="1" colspan="1"><named-content xmlns:xlink="http://www.w3.org/1999/xlink" content-type="dwc:verbatimCoordinates" xlink:type="simple">-12.833333, -69.283333</named-content></td><td rowspan="1" colspan="1">USNM 078; USNM ENT 00873046</td></tr><tr><td rowspan="1" colspan="1">Male</td><td rowspan="1" colspan="1">nontype</td><td rowspan="1" colspan="1">Peru</td><td rowspan="1" colspan="1">Madre de Dios, Rio Tambopata Res., 30 km (air) SW Pto. Maldonado, 290 m, 12°50'S, 69°17'W; Smithsonian Institution Canopy Fogging Project, T.L. Erwin et al., colls. 04Mar84</td><td rowspan="1" colspan="1"><named-content xmlns:xlink="http://www.w3.org/1999/xlink" content-type="dwc:verbatimCoordinates" xlink:type="simple">-12.833333, -69.283333</named-content></td><td rowspan="1" colspan="1">USNM 079; USNM ENT 00873047</td></tr><tr><td rowspan="1" colspan="1">Male</td><td rowspan="1" colspan="1">nontype</td><td rowspan="1" colspan="1">Peru</td><td rowspan="1" colspan="1">Madre de Dios, Rio Tambopata Res., 12°50'S, 69°17'W; Coll: G.J. Svenson 2005</td><td rowspan="1" colspan="1"><named-content xmlns:xlink="http://www.w3.org/1999/xlink" content-type="dwc:verbatimCoordinates" xlink:type="simple">-12.833333, -69.283333</named-content></td><td rowspan="1" colspan="1">GSMC000259</td></tr><tr><td rowspan="1" colspan="1">Male</td><td rowspan="1" colspan="1">nontype</td><td rowspan="1" colspan="1">Ecuador</td><td rowspan="1" colspan="1">Pastaza; Ashuara, Rio Macuma, 10km from Rio Morona, 300m, VII:7-16:1971, leg. B. Malkin</td><td rowspan="1" colspan="1"><named-content xmlns:xlink="http://www.w3.org/1999/xlink" content-type="dwc:verbatimCoordinates" xlink:type="simple">-2.753512, -77.444899</named-content></td><td rowspan="1" colspan="1">FMNH 001</td></tr><tr><td rowspan="1" colspan="1">Male</td><td rowspan="1" colspan="1">nontype</td><td rowspan="1" colspan="1">Peru</td><td rowspan="1" colspan="1">Loreto; Yagua, Indian village, head-waters Rio Loreto-Yacu, IV:29-V:1:1970, leg. B. Malkin</td><td rowspan="1" colspan="1"><named-content xmlns:xlink="http://www.w3.org/1999/xlink" content-type="dwc:verbatimCoordinates" xlink:type="simple">-3.894566, -71.971608</named-content></td><td rowspan="1" colspan="1">FMNH 002</td></tr><tr><td rowspan="1" colspan="1">Female</td><td rowspan="1" colspan="1">nontype</td><td rowspan="1" colspan="1">Peru</td><td rowspan="1" colspan="1">Loreto; Ucayali R., Yarina Cocha, II-27-1956, leg. Peter Hocking</td><td rowspan="1" colspan="1"><named-content xmlns:xlink="http://www.w3.org/1999/xlink" content-type="dwc:verbatimCoordinates" xlink:type="simple">-5.509011, -74.377603</named-content></td><td rowspan="1" colspan="1">FMNH 007</td></tr></tbody></table></table-wrap><!--PageBreak--><!--PageBreak--></tp:treatment-sec><tp:treatment-sec sec-type="Taxonomic history"><title>Taxonomic history.</title><p>Described in 1889 by Gerstaecker, the species has been largely ignored other than inclusion in taxonomic lists and some regional studies. <xref ref-type="bibr" rid="B40">Giglio-Tos (1927)</xref> considered <italic><tp:taxon-name>Liturgusa lichenalis</tp:taxon-name></italic> as the synonym of <italic><tp:taxon-name>Fuga annulipes</tp:taxon-name></italic>, but this treatment is erroneous as it is apparent that no previous work had an accurate concept of <italic><tp:taxon-name>Fuga annulipes</tp:taxon-name></italic>. <xref ref-type="bibr" rid="B80">Rehn (1935)</xref> corrected this erroneous synonym by comparing the types of both species.</p></tp:treatment-sec><tp:treatment-sec sec-type="Diagnosis"><title>Diagnosis.</title><p>Almost identical to <italic><tp:taxon-name>Liturgusa cayennensis</tp:taxon-name></italic>, but primarily distributed in the western Amazon basin rather than in the Guyanas in the northeastern coastal region of South America. In addition, the abdomens of males and females are broader than <italic><tp:taxon-name>Liturgusa cayennensis</tp:taxon-name></italic> and have posterolateral tergal projections in the distal half. Another distinguishing external character for <italic><tp:taxon-name>Liturgusa lichenalis</tp:taxon-name></italic> comparison to <italic><tp:taxon-name>Liturgusa cayennensis</tp:taxon-name></italic> is that the first segment of the mesotarsi is obviously shorter than the remaining segments combined while this segment is the same length as the remaining segments combined in <italic><tp:taxon-name>Liturgusa cayennensis</tp:taxon-name></italic>.</p></tp:treatment-sec><tp:treatment-sec sec-type="Description"><title>Description.</title><p><bold>Male.</bold> (<xref ref-type="fig" rid="F5">Fig. 5A</xref>) N=12: Body length 18.59–24.79 (21.45); forewing length 12.62–16.54 (14.17); hindwing length 10.27–11.75 (11.01); pronotum length 5.03–6.59 (5.74); prozone length 1.55–2.07 (1.78); pronotum width 2.33–3.18 <!--PageBreak--><!--PageBreak-->(2.68); pronotum narrow width 1.78–2.47 (2.07); head width 4.54–5.75 (5.03); head vertex to clypeus 1.81–2.03 (1.91); frons width 1.66–1.93 (1.78); frons height 0.59–0.75 (0.67); prothoracic femur length 5.60–7.14 (6.19); mesothoracic femur length 6.37–8.50 (7.38); mesothoracic tibia length 4.78–6.27 (5.52); mesothoracic tarsus length 4.77–6.25 (5.32); metathoracic femur length 6.71–8.92 (7.55); metathoracic tibia length 6.82–8.68 (7.64); metathoracic tarsus length 6.41–8.40 (7.34); pronotal elongation measure 0.30–0.33 (0.31); pronotal shape measure 0.44–0.49 (0.47); head shape measure 0.38–0.40 (0.39); frons shape measure 0.35–0.40 (0.38); anteroventral femoral spine count 13–17 (15); anteroventral tibial spine count 10; posteroventral tibial spine count 7.</p><fig id="F5" position="float" orientation="portrait"><label>Figure 5.</label><caption><p><italic><tp:taxon-name>Liturgusa lichenalis</tp:taxon-name></italic> Gerstaecker, 1889, dorsal habitus: <bold>A</bold> male from Tingo Maria, Peru (CAS 010) <bold>B</bold> female from Ecuador (MNHN 203).</p></caption><graphic xmlns:xlink="http://www.w3.org/1999/xlink" xlink:href="zookeys-390-001-g005.jpg" position="float" orientation="portrait" xlink:type="simple"/></fig><p><italic>Head</italic> (<xref ref-type="fig" rid="F40">Fig. 40C</xref>): Transverse, the juxta-ocular protuberances small, but pronounced, the apex slightly in the lateral half; the vertex is straight, even with the dorsal margin of the eyes. Frontal suture with a medial carina forming a continuous arc, most pronounced medially, the region just ventral depressed. Ocelli small and protruding on small cuticular mounds, but the region between all three slightly raised; the lateral ocelli oriented outward. The carina on the frons present, but not highly pronounced, the medial region just ventral to the carina depressed. Clypeus transverse, the upper margin convex, the lower margin slightly concave; the central carina strongly pronounced and straight. Antennae pale at the base, the flagellum fading gradually to dark brown around a third of the way from the base. Black band extending straight over the medial carina of the frontal suture, the medial portion of the carina pale; a branch of the black band extends ventro-laterally between the eye and antennal insertion at a forty five degree angle; area around parietal sutures pale or dark brown. Lower region of frons darkened; the clypeus is pale; the mandibles and labrum mostly pale, but with some brown marks; the vertex and juxta-ocular protuberances mostly pale; the area immediately adjacent to lateral ocelli black. Palpi are pale.</p><p><italic>Pronotum</italic> (<xref ref-type="fig" rid="F47">Fig. 47C</xref>): Short and squat with a poorly defined supra-coxal bulge; dorsal surface entirely smooth or with few blunt tubercles in the posterior half. Prozone squat with near parallel margins before tapering anteriorly to a rounded anterior margin; the margins smooth. Metazone with barely concave lateral margins, mostly tapering consistently from the supra-coxal bulge posteriorly until a very slight widening in the posterior quarter leading to the posterior margin; margins smooth; posterior margin with a slight medial emargination; the dorsal surface of the posterior half of the metazone depressed; two small and elongate bulges barely present on the dorsal surface near the posterior margin and positioned laterally, sometimes absent. Pale with strong black marks across the surface, two prominent black marks laterally just posterior to the supra-coxal sulcus.</p><!--PageBreak--><p><italic>Prothoracic Legs</italic>: Femur squat and robust with a slightly concave dorsal margin; strongly defined pale to dark banding on posterior (external) surface; anterior (internal) surface with a very thin black band running medially from the base to terminus, a small black mark dorsal to the band at the midpoint, and a dark mark dorsal to the band near the femoral brush; the ventral surface pale. Posterior surface of femur with few tubercles. A shallow femoral pit to accommodate terminal posteroventral tibial spine positioned slightly distal to the first proximal posteroventral spine and in line with the most distal discoidal spine; pit is pigmented darkly or pale. Posterior prothoracic femoral genicular spine much smaller than posteroventral spines, originating distal to the beginning of the genicular lobe. Prothoracic tibial posteroventral spines with the first (proximal) smallest and the fourth through sixth of similar length, the second and third are slightly longer. Prothoracic coxae smooth, the anterior surface pale.</p><p><italic>Meso- and Metathoracic Legs</italic>: Femora with ventral (posterior) carina; dorsal (anterior) carina pronounced. Mesotarsi with first segment shorter than the remaining segments combined.</p><p><italic>Wings</italic>: Forewings mottled with brown, pale and greenish coloration; the costal region without strongly defined banding, green and brown proximally with some low contrasting bands developing distally; veins not contrasting from surrounding coloration; two pale spots are positioned in the proximal quarter of the discoidal region just posterior to the first radial vein; a large pale spot is positioned centrally. Forewings often, but not always asymmetrically colored; one being mottled as described the other is darkened significantly with a rust tone, the mottled pattern still visible; extending just beyond or as long as the abdomen. Hindwings with discoidal region opaque and colored brown or rust; the anal region smoky and translucent; the terminus of the discoidal region projecting beyond the distal margin of anal region, the wing appearing slightly elongate.</p><p><italic>Abdomen</italic>: Broad, widening until the fifth tergite before a gradual posterior narrowing; a smooth, brown and black colored dorsal surface. Tergites with small posterolateral tergal projections beginning on the sixth segment. Supra-anal plate slightly transverse, margins tapering gradually to a broadly rounded terminus. Subgenital plate irregularly rounded and without styli.</p><p><italic>Genital Complex</italic> (<xref ref-type="fig" rid="F51">Fig. 51B.1–B.4</xref>): The main body of ventral left sclerite (L4A) with rounded terminus, but with a short, laterally positioned distal process (pda) that is rounded and sometimes, but not always, projecting at an angle towards the medial axis of the L4A that can create a strongly angled transition from the terminal margin of the L4A to the medial margin of the pda; sometimes a depression on the lateral half is present. The apofisis falloid (afa) of the main body of dorsal left sclerite (L4B) very short, broad, tapered to the point and heavily sclerotized, not curved; the apical process (paa) short, cylindrical and curved, the terminus with a rounded end. The right dorsal phallomere (fda) of the first sclerite of right phallomere (R1) tapers to a broad, rounded, membranous terminus, the lateral margin often folded over; the ventral plate (pia) long, broadened proximally and with strongly defined grooves; the ventral process (pva) smooth and tapering to a point distally, one edge straight and the other convex, tooth-like in appearance, but the proximal half c-shaped.</p></tp:treatment-sec><tp:treatment-sec sec-type="Redescription"><title>Redescription.</title><p><bold>Female.</bold> (<xref ref-type="fig" rid="F4">Figs 4C</xref>, <xref ref-type="fig" rid="F5">5B</xref>) N=8: Body length 25.68–32.17 (28.36); forewing length 16.25–19.99 (18.46); hindwing length 13.46–16.50 (14.96); pronotum length 6.68–8.26 (7.48); prozone length 2.12–2.64 (2.36); pronotum width 3.29–3.99 (3.59); pronotum narrow width 2.49–2.82 (2.71); head width 5.96–7.01 (6.48); head vertex to clypeus 2.55–3.05 (2.81); frons width 2.36–2.87 (2.62); frons height 0.93–1.13 (1.01); prothoracic femur length 7.40–9.15 (8.11); <!--PageBreak-->mesothoracic femur length 8.30–9.76 (8.85); mesothoracic tibia length 6.39–8.13 (7.04); mesothoracic tarsus length 5.67–6.75 (6.19); metathoracic femur length 8.18–9.91 (8.75); metathoracic tibia length 8.59–11.05 (9.60); metathoracic tarsus length 7.73–9.35 (8.51); pronotal elongation measure 0.31–0.33 (0.32); pronotal shape measure 0.47–0.51 (0.48); head shape measure 0.42–0.44 (0.43); frons shape measure 0.36–0.41 (0.39); anteroventral femoral spine count 15–16 (15); anteroventral tibial spine count 10; posteroventral tibial spine count 7.</p><p><italic>Head</italic> (<xref ref-type="fig" rid="F40">Fig. 40D</xref>): As long as wide, the juxta-ocular protuberances very large, the apex in the middle; the vertex is slightly concave, above the dorsal margin of the eyes. Ocelli small and protruding on a continuous carina connecting the three and extending slightly laterally; region between all three raised slightly. Black marking present over the medial carina of the frontal suture; the vertex and juxta-ocular protuberances with dark markings.</p><p><italic>Pronotum</italic> (<xref ref-type="fig" rid="F47">Fig. 47D</xref>): Metazone with barely concave lateral margins, tapering rapidly in the first third from the supra-coxal bulge, the middle third near parallel before widening to the posterior margin; margins smooth or with few small tubercles; posterior margin with a medial emargination; few small tubercles present.</p><p><italic>Prothoracic Legs</italic>: Anterior (internal) surface of femur with a very thin black band running medially from the base to terminus that is often interrupted, a small black mark dorsal to the band at the midpoint, and a dark mark dorsal to the band near the femoral brush.</p><p><italic>Meso- and Metathoracic Legs</italic>: As described for males.</p><p><italic>Wings</italic>: Forewings mottled with contrasting brown, pale and greenish coloration; veins pale brown. Forewings often, but not always asymmetrically colored; one being mottled as described the other is darkened with a rust or black tone, the mottled pattern still visible; extending to the terminus of the abdomen. Hindwings with discoidal region opaque and colored brown, rust or dark yellow; the anal region smoky and translucent.</p><p><italic>Abdomen</italic>: Very broad, widening until the fifth tergite before a gradual posterior narrowing, the abdomen almost circular; a smooth, brown and black colored dorsal surface. Tergites with large posterolateral tergal projections beginning on the fourth segment. Supra-anal plate slightly transverse, margins tapering gradually to a rounded terminus.</p></tp:treatment-sec><tp:treatment-sec><!--Section generated to contain objects referenced in tp:taxon-treatment.--><fig id="F40" position="float" orientation="portrait"><label>Figure 40.</label><caption><p><italic><tp:taxon-name>Liturgusa</tp:taxon-name></italic>, head from the anterior perspective to scale (scale bar = 1 mm). <italic><tp:taxon-name>Liturgusa cayennensis</tp:taxon-name></italic> Saussure, 1869: <bold>A</bold> male <bold>B</bold> female. <italic><tp:taxon-name>Liturgusa lichenalis</tp:taxon-name></italic> Gerstaecker, 1889: <bold>C</bold> male <bold>D</bold> female. <italic><tp:taxon-name>Liturgusa guyanensis</tp:taxon-name></italic> La Greca, 1939: <bold>E</bold> male <bold>F</bold> female. <italic><tp:taxon-name>Liturgusa neblina</tp:taxon-name></italic> sp. n.: <bold>G</bold> female.</p></caption><graphic xmlns:xlink="http://www.w3.org/1999/xlink" xlink:href="zookeys-390-001-g040.jpg" position="float" orientation="portrait" xlink:type="simple"/></fig><fig id="F47" position="float" orientation="portrait"><label>Figure 47.</label><caption><p><italic><tp:taxon-name>Liturgusa</tp:taxon-name></italic>, dorsal perspective of the pronotum (scale bar = 1 mm). <italic><tp:taxon-name>Liturgusa cayennensis</tp:taxon-name></italic> Saussure, 1869: <bold>A</bold> male <bold>B</bold> female. <italic><tp:taxon-name>Liturgusa lichenalis</tp:taxon-name></italic> Gerstaecker, 1889: <bold>C</bold> male <bold>D</bold> female. <italic><tp:taxon-name>Liturgusa guyanensis</tp:taxon-name></italic> La Greca, 1939: <bold>E</bold> male <bold>F</bold> female. <italic><tp:taxon-name>Liturgusa neblina</tp:taxon-name></italic> sp. n.: <bold>G</bold> female. <italic><tp:taxon-name>Liturgusa bororum</tp:taxon-name></italic> sp. n.: <bold>H</bold> male <bold>I</bold> female. <italic><tp:taxon-name>Liturgusa cura</tp:taxon-name></italic> sp. n.: <bold>J</bold> male <bold>K</bold> female. <italic><tp:taxon-name>Liturgusa fossetti</tp:taxon-name></italic> sp. n.: <bold>L</bold> male <bold>M</bold> female. <italic><tp:taxon-name>Liturgusa kirtlandi</tp:taxon-name></italic> sp. n.: <bold>N</bold> male <bold>O</bold> female. <italic><tp:taxon-name>Liturgusa manausensis</tp:taxon-name></italic> sp. n.: <bold>P</bold> male. <italic><tp:taxon-name>Liturgusa maya</tp:taxon-name></italic> Saussure &amp; Zehntner, 1894: <bold>Q</bold> male <bold>R</bold> female. <italic><tp:taxon-name>Liturgusa tessae</tp:taxon-name></italic> sp. n.: <bold>S</bold> male <bold>T</bold> female.</p></caption><graphic xmlns:xlink="http://www.w3.org/1999/xlink" xlink:href="zookeys-390-001-g047.jpg" position="float" orientation="portrait" xlink:type="simple"/></fig><fig id="F51" position="float" orientation="portrait"><label>Figure 51.</label><caption><p><italic><tp:taxon-name>Liturgusa</tp:taxon-name></italic>, male genital complex from the ventral perspective (scale bar = 1 mm, but all secondary illustrations 60% of scale (e.g. B.2 and B.3). <italic><tp:taxon-name>Liturgusa cayennensis</tp:taxon-name></italic> Saussure, 1869: <bold>A.1</bold> French Guiana (ANSP 055) <bold>A.2</bold> French Guiana (MNHN 074). <italic><tp:taxon-name>Liturgusa lichenalis</tp:taxon-name></italic> Gerstaecker, 1889: <bold>B.1</bold> Peru (CAS 005) <bold>B.2</bold> Peru (CLEV GSMC000259) <bold>B.3</bold> Peru (CAS 010) <bold>B.4</bold> Peru (MEKRB 010). <italic><tp:taxon-name>Liturgusa guyanensis</tp:taxon-name></italic> La Greca, 1939: <bold>C.1</bold> Guyana (CAS 017). <italic><tp:taxon-name>Liturgusa bororum</tp:taxon-name></italic> sp. n.: <bold>D.1</bold> Holotype from Peru (MNHN 038). <italic><tp:taxon-name>Liturgusa cura</tp:taxon-name></italic> sp. n.: <bold>E.1</bold> Holotype from Venezuela (ANSP 082). <italic><tp:taxon-name>Liturgusa fossetti</tp:taxon-name></italic> sp. n.: <bold>F.1</bold> Paratype from Panama (CAS 020). <italic><tp:taxon-name>Liturgusa kirtlandi</tp:taxon-name></italic> sp. n.: <bold>G.1</bold> Paratype from Bolivia (CLEV GSMC000276) <bold>G.2</bold> Paratype from Bolivia (CLEV GSMC000279) <bold>G.3</bold> Paratype from Bolivia (CLEV GSMC000283) <bold>G.4</bold> Paratype from Bolivia (CLEV GSMC000282). <italic><tp:taxon-name>Liturgusa manausensis</tp:taxon-name></italic> sp. n.: <bold>H.1</bold> Holotype from Brazil (USNM 001). <italic><tp:taxon-name>Liturgusa maya</tp:taxon-name></italic> Saussure &amp; Zehntner, 1894: <bold>I.1</bold> Colombia (AMNH 011) <bold>I.2</bold> Peru (ANSP 038) <bold>I.3</bold> Venezuela (AMNH 023) <bold>I.4</bold> Guatemala (USNM 014). <italic><tp:taxon-name>Liturgusa tessae</tp:taxon-name></italic> sp. n.: <bold>J.1</bold> Paratype from Bolivia (CLEV GSMC000268) <bold>J.2</bold> Paratype from Brazil (ZMHB 004) <bold>J.3</bold> Paratype from Brazil (USNM 007) <bold>J.4</bold> Paratype from Brazil (MNHN 086) <bold>J.5</bold> Paratype from Brazil (ANSP 110); <bold>J.6</bold> Paratype from Brazil (ANSP 109).</p></caption><graphic xmlns:xlink="http://www.w3.org/1999/xlink" xlink:href="zookeys-390-001-g051.jpg" position="float" orientation="portrait" xlink:type="simple"/></fig><fig id="F4" position="float" orientation="portrait"><label>Figure 4.</label><caption><p><italic><tp:taxon-name>Liturgusa cayennensis</tp:taxon-name></italic> Saussure, 1869, and <italic><tp:taxon-name>Liturgusa lichenalis</tp:taxon-name></italic> Gerstaecker, 1889, dorsal habitus of types and labels. <italic><tp:taxon-name>Liturgusa cayennensis</tp:taxon-name></italic>: <bold>A</bold> holotype female (MHNG) <bold>B</bold> labels. <italic><tp:taxon-name>Liturgusa lichenalis</tp:taxon-name></italic>: <bold>C</bold> holotype female (EMAU) <bold>D</bold> labels.</p></caption><graphic xmlns:xlink="http://www.w3.org/1999/xlink" xlink:href="zookeys-390-001-g004.jpg" position="float" orientation="portrait" xlink:type="simple"/></fig></tp:treatment-sec><ref-list><ref id="B36"><mixed-citation xmlns:xlink="http://www.w3.org/1999/xlink" xlink:type="simple"><person-group><name name-style="western"><surname>Gerstaecker</surname><given-names>KEA</given-names></name></person-group> (<year>1889</year>) <article-title>Charakteristik einer Reihe bemerkenswerther Orthopteren.</article-title><source>Mittheilunger aus dem Naturwissenschaftlichen Verein Für Neu-Vorpommern und Rügen in Greifswald</source><volume>20</volume>: <fpage>43</fpage>-<lpage>100</lpage>.</mixed-citation></ref><ref id="B17"><mixed-citation xmlns:xlink="http://www.w3.org/1999/xlink" xlink:type="simple"><person-group><name name-style="western"><surname>Bertkau</surname><given-names>P</given-names></name></person-group> (<year>1889</year>) <article-title>Bericht über die wissenschaftlichen Leistungen im Gebiet der Entomologie während des Jahres 1888.</article-title><source>Archiv für Naturgeschichte</source><volume>55</volume>(<issue>2</issue>): <fpage>1</fpage>-<lpage>264</lpage>.</mixed-citation></ref><ref id="B103"><mixed-citation xmlns:xlink="http://www.w3.org/1999/xlink" xlink:type="simple"><person-group><name name-style="western"><surname>Terra</surname><given-names>PS</given-names></name></person-group> (<year>1995</year>) <article-title>Revisao Sistematica Dos Generos De Louva-A-Deus Da Regiao Neotropical (Mantodea).</article-title><source>Revista Brasileira de Zoologia</source><volume>39</volume>(<issue>1</issue>): <fpage>13</fpage>-<lpage>94</lpage>.</mixed-citation></ref><ref id="B35"><mixed-citation xmlns:xlink="http://www.w3.org/1999/xlink" xlink:type="simple"><person-group><name name-style="western"><surname>Ehrmann</surname><given-names>R</given-names></name></person-group> (<year>2002</year>) <source>Mantodea: Gottesanbeterinnen der Welt.</source><publisher-name>Natur und Tier–Verlag GmbH</publisher-name>, <publisher-loc>Münster</publisher-loc>, <lpage>519</lpage> pp.</mixed-citation></ref><ref id="B74"><mixed-citation xmlns:xlink="http://www.w3.org/1999/xlink" xlink:type="simple"><person-group><name name-style="western"><surname>Otte</surname><given-names>D</given-names></name><name name-style="western"><surname>Spearman</surname><given-names>L</given-names></name></person-group> (<year>2005</year>) <article-title>Mantida Species File</article-title>. <source>Catalog of the Mantids of the World</source>. <publisher-name>Association of Insect Diversity</publisher-name>, <publisher-loc>Philadelphia</publisher-loc>, <lpage>489</lpage> pp.</mixed-citation></ref><ref id="B5"><mixed-citation xmlns:xlink="http://www.w3.org/1999/xlink" xlink:type="simple"><person-group><name name-style="western"><surname>Agudelo</surname><given-names>RAA</given-names></name><name name-style="western"><surname>Lombardo</surname><given-names>F</given-names></name><name name-style="western"><surname>Jantsch</surname><given-names>LJ</given-names></name></person-group> (<year>2007</year>) <article-title>Checklist of the Neotropical mantids (Insecta, Dictyoptera, Mantodea).</article-title><source>Biota Colombiana</source><volume>8</volume>(<issue>2</issue>): <fpage>105</fpage>-<lpage>158</lpage>.</mixed-citation></ref><ref id="B107"><mixed-citation xmlns:xlink="http://www.w3.org/1999/xlink" xlink:type="simple"><person-group><name name-style="western"><surname>Westwood</surname><given-names>JO</given-names></name></person-group> (<year>1889</year>) <source>Revisio Insectorum Familiae Mantidarum, speciebus novis aut minus cognitis descriptis et delineatis.</source><publisher-name>Gurney and Jackson</publisher-name>, <publisher-loc>London</publisher-loc>, <lpage>55</lpage> pp.</mixed-citation></ref><ref id="B63"><mixed-citation xmlns:xlink="http://www.w3.org/1999/xlink" xlink:type="simple"><person-group><name name-style="western"><surname>Kirby</surname><given-names>WF</given-names></name></person-group> (<year>1904</year>) <source>A synonymic Catalogue of Orthoptera. I. Orthoptera Euplexoptera, Cursoria et Gressoria)</source>. <volume>Vol. 1</volume>. <publisher-name>British Museum, Nat. Hist.</publisher-name>, <publisher-loc>London</publisher-loc>, <lpage>501</lpage> pp.</mixed-citation></ref><ref id="B27"><mixed-citation xmlns:xlink="http://www.w3.org/1999/xlink" xlink:type="simple"><person-group><name name-style="western"><surname>Caudell</surname><given-names>A</given-names></name></person-group> (<year>1918</year>) <article-title>On a collection of Orthoptera (Exclusive of the Locustidae) made in Central Peru by N. Iconnicoff and C. SCHUNKE.</article-title><source>Insecutor Inscitiae Menstruus</source><volume>6</volume>(<issue>1-3</issue>): <fpage>1</fpage>-<lpage>70</lpage>.</mixed-citation></ref><ref id="B80"><mixed-citation xmlns:xlink="http://www.w3.org/1999/xlink" xlink:type="simple"><person-group><name name-style="western"><surname>Rehn</surname><given-names>JAG</given-names></name></person-group> (<year>1935</year>) <article-title>The Orthoptera of Costa Rica. Part I.- Mantidae.</article-title><source>Proceedings of the Academy of Natural Sciences of Philadelphia</source><volume>87</volume>: <fpage>167</fpage>-<lpage>271</lpage>.</mixed-citation></ref><ref id="B82"><mixed-citation xmlns:xlink="http://www.w3.org/1999/xlink" xlink:type="simple"><person-group><name name-style="western"><surname>Rehn</surname><given-names>JAG</given-names></name></person-group> (<year>1954</year>) <article-title>On Some Gerstaecker Types of Neotropical Orthoptera. I. Manteidae.</article-title><source>Transactions of the American Entomological Society</source><volume>80</volume>(<issue>3/4</issue>): <fpage>175</fpage>–<lpage>184</lpage>.</mixed-citation></ref><ref id="B40"><mixed-citation xmlns:xlink="http://www.w3.org/1999/xlink" xlink:type="simple"><person-group><name name-style="western"><surname>Giglio-Tos</surname><given-names>E</given-names></name></person-group> (<year>1927</year>) <chapter-title>Mantidae</chapter-title>. In: <source>Das Tierreich</source>. <publisher-name>Walter de Gruyter &amp; Co.</publisher-name>, <publisher-loc>Berlin</publisher-loc>, <lpage>707</lpage> pp.</mixed-citation></ref><ref id="B14"><mixed-citation xmlns:xlink="http://www.w3.org/1999/xlink" xlink:type="simple"><person-group><name name-style="western"><surname>Beier</surname><given-names>M</given-names></name></person-group> (<year>1935</year>) <article-title>Mantodea, Fam. Mantidae, Subfam. Mantinae.</article-title><source>Genera Insectorum de P. Wytsman</source><issue>203 Fascicule</issue>, <size units="page">154 pp</size>.</mixed-citation></ref><ref id="B62"><mixed-citation xmlns:xlink="http://www.w3.org/1999/xlink" xlink:type="simple"><person-group><name name-style="western"><surname>Jantsch</surname><given-names>LJ</given-names></name></person-group> (<year>1999</year>) <source>Estudos filogenéticos em Mantódeos americanos (Insecta: Pterygota: Mantodea).</source><publisher-name>PUCRS</publisher-name>, <publisher-loc>Doutorado, Porto Alegre</publisher-loc>, <lpage>138</lpage> pp.</mixed-citation></ref></ref-list></tp:taxon-treatment>
