# Supplementary material for: Revision of the Neotropical bark mantis genus Liturgusa Saussure, 1869 (Insecta, Mantodea, Liturgusini)
Source: Zookeys. 2014 Mar 18;(390):1–214. doi: 10.3897/zookeys.390.6661 (PMC3978261; doi:10.3897/zookeys.390.6661)
Supplement: XML Treatment for Liturgusa bororum [file zookeys.390.6661-treatment6.xml]

<!DOCTYPE tp:taxon-treatment
  PUBLIC "-//TaxonX//DTD Taxonomic Treatment Publishing DTD v0 20100105//EN" "tax-treatment-NSO.dtd">
<tp:taxon-treatment xmlns:tp="http://www.plazi.org/taxpub"><tp:treatment-meta><mixed-citation publication-type="journal"><person-group><name><surname>Svenson</surname><given-names>Gavin J.</given-names></name></person-group><article-title>Revision of the Neotropical bark mantis genus <italic>Liturgusa</italic> Saussure, 1869 (Insecta, Mantodea, Liturgusini)</article-title><source>Zookeys</source><day>18</day><month>3</month><year>2014</year><volume>2014</volume><issue>390</issue><fpage>1</fpage><lpage>214</lpage><pub-id pub-id-type="doi">10.3897/zookeys.390.6661</pub-id></mixed-citation></tp:treatment-meta><tp:nomenclature><tp:taxon-name>
                                <tp:taxon-name-part taxon-name-part-type="genus">Liturgusa</tp:taxon-name-part>
                                <tp:taxon-name-part taxon-name-part-type="species">bororum</tp:taxon-name-part>
                                <object-id xmlns:xlink="http://www.w3.org/1999/xlink" content-type="zoobank" xlink:type="simple">http://zoobank.org/B4405064-2641-45FD-8EA6-682B884CDA98</object-id>
                                <object-id xmlns:xlink="http://www.w3.org/1999/xlink" xlink:type="simple">http://species-id.net/wiki/Liturgusa_bororum</object-id>
                            </tp:taxon-name><tp:taxon-status xmlns:xlink="http://www.w3.org/1999/xlink" xlink:type="simple">sp. n.</tp:taxon-status></tp:nomenclature><tp:treatment-sec sec-type="Type"><title>Type.</title><p>Holotype Male, pinned. Muséum national d’Histoire naturelle, Paris, France.</p></tp:treatment-sec><tp:treatment-sec sec-type="Type locality"><title>Type locality.</title><p>Peru: Loreto, Brillo Nuevo, Reg. de l‘Ampiyacu, en av. confl. des rios Zumun et Yahuasyacu, L. Desutter Rec.; Paro.Q; Sans (5A. Apres Aband.) Chasse Jour 9-XI-1985 (Lat. -3.335174, Long. -71.816805).</p></tp:treatment-sec><tp:treatment-sec sec-type="Material examined"><title>Material examined.</title><p><italic><tp:taxon-name>Liturgusa bororum</tp:taxon-name></italic> sp. n.</p><table-wrap position="anchor" orientation="portrait"><table id="T5"><tbody><tr><th rowspan="1" colspan="1">Sex</th><th rowspan="1" colspan="1">Type</th><th rowspan="1" colspan="1">Country</th><th rowspan="1" colspan="1">Label</th><th rowspan="1" colspan="1">Latitude Longitude</th><th rowspan="1" colspan="1">Code</th></tr><tr><td rowspan="1" colspan="1">Male</td><td rowspan="1" colspan="1">Holotype</td><td rowspan="1" colspan="1">Peru</td><td rowspan="1" colspan="1">Loreto, Brillo Nuevo, Reg. de l‘Ampiyacu, en av. confl. des rios Zumun et Yahuasyacu, L. Desutter Rec.; Paro.Q; Sans (5A. Apres Aband.) Chasse Jour 9-XI-1985</td><td rowspan="1" colspan="1"><named-content xmlns:xlink="http://www.w3.org/1999/xlink" content-type="dwc:verbatimCoordinates" xlink:type="simple">-3.335174, -71.816805</named-content></td><td rowspan="1" colspan="1">MNHN 038</td></tr><tr><td rowspan="1" colspan="1">Female</td><td rowspan="1" colspan="1">Allotype</td><td rowspan="1" colspan="1">Peru</td><td rowspan="1" colspan="1">Loreto Province, Puerto Almendra, -3.830525, -73.374, 108 m, 19-21 February 2013, Coll: G.J. Svenson, Tissue 032</td><td rowspan="1" colspan="1"><named-content xmlns:xlink="http://www.w3.org/1999/xlink" content-type="dwc:verbatimCoordinates" xlink:type="simple">-3.830525, -73.374000</named-content></td><td rowspan="1" colspan="1">GSMC004008</td></tr><tr><td rowspan="1" colspan="1">Male</td><td rowspan="1" colspan="1">Paratype</td><td rowspan="1" colspan="1">Peru</td><td rowspan="1" colspan="1">Loreto Province, Madre Selva Biological Research Station, -3.62096, -72.24744, 10-17 February 2013, Coll: G.J. Svenson - Tissue 005</td><td rowspan="1" colspan="1"><named-content xmlns:xlink="http://www.w3.org/1999/xlink" content-type="dwc:verbatimCoordinates" xlink:type="simple">-3.620960, -72.247440</named-content></td><td rowspan="1" colspan="1">GSMC004052</td></tr><tr><td rowspan="1" colspan="1">Female</td><td rowspan="1" colspan="1">Paratype</td><td rowspan="1" colspan="1">Brazil</td><td rowspan="1" colspan="1">Benjamin Constant, IX 1979, AM, B. Silva rec., C. Seabia leg.</td><td rowspan="1" colspan="1"><named-content xmlns:xlink="http://www.w3.org/1999/xlink" content-type="dwc:verbatimCoordinates" xlink:type="simple">-4.383010, -70.042251</named-content></td><td rowspan="1" colspan="1">MNHN 051</td></tr></tbody></table></table-wrap></tp:treatment-sec><tp:treatment-sec sec-type="Natural history"><title>Natural history.</title><p>Only three individuals (one escaped) were observed in two locations in the Loreto Province, Peru. Two females, both were found less than one meter from the ground on small to medium diameter, smooth bark trees with patches of moss. The female that escaped ran into the herbaceous vegetation surrounding the tree at the base and disappeared. The collected female was easily corralled low on the tree. The male was found living in sympatry with <italic><tp:taxon-name>Liturgusa algorei</tp:taxon-name></italic>, <italic><tp:taxon-name>Liturgusa krattorum</tp:taxon-name></italic>, and <italic><tp:taxon-name>Liturgusa maya</tp:taxon-name></italic> at the Madre Selva Biological Research Station in the Loreto Province, Peru.</p></tp:treatment-sec><tp:treatment-sec sec-type="Diagnosis"><title>Diagnosis.</title><p>The second smallest species in <italic><tp:taxon-name>Liturgusa</tp:taxon-name></italic>, second only to <italic><tp:taxon-name>Liturgusa cura</tp:taxon-name></italic>, <italic><tp:taxon-name>Liturgusa bororum</tp:taxon-name></italic> can be distinguished from <italic><tp:taxon-name>Liturgusa cura</tp:taxon-name></italic> easily by the presence of dark pigmentation across the ventral surface of the prothoracic femora in males and two markings in females; males of <italic><tp:taxon-name>Liturgusa cura</tp:taxon-name></italic> have only two small marks and females are entirely devoid of markings. <italic><tp:taxon-name>Liturgusa bororum</tp:taxon-name></italic> is only known from northern Peru and just across the border in Brazil. Can be distinguished from <italic><tp:taxon-name>Liturgusa manausensis</tp:taxon-name></italic> by its evenly rounded posterior margins of the metazone.</p></tp:treatment-sec><tp:treatment-sec sec-type="Description"><title>Description.</title><p><bold>Male.</bold> (<xref ref-type="fig" rid="F8">Fig. 8A</xref>) N=2: Body length 19.61–20.30 (19.95); forewing length 12.68–13.63 (13.15); hindwing length 9.88; pronotum length 5.35–5.64 (5.49); prozone length 1.58–1.61 (1.59); pronotum width 2.11–2.25 (2.18); pronotum narrow width 1.46–1.61 (1.53); head width 4.51–4.55 (4.53); head vertex to clypeus 1.80; frons width 1.59–1.71 (1.65); frons height 0.53–0.67 (0.60); prothoracic <!--PageBreak--><!--PageBreak-->femur length 5.54–5.99 (5.77); mesothoracic femur length 7.43–7.71 (7.57); mesothoracic tibia length 5.81–6.23 (6.02); mesothoracic tarsus length 5.11; metathoracic femur length 7.27–7.59 (7.43); metathoracic tibia length 7.75–8.54 (8.15); metathoracic tarsus length 8.07; pronotal elongation measure 0.29; pronotal shape measure 0.40; head shape measure 0.40; frons shape measure 0.31–0.42 (0.36); anteroventral femoral spine count 14–15 (14); anteroventral tibial spine count 10; posteroventral tibial spine count 7.</p><fig id="F8" position="float" orientation="portrait"><label>Figure 8.</label><caption><p><italic><tp:taxon-name>Liturgusa bororum</tp:taxon-name></italic> sp. n., dorsal habitus: <bold>A</bold> holotype male from Brillo Nuevo, Peru (MNHN 038) <bold>B</bold> allotype female from Loreto, Peru (CLEV GSMC004008).</p></caption><graphic xmlns:xlink="http://www.w3.org/1999/xlink" xlink:href="zookeys-390-001-g008.jpg" position="float" orientation="portrait" xlink:type="simple"/></fig><p><italic>Head</italic> (<xref ref-type="fig" rid="F41">Fig. 41A</xref>): Transverse, the juxta-ocular protuberances small, the apex in the lateral half; the vertex is nearly straight, but with two slight bulges just medial to each parietal suture; vertex just below the dorsal margin of the eyes. Frontal suture with a slight medial carina forming a continuous arc, the region ventral to the carina, particularly in the middle, is depressed forming a deep groove. Ocelli small and protruding slightly on small cuticular mounds; the central ocellus slightly larger than lateral; than lateral ocelli oriented outward. The carina on the frons not pronounced, but present. Clypeus transverse, the upper margin slightly convex, the lower margin straight or slightly concave; the central, transverse carina pronounced, straight. Antennae scape and pedicel pale, the flagellum light brown or black. Area around frontal suture, vertex and the juxta-ocular protuberances brown with black or darker markings, no distinct transverse band. Lower region of frons dark brown, a small pale region along ventral margin; clypeus pale; the mandibles and labrum pale with darker brown markings. Palpi are pale.</p><p><italic>Pronotum</italic> (<xref ref-type="fig" rid="F47">Fig. 47H</xref>): A little less than three times as long as wide with a moderately defined supra-coxal bulge; dorsal surface mostly smooth, but sometimes with rough patches or small tubercles in the posterior third. Prozone square with slightly convex margins that gradually taper to an evenly rounded anterior margin; margins smooth or with blunt tubercles. Metazone with concave lateral margins; margins smooth or with small tubercles; the dorsal surface of the posterior third of the metazone depressed. Mostly pale or brown with darker brown or black markings across the surface.</p><p><italic>Prothoracic Legs</italic>: Femur normal with a concave dorsal margin; strongly defined pale to dark banding on posterior (external) surface; anterior (internal) surface darkly pigmented, only two pale marks along the dorsal margin; the ventral surface darkly pigmented with brown or black. Posterior surface of femur with few tubercles. A relatively large and shallow femoral pit to accommodate terminal posteroventral tibial spine positioned medial to and just distal to the proximal most posteroventral spine, in line with the most distal discoidal spine; pit is pigmented dark brown. Posterior prothoracic femoral genicular spine slightly smaller than posteroventral spines, originating just proximal of the beginning of the genicular lobe. Prothoracic tibial posteroventral spines with the first (proximal) smallest and the third through sixth of similar length, the second longer. Prothoracic coxae smooth, the anterior surface with a small, black mark medially in the proximal half as well as a small black spot medially towards the distal terminus.</p><p><italic>Meso- and Metathoracic Legs</italic>: Femora with ventral (posterior) carina; dorsal (anterior) carina present. Mesotarsi with first segment shorter or as long as the remaining segments combined.</p><!--PageBreak--><p><italic>Wings</italic>: Forewings mottled with pale, green, and brown coloration; the costal region mostly pale with a few dark marks, no regular banding; vein coloration is pale, but sections match darker surroundings; discoidal region darker proximally, the distal half more pale in overall color dominance. Forewings not asymmetrically colored; extending just beyond the terminus of the abdomen. Hindwings with opaque brown or black discoidal region, darker proximally; the anal region smoky black and translucent; the terminus of the discoidal region projecting far beyond the distal margin of anal region, the wing appearing elongate.</p><p><italic>Abdomen</italic>: Slightly widened, the fifth or sixth tergite the widest region before a gradual posterior narrowing; a smooth, brown and black colored dorsal surface. Tergites without posterolateral tergal projections. Supra-anal plate transverse, evenly tapered terminus. Subgenital plate irregularly rounded and without styli.</p><p><italic>Genital Complex</italic> (<xref ref-type="fig" rid="F51">Fig. 51D.1</xref>): The main body of ventral left sclerite (L4A) asymmetrical, the left margin rounded, leading to a short, blunt nub projecting laterally; the right margin of L4A straight; lacking a distal process (pda). The apofisis falloid (afa) of the main body of dorsal left sclerite (L4B) elongate and robust, one margin being concave and connecting to a prominent subprocess of the L4B, the entire structure c-shaped; the apical process (paa) elongate and thick, the terminus evenly rounded. The right dorsal phallomere (fda) of the first sclerite of right phallomere (R1) tapers to a broadly rounded, membranous terminus; the ventral plate (pia) short and broad with a rough surface and poorly defined grooves; the ventral process (pva) small and c-shaped, the distal terminus tapered to a point.</p><p><bold>Female.</bold> (<xref ref-type="fig" rid="F8">Fig. 8B</xref>) N=2: Body length 24.01–24.69 (24.35); forewing length 14.54–15.55 (15.04); hindwing length 11.29–11.83 (11.56); pronotum length 6.26–6.43 (6.34); prozone length 1.90–1.96 (1.93); pronotum width 2.47–2.66 (2.56); pronotum narrow width 1.72–1.82 (1.77); head width 5.18–5.58 (5.38); head vertex to clypeus 2.19–2.43 (2.31); frons width 2.01–2.25 (2.13); frons height 0.82–0.90 (0.86); prothoracic femur length 6.33–6.58 (6.46); mesothoracic femur length 8.20–8.21 (8.20); mesothoracic tibia length 6.49–6.53 (6.51); mesothoracic tarsus length 6.01–6.24 (6.13); metathoracic femur length 8.26–8.54 (8.40); metathoracic tibia length 8.69–8.81 (8.75); metathoracic tarsus length 8.81–9.16 (8.98); pronotal elongation measure 0.30; pronotal shape measure 0.40–0.41 (0.40); head shape measure 0.42–0.44 (0.43); frons shape measure 0.40–0.41 (0.40); anteroventral femoral spine count 14–15 (14); anteroventral tibial spine count 10; posteroventral tibial spine count 7.</p><p><italic>Head</italic> (<xref ref-type="fig" rid="F41">Fig. 41B</xref>): Transverse, the juxta-ocular protuberances large, the apex in the lateral half; the vertex is concave; vertex just above the dorsal margin of the eyes. The central ocellus the same size as the lateral ocelli. The carina on the frons pronounced.</p><p><italic>Pronotum</italic> (<xref ref-type="fig" rid="F47">Fig. 47I</xref>): As described for males.</p><!--PageBreak--><p><italic>Prothoracic Legs</italic>: Anterior (internal) surface of femur darkly pigmented, pale regions along the ventral and dorsal margins; the ventral surface pale, but with two darkly pigmented medial spots, one in line with the second most proximal posteroventral spine and the other just proximal to the most distal posteroventral spine. Posterior prothoracic femoral genicular spine slightly smaller than posteroventral spines, originating well proximal to the beginning of the genicular lobe. Prothoracic tibial posteroventral spines with the first (proximal) and third the same size, the second significantly longer, the fourth through sixth the shortest and of similar length to each other.</p><p><italic>Meso- and Metathoracic Legs</italic>: As described for males.</p><p><italic>Wings</italic>: The costal region of forewing mottled with pale and dark colors, irregular banding present; mostly pale with a few dark marks, no regular banding; vein coloration matching surroundings; discoidal region darker proximally, a central pale mark, then dark, turning pale in the distal quarter. Forewings not asymmetrically colored; extending to around the terminus of the abdomen.</p><p><italic>Abdomen</italic>: Widened, the fourth tergite the widest region before a gradual posterior narrowing. Seventh tergites with small posterolateral tergal projections. Supra-anal plate slightly transverse, a broadly rounded terminus.</p></tp:treatment-sec><tp:treatment-sec sec-type="Etymology"><title>Etymology.</title><p>A noun in the genitive case, <italic><tp:taxon-name>Liturgusa bororum</tp:taxon-name></italic> is named for the Bora people, a marginalized tribe of people native to parts of the Amazon basin in northern Peru, Colombia and Brazil. Their current population is estimated at 2,000 and after a devastating period during the rubber boom, they remain with no indigenous reserves.</p></tp:treatment-sec><tp:treatment-sec><!--Section generated to contain objects referenced in tp:taxon-treatment.--><fig id="F41" position="float" orientation="portrait"><label>Figure 41.</label><caption><p><italic><tp:taxon-name>Liturgusa</tp:taxon-name></italic>, head from the anterior perspective to scale (scale bar = 1 mm). <italic><tp:taxon-name>Liturgusa bororum</tp:taxon-name></italic> sp. n.: <bold>A</bold> male <bold>B</bold> female. <italic><tp:taxon-name>Liturgusa cura</tp:taxon-name></italic> sp. n.: <bold>C</bold> male <bold>D</bold> female. <italic><tp:taxon-name>Liturgusa fossetti</tp:taxon-name></italic> sp. n.: <bold>E</bold> male <bold>F</bold> female. <italic><tp:taxon-name>Liturgusa kirtlandi</tp:taxon-name></italic> sp. n.: <bold>G</bold> male <bold>H</bold> female.</p></caption><graphic xmlns:xlink="http://www.w3.org/1999/xlink" xlink:href="zookeys-390-001-g041.jpg" position="float" orientation="portrait" xlink:type="simple"/></fig><fig id="F47" position="float" orientation="portrait"><label>Figure 47.</label><caption><p><italic><tp:taxon-name>Liturgusa</tp:taxon-name></italic>, dorsal perspective of the pronotum (scale bar = 1 mm). <italic><tp:taxon-name>Liturgusa cayennensis</tp:taxon-name></italic> Saussure, 1869: <bold>A</bold> male <bold>B</bold> female. <italic><tp:taxon-name>Liturgusa lichenalis</tp:taxon-name></italic> Gerstaecker, 1889: <bold>C</bold> male <bold>D</bold> female. <italic><tp:taxon-name>Liturgusa guyanensis</tp:taxon-name></italic> La Greca, 1939: <bold>E</bold> male <bold>F</bold> female. <italic><tp:taxon-name>Liturgusa neblina</tp:taxon-name></italic> sp. n.: <bold>G</bold> female. <italic><tp:taxon-name>Liturgusa bororum</tp:taxon-name></italic> sp. n.: <bold>H</bold> male <bold>I</bold> female. <italic><tp:taxon-name>Liturgusa cura</tp:taxon-name></italic> sp. n.: <bold>J</bold> male <bold>K</bold> female. <italic><tp:taxon-name>Liturgusa fossetti</tp:taxon-name></italic> sp. n.: <bold>L</bold> male <bold>M</bold> female. <italic><tp:taxon-name>Liturgusa kirtlandi</tp:taxon-name></italic> sp. n.: <bold>N</bold> male <bold>O</bold> female. <italic><tp:taxon-name>Liturgusa manausensis</tp:taxon-name></italic> sp. n.: <bold>P</bold> male. <italic><tp:taxon-name>Liturgusa maya</tp:taxon-name></italic> Saussure &amp; Zehntner, 1894: <bold>Q</bold> male <bold>R</bold> female. <italic><tp:taxon-name>Liturgusa tessae</tp:taxon-name></italic> sp. n.: <bold>S</bold> male <bold>T</bold> female.</p></caption><graphic xmlns:xlink="http://www.w3.org/1999/xlink" xlink:href="zookeys-390-001-g047.jpg" position="float" orientation="portrait" xlink:type="simple"/></fig><fig id="F51" position="float" orientation="portrait"><label>Figure 51.</label><caption><p><italic><tp:taxon-name>Liturgusa</tp:taxon-name></italic>, male genital complex from the ventral perspective (scale bar = 1 mm, but all secondary illustrations 60% of scale (e.g. B.2 and B.3). <italic><tp:taxon-name>Liturgusa cayennensis</tp:taxon-name></italic> Saussure, 1869: <bold>A.1</bold> French Guiana (ANSP 055) <bold>A.2</bold> French Guiana (MNHN 074). <italic><tp:taxon-name>Liturgusa lichenalis</tp:taxon-name></italic> Gerstaecker, 1889: <bold>B.1</bold> Peru (CAS 005) <bold>B.2</bold> Peru (CLEV GSMC000259) <bold>B.3</bold> Peru (CAS 010) <bold>B.4</bold> Peru (MEKRB 010). <italic><tp:taxon-name>Liturgusa guyanensis</tp:taxon-name></italic> La Greca, 1939: <bold>C.1</bold> Guyana (CAS 017). <italic><tp:taxon-name>Liturgusa bororum</tp:taxon-name></italic> sp. n.: <bold>D.1</bold> Holotype from Peru (MNHN 038). <italic><tp:taxon-name>Liturgusa cura</tp:taxon-name></italic> sp. n.: <bold>E.1</bold> Holotype from Venezuela (ANSP 082). <italic><tp:taxon-name>Liturgusa fossetti</tp:taxon-name></italic> sp. n.: <bold>F.1</bold> Paratype from Panama (CAS 020). <italic><tp:taxon-name>Liturgusa kirtlandi</tp:taxon-name></italic> sp. n.: <bold>G.1</bold> Paratype from Bolivia (CLEV GSMC000276) <bold>G.2</bold> Paratype from Bolivia (CLEV GSMC000279) <bold>G.3</bold> Paratype from Bolivia (CLEV GSMC000283) <bold>G.4</bold> Paratype from Bolivia (CLEV GSMC000282). <italic><tp:taxon-name>Liturgusa manausensis</tp:taxon-name></italic> sp. n.: <bold>H.1</bold> Holotype from Brazil (USNM 001). <italic><tp:taxon-name>Liturgusa maya</tp:taxon-name></italic> Saussure &amp; Zehntner, 1894: <bold>I.1</bold> Colombia (AMNH 011) <bold>I.2</bold> Peru (ANSP 038) <bold>I.3</bold> Venezuela (AMNH 023) <bold>I.4</bold> Guatemala (USNM 014). <italic><tp:taxon-name>Liturgusa tessae</tp:taxon-name></italic> sp. n.: <bold>J.1</bold> Paratype from Bolivia (CLEV GSMC000268) <bold>J.2</bold> Paratype from Brazil (ZMHB 004) <bold>J.3</bold> Paratype from Brazil (USNM 007) <bold>J.4</bold> Paratype from Brazil (MNHN 086) <bold>J.5</bold> Paratype from Brazil (ANSP 110); <bold>J.6</bold> Paratype from Brazil (ANSP 109).</p></caption><graphic xmlns:xlink="http://www.w3.org/1999/xlink" xlink:href="zookeys-390-001-g051.jpg" position="float" orientation="portrait" xlink:type="simple"/></fig></tp:treatment-sec></tp:taxon-treatment>
