# Supplementary material for: Revision of the Neotropical bark mantis genus Liturgusa Saussure, 1869 (Insecta, Mantodea, Liturgusini)
Source: Zookeys. 2014 Mar 18;(390):1–214. doi: 10.3897/zookeys.390.6661 (PMC3978261; doi:10.3897/zookeys.390.6661)
Supplement: XML Treatment for Liturgusa maya [file zookeys.390.6661-treatment11.xml]

<!DOCTYPE tp:taxon-treatment
  PUBLIC "-//TaxonX//DTD Taxonomic Treatment Publishing DTD v0 20100105//EN" "tax-treatment-NSO.dtd">
<tp:taxon-treatment xmlns:tp="http://www.plazi.org/taxpub"><tp:treatment-meta><mixed-citation publication-type="journal"><person-group><name><surname>Svenson</surname><given-names>Gavin J.</given-names></name></person-group><article-title>Revision of the Neotropical bark mantis genus <italic>Liturgusa</italic> Saussure, 1869 (Insecta, Mantodea, Liturgusini)</article-title><source>Zookeys</source><day>18</day><month>3</month><year>2014</year><volume>2014</volume><issue>390</issue><fpage>1</fpage><lpage>214</lpage><pub-id pub-id-type="doi">10.3897/zookeys.390.6661</pub-id></mixed-citation></tp:treatment-meta><tp:nomenclature><tp:taxon-name>
                                <tp:taxon-name-part taxon-name-part-type="genus">Liturgusa</tp:taxon-name-part>
                                <tp:taxon-name-part taxon-name-part-type="species">maya</tp:taxon-name-part>
                                <object-id xmlns:xlink="http://www.w3.org/1999/xlink" xlink:type="simple">http://species-id.net/wiki/Liturgusa_maya</object-id>
                            </tp:taxon-name><tp:taxon-authority>Saussure &amp; Zehntner, 1894</tp:taxon-authority><tp:nomenclature-citation-list><tp:nomenclature-citation><tp:taxon-name>Mantis annulipes</tp:taxon-name><comment> (non <italic><tp:taxon-name>Mantis annulipes</tp:taxon-name></italic> Audinet Serville, 1838): <xref ref-type="bibr" rid="B29">von Charpentier 1843</xref>: 28–29, pl. 28 (<italic>partim</italic>).</comment></tp:nomenclature-citation><tp:nomenclature-citation><tp:taxon-name>Liturgousa annulipes</tp:taxon-name><comment>: Saussure 1871: 102 (♂ only, <italic>partim</italic>).</comment></tp:nomenclature-citation><tp:nomenclature-citation><tp:taxon-name>Liturgousa cayennensis</tp:taxon-name><comment> [Var.] <italic>maya</italic>: <xref ref-type="bibr" rid="B96">Saussure and Zehntner 1894</xref>: 160; <xref ref-type="bibr" rid="B99">Scudder 1901</xref>: 159, 407; <xref ref-type="bibr" rid="B79">Rehn 1903</xref>: 6; <xref ref-type="bibr" rid="B69">Marshall 1975</xref>: 318; <xref ref-type="bibr" rid="B84">Roy and Cuche 2008</xref>: 14, 21.</comment></tp:nomenclature-citation><!--PageBreak--><tp:nomenclature-citation><tp:taxon-name>Liturgousa maya</tp:taxon-name><comment>: <xref ref-type="bibr" rid="B99">Scudder 1901</xref>: 159, 419; <xref ref-type="bibr" rid="B63">Kirby 1904</xref>: 271; <xref ref-type="bibr" rid="B47">Hebard 1932</xref>: 211; <xref ref-type="bibr" rid="B80">Rehn 1935</xref>: 201, pl. 8, fig. 5; <xref ref-type="bibr" rid="B58">Hughes-Schrader 1950</xref>: 11–14, 38, 45, Table 1, Fig. 9; <xref ref-type="bibr" rid="B59">Hughes-Schrader 1951</xref>: 178, 180, 183–184, 186–187, Tables 1–2, Fig. 1; <xref ref-type="bibr" rid="B60">Hughes-Schrader 1953</xref>: 544–554; <xref ref-type="bibr" rid="B49">Henderson 1965</xref>: 215; <xref ref-type="bibr" rid="B28">Cerdá 1996</xref>: 76;</comment></tp:nomenclature-citation><tp:nomenclature-citation><tp:taxon-name>Liturgusa maya</tp:taxon-name><comment>: <xref ref-type="bibr" rid="B40">Giglio-Tos 1927</xref>: 293; <xref ref-type="bibr" rid="B14">Beier 1935</xref>: 11; <xref ref-type="bibr" rid="B61">Jantsch 1991</xref>: 125; <xref ref-type="bibr" rid="B103">Terra 1995</xref>: 54; <xref ref-type="bibr" rid="B62">Jantsch 1999</xref>: 48; <xref ref-type="bibr" rid="B68">Maes and Roy 2000</xref>: 61; <xref ref-type="bibr" rid="B67">Lombardo and Agabiti 2001</xref>: 90, 96; <xref ref-type="bibr" rid="B35">Ehrmann 2002</xref>: 207; <xref ref-type="bibr" rid="B1">Agudelo 2004</xref>: 55, Table 3.1; <xref ref-type="bibr" rid="B2">Agudelo 2005</xref>: 3; <xref ref-type="bibr" rid="B74">Otte and Spearman 2005</xref>: 133; <xref ref-type="bibr" rid="B5">Agudelo et al. 2007</xref>: 116, 142; <xref ref-type="bibr" rid="B102">Svenson and Whiting 2009</xref>: Appendix S1.</comment></tp:nomenclature-citation><tp:nomenclature-citation><tp:taxon-name>Liturgusa maja</tp:taxon-name><comment>: <xref ref-type="bibr" rid="B75">Passerin d‘Entrèves 1981</xref>: 61.</comment></tp:nomenclature-citation><tp:nomenclature-citation><tp:taxon-name>Liturgusa charpentieri</tp:taxon-name><comment>: <xref ref-type="bibr" rid="B40">Giglio-Tos 1927</xref>: 294; <xref ref-type="bibr" rid="B14">Beier 1935</xref>: 11; <xref ref-type="bibr" rid="B75">Passerin d‘Entrèves 1981</xref>: 61; <xref ref-type="bibr" rid="B103">Terra 1995</xref>: 53; <xref ref-type="bibr" rid="B85">Salazar E. 1998</xref>: 105, Fig. 4; <xref ref-type="bibr" rid="B62">Jantsch 1999</xref>: 48; <xref ref-type="bibr" rid="B86">Salazar E. 1999</xref>: 10; <xref ref-type="bibr" rid="B67">Lombardo and Agabiti 2001</xref>: 90; <xref ref-type="bibr" rid="B88">Salazar E. 2002</xref>: 124; <xref ref-type="bibr" rid="B35">Ehrmann 2002</xref>: 207; <xref ref-type="bibr" rid="B1">Agudelo 2004</xref>: 55, Table 3.1; <xref ref-type="bibr" rid="B2">Agudelo 2005</xref>: 3; <xref ref-type="bibr" rid="B74">Otte and Spearman 2005</xref>: 133; <xref ref-type="bibr" rid="B5">Agudelo et al. 2007</xref>: 116, 141. syn. n.</comment></tp:nomenclature-citation></tp:nomenclature-citation-list></tp:nomenclature><tp:treatment-sec sec-type="Type"><title>Type.</title><p>Lectotype Male. The Natural History Museum (British Museum Natural History), London, UK.</p></tp:treatment-sec><tp:treatment-sec sec-type="Type locality"><title>Type locality.</title><p>Temax, N. Yucatan, Gaumer (Lat. 21.143702, Long. -88.942315).</p></tp:treatment-sec><tp:treatment-sec sec-type="Material examined"><title>Material examined.</title><p><italic><tp:taxon-name>Liturgusa maya</tp:taxon-name></italic> Saussure &amp; Zehntner, 1894.</p><table-wrap position="anchor" orientation="portrait"><table id="T10"><tbody><tr><th rowspan="1" colspan="1">Sex</th><th rowspan="1" colspan="1">Type</th><th rowspan="1" colspan="1">Country</th><th rowspan="1" colspan="1">Label</th><th rowspan="1" colspan="1">Latitude Longitude</th><th rowspan="1" colspan="1">Code</th></tr><tr><td rowspan="1" colspan="1">Male</td><td rowspan="1" colspan="1">Lectotype</td><td rowspan="1" colspan="1">Mexico</td><td rowspan="1" colspan="1">Temax, N. Yucatan, Gaumer</td><td rowspan="1" colspan="1"><named-content xmlns:xlink="http://www.w3.org/1999/xlink" content-type="dwc:verbatimCoordinates" xlink:type="simple">21.143702, -88.942315</named-content></td><td rowspan="1" colspan="1">BMNH</td></tr><tr><td rowspan="1" colspan="1">Male</td><td rowspan="1" colspan="1">Paralectotype</td><td rowspan="1" colspan="1">Mexico</td><td rowspan="1" colspan="1">Temax, N. Yucatan, Gaumer</td><td rowspan="1" colspan="1"><named-content xmlns:xlink="http://www.w3.org/1999/xlink" content-type="dwc:verbatimCoordinates" xlink:type="simple">21.143702, -88.942315</named-content></td><td rowspan="1" colspan="1">MHNG</td></tr><tr><td rowspan="1" colspan="1">Female</td><td rowspan="1" colspan="1">Paralectotype</td><td rowspan="1" colspan="1">Mexico</td><td rowspan="1" colspan="1">Temax, N. Yucatan, Gaumer</td><td rowspan="1" colspan="1"><named-content xmlns:xlink="http://www.w3.org/1999/xlink" content-type="dwc:verbatimCoordinates" xlink:type="simple">21.143702, -88.942315</named-content></td><td rowspan="1" colspan="1">MHNG</td></tr><tr><td rowspan="1" colspan="1">Female</td><td rowspan="1" colspan="1">Paralectotype</td><td rowspan="1" colspan="1">Mexico</td><td rowspan="1" colspan="1">Temax, N. Yucatan, Gaumer</td><td rowspan="1" colspan="1"><named-content xmlns:xlink="http://www.w3.org/1999/xlink" content-type="dwc:verbatimCoordinates" xlink:type="simple">21.143702, -88.942315</named-content></td><td rowspan="1" colspan="1">BMNH</td></tr><tr><td rowspan="1" colspan="1">Female</td><td rowspan="1" colspan="1">Paralectotype</td><td rowspan="1" colspan="1">Mexico</td><td rowspan="1" colspan="1">Temax, N. Yucatan, Gaumer</td><td rowspan="1" colspan="1"><named-content xmlns:xlink="http://www.w3.org/1999/xlink" content-type="dwc:verbatimCoordinates" xlink:type="simple">21.143702, -88.942315</named-content></td><td rowspan="1" colspan="1">BMNH</td></tr><tr><td rowspan="1" colspan="1">Male</td><td rowspan="1" colspan="1">nontype</td><td rowspan="1" colspan="1">Colombia</td><td rowspan="1" colspan="1">S.A. Felipe Ovalle, Q., Ac. 33501</td><td rowspan="1" colspan="1"/><td rowspan="1" colspan="1">AMNH 011</td></tr><tr><td rowspan="1" colspan="1">Male</td><td rowspan="1" colspan="1">nontype</td><td rowspan="1" colspan="1">Mexico</td><td rowspan="1" colspan="1">Itzimna, Yucatan, IX-9-1964, Collectors J.C. &amp; D. Pallister</td><td rowspan="1" colspan="1"><named-content xmlns:xlink="http://www.w3.org/1999/xlink" content-type="dwc:verbatimCoordinates" xlink:type="simple">21.025527, -89.682887</named-content></td><td rowspan="1" colspan="1">AMNH 020</td></tr><tr><td rowspan="1" colspan="1">Male</td><td rowspan="1" colspan="1">nontype</td><td rowspan="1" colspan="1">Venezuela</td><td rowspan="1" colspan="1">Rancho Grande, nr. Maracay, Ven. 8-VII 1946</td><td rowspan="1" colspan="1"><named-content xmlns:xlink="http://www.w3.org/1999/xlink" content-type="dwc:verbatimCoordinates" xlink:type="simple">10.350000, -67.683330</named-content></td><td rowspan="1" colspan="1">AMNH 023</td></tr><tr><td rowspan="1" colspan="1">Male</td><td rowspan="1" colspan="1">nontype</td><td rowspan="1" colspan="1">Panama</td><td rowspan="1" colspan="1">C.Z., Summit, XII - 1953, Collector N.L.H. Krauss</td><td rowspan="1" colspan="1"><named-content xmlns:xlink="http://www.w3.org/1999/xlink" content-type="dwc:verbatimCoordinates" xlink:type="simple">9.067496, -79.649077</named-content></td><td rowspan="1" colspan="1">AMNH 039</td></tr><tr><td rowspan="1" colspan="1">Male</td><td rowspan="1" colspan="1">nontype</td><td rowspan="1" colspan="1">Peru</td><td rowspan="1" colspan="1">El Campamiente, Col Perene, Peru, 19 June 1920, Cornell Univ. Exp.</td><td rowspan="1" colspan="1"><named-content xmlns:xlink="http://www.w3.org/1999/xlink" content-type="dwc:verbatimCoordinates" xlink:type="simple">-10.941437, -75.225954</named-content></td><td rowspan="1" colspan="1">ANSP 025</td></tr><tr><td rowspan="1" colspan="1">Male</td><td rowspan="1" colspan="1">nontype</td><td rowspan="1" colspan="1">Peru</td><td rowspan="1" colspan="1">Quiroz, Rio Paucartambo</td><td rowspan="1" colspan="1"><named-content xmlns:xlink="http://www.w3.org/1999/xlink" content-type="dwc:verbatimCoordinates" xlink:type="simple">-12.903073, -71.404748</named-content></td><td rowspan="1" colspan="1">ANSP 038</td></tr><tr><td rowspan="1" colspan="1">Male</td><td rowspan="1" colspan="1">nontype</td><td rowspan="1" colspan="1">Mexico</td><td rowspan="1" colspan="1">San Rafael, Veracruz, Townsend</td><td rowspan="1" colspan="1"><named-content xmlns:xlink="http://www.w3.org/1999/xlink" content-type="dwc:verbatimCoordinates" xlink:type="simple">20.190622, -96.882611</named-content></td><td rowspan="1" colspan="1">ANSP 076</td></tr><tr><td rowspan="1" colspan="1">Male</td><td rowspan="1" colspan="1">nontype</td><td rowspan="1" colspan="1">Costa Rica</td><td rowspan="1" colspan="1"/><td rowspan="1" colspan="1"/><td rowspan="1" colspan="1">ANSP 077</td></tr><tr><td rowspan="1" colspan="1">Female</td><td rowspan="1" colspan="1">figure voucher (<xref ref-type="bibr" rid="B80">Rehn 1935</xref>)</td><td rowspan="1" colspan="1">Costa Rica</td><td rowspan="1" colspan="1">Surubres, near Santa Mater, (Poe.). 250m, I-1906, P. Biolley!</td><td rowspan="1" colspan="1"><named-content xmlns:xlink="http://www.w3.org/1999/xlink" content-type="dwc:verbatimCoordinates" xlink:type="simple">9.598454, -84.302680</named-content></td><td rowspan="1" colspan="1">ANSP 078</td></tr><tr><td rowspan="1" colspan="1">Female</td><td rowspan="1" colspan="1">nontype</td><td rowspan="1" colspan="1">Costa Rica</td><td rowspan="1" colspan="1">Hamburg Farm, lower Rio Reventazon, C.R., VI.26.1936 (L. Navas), In banana field</td><td rowspan="1" colspan="1"><named-content xmlns:xlink="http://www.w3.org/1999/xlink" content-type="dwc:verbatimCoordinates" xlink:type="simple">10.250000, -83.450000</named-content></td><td rowspan="1" colspan="1">ANSP 079</td></tr><tr><td rowspan="1" colspan="1">Female</td><td rowspan="1" colspan="1">nontype</td><td rowspan="1" colspan="1">Costa Rica</td><td rowspan="1" colspan="1">Pozo Azul</td><td rowspan="1" colspan="1"><named-content xmlns:xlink="http://www.w3.org/1999/xlink" content-type="dwc:verbatimCoordinates" xlink:type="simple">10.186150, -84.901512</named-content></td><td rowspan="1" colspan="1">ANSP 087</td></tr><tr><td rowspan="1" colspan="1">Female</td><td rowspan="1" colspan="1">figure voucher (<xref ref-type="bibr" rid="B80">Rehn 1935</xref>)</td><td rowspan="1" colspan="1">Nicaragua</td><td rowspan="1" colspan="1">Mouth of Waspuk R.</td><td rowspan="1" colspan="1"><named-content xmlns:xlink="http://www.w3.org/1999/xlink" content-type="dwc:verbatimCoordinates" xlink:type="simple">14.631086, -84.438399</named-content></td><td rowspan="1" colspan="1">ANSP 088</td></tr><tr><td rowspan="1" colspan="1">Female</td><td rowspan="1" colspan="1">nontype</td><td rowspan="1" colspan="1">Panama</td><td rowspan="1" colspan="1">Corozal, C.Z., XI.17.1913, Morgan Hebard</td><td rowspan="1" colspan="1"/><td rowspan="1" colspan="1">ANSP 089</td></tr><tr><td rowspan="1" colspan="1">Male</td><td rowspan="1" colspan="1">nontype</td><td rowspan="1" colspan="1">Mexico</td><td rowspan="1" colspan="1">Teapa, Tabasco, Feb. H.H.S.</td><td rowspan="1" colspan="1"><named-content xmlns:xlink="http://www.w3.org/1999/xlink" content-type="dwc:verbatimCoordinates" xlink:type="simple">17.556197, -92.943064</named-content></td><td rowspan="1" colspan="1">BMNH 009</td></tr><tr><td rowspan="1" colspan="1">Female</td><td rowspan="1" colspan="1">nontype</td><td rowspan="1" colspan="1">Honduras</td><td rowspan="1" colspan="1">Cortes Provence, San Pedro Sula, foothills, ca. 800 ft., Stop 82-16, 5-13 May 1982, D.B. Weissman</td><td rowspan="1" colspan="1"><named-content xmlns:xlink="http://www.w3.org/1999/xlink" content-type="dwc:verbatimCoordinates" xlink:type="simple">15.475779, -88.054841</named-content></td><td rowspan="1" colspan="1">CAS 002</td></tr><tr><td rowspan="1" colspan="1">Male</td><td rowspan="1" colspan="1">nontype</td><td rowspan="1" colspan="1">Peru</td><td rowspan="1" colspan="1">Monson Valley, Tingo Maria, XII-2-1954, E.I. Schlinger &amp; E.S. Ross collectors</td><td rowspan="1" colspan="1"><named-content xmlns:xlink="http://www.w3.org/1999/xlink" content-type="dwc:verbatimCoordinates" xlink:type="simple">-9.314153, -76.006745</named-content></td><td rowspan="1" colspan="1">CAS 009</td></tr><tr><td rowspan="1" colspan="1">Female</td><td rowspan="1" colspan="1">nontype</td><td rowspan="1" colspan="1">Peru</td><td rowspan="1" colspan="1">Monson Valley, Tingo Maria, XII-2-1954, E.I. Schlinger &amp; E.S. Ross collectors</td><td rowspan="1" colspan="1"><named-content xmlns:xlink="http://www.w3.org/1999/xlink" content-type="dwc:verbatimCoordinates" xlink:type="simple">-9.314153, -76.006745</named-content></td><td rowspan="1" colspan="1">CAS 013</td></tr><tr><td rowspan="1" colspan="1">Female</td><td rowspan="1" colspan="1">nontype</td><td rowspan="1" colspan="1">Panama</td><td rowspan="1" colspan="1">Ft. Clayton, C.Z., XI-44, K.E. Frick Collector</td><td rowspan="1" colspan="1"><named-content xmlns:xlink="http://www.w3.org/1999/xlink" content-type="dwc:verbatimCoordinates" xlink:type="simple">9.005408, -79.574522</named-content></td><td rowspan="1" colspan="1">CAS 022</td></tr><tr><td rowspan="1" colspan="1">Female</td><td rowspan="1" colspan="1">nontype</td><td rowspan="1" colspan="1">Colombia</td><td rowspan="1" colspan="1">Buga - Valle, Bosque del Vinculo, 997m, 3°50'13.0"N, 76°18'00.0"W, 4-I-2006, Coll: T. Kondo</td><td rowspan="1" colspan="1"><named-content xmlns:xlink="http://www.w3.org/1999/xlink" content-type="dwc:verbatimCoordinates" xlink:type="simple">3.836944, -76.300000</named-content></td><td rowspan="1" colspan="1">GSMC000277</td></tr><tr><td rowspan="1" colspan="1">Female</td><td rowspan="1" colspan="1">nontype</td><td rowspan="1" colspan="1">Colombia</td><td rowspan="1" colspan="1">Cali - Valle, Chorro de Platu, 28-XII-2005, Coll: T. Kondo</td><td rowspan="1" colspan="1"/><td rowspan="1" colspan="1">GSMC000327</td></tr><tr><td rowspan="1" colspan="1">Female</td><td rowspan="1" colspan="1">nontype</td><td rowspan="1" colspan="1">Costa Rica</td><td rowspan="1" colspan="1">Puntarenas Prov. Osa pen., nr. Carate; gen. coll. 2010 ent. Class colr. KBM 01061004</td><td rowspan="1" colspan="1"><named-content xmlns:xlink="http://www.w3.org/1999/xlink" content-type="dwc:verbatimCoordinates" xlink:type="simple">8.434580, -83.381956</named-content></td><td rowspan="1" colspan="1">GSMC003014</td></tr><tr><td rowspan="1" colspan="1">Male</td><td rowspan="1" colspan="1">nontype</td><td rowspan="1" colspan="1">Guatemala</td><td rowspan="1" colspan="1">Izabal, Rio Dulce, Hotel Tijax. Collected along trails through old secondary growth tropical forest under rocks, logs &amp; bark. N 15°40'12.2"W, 89°00'27.0", Elev: 49m, July 8, 2006. Coll: J. Huff, C. Viquez &amp; D. Ortiz. Site 8.</td><td rowspan="1" colspan="1"><named-content xmlns:xlink="http://www.w3.org/1999/xlink" content-type="dwc:verbatimCoordinates" xlink:type="simple">15.670056, -89.007500</named-content></td><td rowspan="1" colspan="1">GSMC003070</td></tr><tr><td rowspan="1" colspan="1">Female</td><td rowspan="1" colspan="1">nontype</td><td rowspan="1" colspan="1">Nicaragua</td><td rowspan="1" colspan="1">Rio San Juan, Refugio Bartola sur le Rio San Juan, 10.974309°N, 84.338318°W, 52 m, 1-5 November, 2010, Coll: Gavin J. Svenson</td><td rowspan="1" colspan="1"><named-content xmlns:xlink="http://www.w3.org/1999/xlink" content-type="dwc:verbatimCoordinates" xlink:type="simple">10.974309, -84.338318</named-content></td><td rowspan="1" colspan="1">GSMC003426</td></tr><tr><td rowspan="1" colspan="1">Female</td><td rowspan="1" colspan="1">nontype</td><td rowspan="1" colspan="1">Nicaragua</td><td rowspan="1" colspan="1">Rio San Juan, Refugio Bartola sur le Rio San Juan, 10.974309°N, 84.338318°W, 52 m, 1-5 November, 2010, Coll: Gavin J. Svenson</td><td rowspan="1" colspan="1"><named-content xmlns:xlink="http://www.w3.org/1999/xlink" content-type="dwc:verbatimCoordinates" xlink:type="simple">10.974309, -84.338318</named-content></td><td rowspan="1" colspan="1">GSMC003427</td></tr><tr><td rowspan="1" colspan="1">Female</td><td rowspan="1" colspan="1">nontype</td><td rowspan="1" colspan="1">Nicaragua</td><td rowspan="1" colspan="1">Rio San Juan, Refugio Bartola sur le Rio San Juan, 10.974309°N, 84.338318°W, 52 m, 1-5 November, 2010, Coll: Gavin J. Svenson</td><td rowspan="1" colspan="1"><named-content xmlns:xlink="http://www.w3.org/1999/xlink" content-type="dwc:verbatimCoordinates" xlink:type="simple">10.974309, -84.338318</named-content></td><td rowspan="1" colspan="1">GSMC003428</td></tr><tr><td rowspan="1" colspan="1">Male</td><td rowspan="1" colspan="1">nontype</td><td rowspan="1" colspan="1">Nicaragua</td><td rowspan="1" colspan="1">Rio San Juan, Refugio Bartola sur le Rio San Juan, 10.974309°N, 84.338318°W, 52 m, 1-5 November, 2010, Coll: Gavin J. Svenson</td><td rowspan="1" colspan="1"><named-content xmlns:xlink="http://www.w3.org/1999/xlink" content-type="dwc:verbatimCoordinates" xlink:type="simple">10.974309, -84.338318</named-content></td><td rowspan="1" colspan="1">GSMC003429</td></tr><tr><td rowspan="1" colspan="1">Male</td><td rowspan="1" colspan="1">nontype</td><td rowspan="1" colspan="1">Nicaragua</td><td rowspan="1" colspan="1">Rio San Juan, Refugio Bartola sur le Rio San Juan, 10.974309°N, 84.338318°W, 52 m, 1-5 November, 2010, Coll: Gavin J. Svenson</td><td rowspan="1" colspan="1"><named-content xmlns:xlink="http://www.w3.org/1999/xlink" content-type="dwc:verbatimCoordinates" xlink:type="simple">10.974309, -84.338318</named-content></td><td rowspan="1" colspan="1">GSMC003430</td></tr><tr><td rowspan="1" colspan="1">Male</td><td rowspan="1" colspan="1">nontype</td><td rowspan="1" colspan="1">Nicaragua</td><td rowspan="1" colspan="1">Rio San Juan, Refugio Bartola sur le Rio San Juan, 10.974309°N, 84.338318°W, 52 m, 1-5 November, 2010, Coll: Gavin J. Svenson</td><td rowspan="1" colspan="1"><named-content xmlns:xlink="http://www.w3.org/1999/xlink" content-type="dwc:verbatimCoordinates" xlink:type="simple">10.974309, -84.338318</named-content></td><td rowspan="1" colspan="1">GSMC003431</td></tr><tr><td rowspan="1" colspan="1">Female</td><td rowspan="1" colspan="1">nontype</td><td rowspan="1" colspan="1">Nicaragua</td><td rowspan="1" colspan="1">Granada, Reserva Silvestre Privada Domatila, 11.709000°N, 85.953500°W, 68m, 6-9 November 2010, Coll: Gavin J Svenson</td><td rowspan="1" colspan="1"><named-content xmlns:xlink="http://www.w3.org/1999/xlink" content-type="dwc:verbatimCoordinates" xlink:type="simple">11.709000, -85.953500</named-content></td><td rowspan="1" colspan="1">GSMC003432</td></tr><tr><td rowspan="1" colspan="1">Male</td><td rowspan="1" colspan="1">nontype</td><td rowspan="1" colspan="1">Nicaragua</td><td rowspan="1" colspan="1">Rio San Juan Dpto., Refugio Bartola; KBM 18051201</td><td rowspan="1" colspan="1"><named-content xmlns:xlink="http://www.w3.org/1999/xlink" content-type="dwc:verbatimCoordinates" xlink:type="simple">10.972540, -84.338990</named-content></td><td rowspan="1" colspan="1">GSMC003597</td></tr><tr><td rowspan="1" colspan="1">Female</td><td rowspan="1" colspan="1">nontype</td><td rowspan="1" colspan="1">Venezuela</td><td rowspan="1" colspan="1">Dto Ptumba, Edo Zulia, Fecha 5-8-90, Collec Luis, U.</td><td rowspan="1" colspan="1"><named-content xmlns:xlink="http://www.w3.org/1999/xlink" content-type="dwc:verbatimCoordinates" xlink:type="simple">8.936828, -72.163996</named-content></td><td rowspan="1" colspan="1">MALUZ 001</td></tr><tr><td rowspan="1" colspan="1">Female</td><td rowspan="1" colspan="1">nontype</td><td rowspan="1" colspan="1">Venezuela</td><td rowspan="1" colspan="1">Dto Trujillo, Edo Trujillo, Fecha 20-3-89, Collec Eladio, K.</td><td rowspan="1" colspan="1"><named-content xmlns:xlink="http://www.w3.org/1999/xlink" content-type="dwc:verbatimCoordinates" xlink:type="simple">9.373003, -70.429807</named-content></td><td rowspan="1" colspan="1">MALUZ 002</td></tr><tr><td rowspan="1" colspan="1">Female</td><td rowspan="1" colspan="1">nontype</td><td rowspan="1" colspan="1">Peru</td><td rowspan="1" colspan="1">Cusco, Quillabamba, 3.VII.1996, W. Catalan leg., UA 684-1996</td><td rowspan="1" colspan="1"><named-content xmlns:xlink="http://www.w3.org/1999/xlink" content-type="dwc:verbatimCoordinates" xlink:type="simple">-12.861863, -72.699170</named-content></td><td rowspan="1" colspan="1">MEKRB 002</td></tr><tr><td rowspan="1" colspan="1">Male</td><td rowspan="1" colspan="1">nontype</td><td rowspan="1" colspan="1">Peru</td><td rowspan="1" colspan="1">Junin, Satipo. 16.V.1999, J. Laos leg. UA 1278-1999</td><td rowspan="1" colspan="1"><named-content xmlns:xlink="http://www.w3.org/1999/xlink" content-type="dwc:verbatimCoordinates" xlink:type="simple">-11.238653, -74.627567</named-content></td><td rowspan="1" colspan="1">MEKRB 003</td></tr><tr><td rowspan="1" colspan="1">Female</td><td rowspan="1" colspan="1">nontype</td><td rowspan="1" colspan="1">Peru</td><td rowspan="1" colspan="1">Timbes, Papayal, 2000, P. Castillo leg., UA 021-2000</td><td rowspan="1" colspan="1"><named-content xmlns:xlink="http://www.w3.org/1999/xlink" content-type="dwc:verbatimCoordinates" xlink:type="simple">-4.100794, -80.677040</named-content></td><td rowspan="1" colspan="1">MEKRB 006</td></tr><tr><td rowspan="1" colspan="1">Female</td><td rowspan="1" colspan="1">nontype</td><td rowspan="1" colspan="1">Ecuador</td><td rowspan="1" colspan="1">Cotopaxi, La Mana (Bosque secord), 7.VIII.2003, Rivera y Montgemuy, UA 103-2003</td><td rowspan="1" colspan="1"><named-content xmlns:xlink="http://www.w3.org/1999/xlink" content-type="dwc:verbatimCoordinates" xlink:type="simple">-0.934058, -79.218475</named-content></td><td rowspan="1" colspan="1">MEKRB 007</td></tr><tr><td rowspan="1" colspan="1">Female</td><td rowspan="1" colspan="1">nontype</td><td rowspan="1" colspan="1">Ecuador</td><td rowspan="1" colspan="1">Cotopaxi, La Mana (Bosque secord), 7.VIII.2003, Rivera y Montgemuy, UA 103-2003</td><td rowspan="1" colspan="1"><named-content xmlns:xlink="http://www.w3.org/1999/xlink" content-type="dwc:verbatimCoordinates" xlink:type="simple">-0.934058, -79.218475</named-content></td><td rowspan="1" colspan="1">MEKRB 008</td></tr><tr><td rowspan="1" colspan="1">Female</td><td rowspan="1" colspan="1">nontype</td><td rowspan="1" colspan="1">Ecuador</td><td rowspan="1" colspan="1">Cotopaxi, La Mana (Bosque secord), 7.VIII.2003, Rivera y Montgemuy, UA 103-2003</td><td rowspan="1" colspan="1"><named-content xmlns:xlink="http://www.w3.org/1999/xlink" content-type="dwc:verbatimCoordinates" xlink:type="simple">-0.934058, -79.218475</named-content></td><td rowspan="1" colspan="1">MEKRB 009</td></tr><tr><td rowspan="1" colspan="1">Female</td><td rowspan="1" colspan="1">nontype</td><td rowspan="1" colspan="1">Ecuador</td><td rowspan="1" colspan="1">Cotopaxi, La Mana (Bosque secord), 7.VIII.2003, Rivera y Montgemuy, UA 103-2003</td><td rowspan="1" colspan="1"><named-content xmlns:xlink="http://www.w3.org/1999/xlink" content-type="dwc:verbatimCoordinates" xlink:type="simple">-0.934058, -79.218475</named-content></td><td rowspan="1" colspan="1">MEKRB 011</td></tr><tr><td rowspan="1" colspan="1">Female</td><td rowspan="1" colspan="1">nontype</td><td rowspan="1" colspan="1">Colombia</td><td rowspan="1" colspan="1">Dept. Amazonas, Rio Igara Parana, 30 km aval La Chorrera, VI - VII 1974, M. Descamps rec.</td><td rowspan="1" colspan="1"><named-content xmlns:xlink="http://www.w3.org/1999/xlink" content-type="dwc:verbatimCoordinates" xlink:type="simple">-1.197385, -72.937475</named-content></td><td rowspan="1" colspan="1">MNHN 016</td></tr><tr><td rowspan="1" colspan="1">Female</td><td rowspan="1" colspan="1">nontype</td><td rowspan="1" colspan="1">Colombia</td><td rowspan="1" colspan="1">Dept. Amazonas, Rio Igara Parana, 30 km aval La Chorrera, VI - VII 1974, M. Descamps rec.</td><td rowspan="1" colspan="1"><named-content xmlns:xlink="http://www.w3.org/1999/xlink" content-type="dwc:verbatimCoordinates" xlink:type="simple">-1.197385, -72.937475</named-content></td><td rowspan="1" colspan="1">MNHN 018</td></tr><tr><td rowspan="1" colspan="1">Female</td><td rowspan="1" colspan="1">nontype</td><td rowspan="1" colspan="1">Colombia</td><td rowspan="1" colspan="1">Dept. Narino Entre Espriella Tumaco et Camp Experimental de I.F.A., 300m, 19-XI-1968, M. Descamps rec.</td><td rowspan="1" colspan="1"><named-content xmlns:xlink="http://www.w3.org/1999/xlink" content-type="dwc:verbatimCoordinates" xlink:type="simple">1.788077, -78.778943</named-content></td><td rowspan="1" colspan="1">MNHN 028</td></tr><tr><td rowspan="1" colspan="1">Male</td><td rowspan="1" colspan="1">nontype</td><td rowspan="1" colspan="1">Nicaragua</td><td rowspan="1" colspan="1">Zelaya El Recreo Foret, X-1984, C. Amedegnato, S. Poulain Rec.</td><td rowspan="1" colspan="1"><named-content xmlns:xlink="http://www.w3.org/1999/xlink" content-type="dwc:verbatimCoordinates" xlink:type="simple">12.178332, -84.344478</named-content></td><td rowspan="1" colspan="1">MNHN 078</td></tr><tr><td rowspan="1" colspan="1">Female</td><td rowspan="1" colspan="1">nontype</td><td rowspan="1" colspan="1">Honduras</td><td rowspan="1" colspan="1">Atlantida, Massif de Pico Bonita, 250m, VI/1995, T. Porion G. lachaume</td><td rowspan="1" colspan="1"><named-content xmlns:xlink="http://www.w3.org/1999/xlink" content-type="dwc:verbatimCoordinates" xlink:type="simple">15.692101, -86.853643</named-content></td><td rowspan="1" colspan="1">MNHN 085</td></tr><tr><td rowspan="1" colspan="1">Female</td><td rowspan="1" colspan="1">nontype</td><td rowspan="1" colspan="1">Mexico</td><td rowspan="1" colspan="1">Col. of J. Amith 80439 (2011-06-17), 16°48'57"N, 98°41'25"W, 600 m, Yoloxochitl, Mpio, S.L. Acatlan, Gro.</td><td rowspan="1" colspan="1"><named-content xmlns:xlink="http://www.w3.org/1999/xlink" content-type="dwc:verbatimCoordinates" xlink:type="simple">16.815833, -98.690278</named-content></td><td rowspan="1" colspan="1">JAC</td></tr><tr><td rowspan="1" colspan="1">Female</td><td rowspan="1" colspan="1">nontype</td><td rowspan="1" colspan="1">Mexico</td><td rowspan="1" colspan="1">Col. of J. Amith 80439 (2011-06-17), 16°48'57"N, 98°41'25"W, 600 m, Yoloxochitl, Mpio, S.L. Acatlan, Gro.</td><td rowspan="1" colspan="1"><named-content xmlns:xlink="http://www.w3.org/1999/xlink" content-type="dwc:verbatimCoordinates" xlink:type="simple">16.815833, -98.690278</named-content></td><td rowspan="1" colspan="1">JAC</td></tr><tr><td rowspan="1" colspan="1">Female</td><td rowspan="1" colspan="1">nontype</td><td rowspan="1" colspan="1">Peru</td><td rowspan="1" colspan="1">Madre de Dios, Tambopata Nat‘l Reserve, -12.8368° -69.2932°, 250m, 2005, Coll: G.J. Svenson</td><td rowspan="1" colspan="1"><named-content xmlns:xlink="http://www.w3.org/1999/xlink" content-type="dwc:verbatimCoordinates" xlink:type="simple">-12.836800, -69.293200</named-content></td><td rowspan="1" colspan="1">GSMC003005</td></tr><tr><td rowspan="1" colspan="1">Female</td><td rowspan="1" colspan="1">nontype</td><td rowspan="1" colspan="1">Peru</td><td rowspan="1" colspan="1">Madre de Dios, Tambopata Nat‘l Reserve, -12.8368° -69.2932°, 250m, 22-29.V.2011, Colr. UNM collections class (K.B. Miller)</td><td rowspan="1" colspan="1"><named-content xmlns:xlink="http://www.w3.org/1999/xlink" content-type="dwc:verbatimCoordinates" xlink:type="simple">-12.836800, -69.293200</named-content></td><td rowspan="1" colspan="1">CLEV</td></tr><tr><td rowspan="1" colspan="1">Female</td><td rowspan="1" colspan="1">nontype</td><td rowspan="1" colspan="1">Ecuador</td><td rowspan="1" colspan="1">Napo: Tiputini, Biodiversity Stn., vic. Yasuni Natl. Pk. 14-18 Feb 1999, 0°38'S, 76°10'W. DC Darling, ROM 991050</td><td rowspan="1" colspan="1"><named-content xmlns:xlink="http://www.w3.org/1999/xlink" content-type="dwc:verbatimCoordinates" xlink:type="simple">-0.633333, -76.166667</named-content></td><td rowspan="1" colspan="1">ROM 002</td></tr><tr><td rowspan="1" colspan="1">Female</td><td rowspan="1" colspan="1">nontype</td><td rowspan="1" colspan="1">Guatemala</td><td rowspan="1" colspan="1"/><td rowspan="1" colspan="1"/><td rowspan="1" colspan="1">SDEI 004</td></tr><tr><td rowspan="1" colspan="1">Male</td><td rowspan="1" colspan="1">nontype</td><td rowspan="1" colspan="1">Guatemala</td><td rowspan="1" colspan="1">Polochic R, 22.3, Guat., Barber &amp; Schwarz Coll</td><td rowspan="1" colspan="1"><named-content xmlns:xlink="http://www.w3.org/1999/xlink" content-type="dwc:verbatimCoordinates" xlink:type="simple">15.336297, -89.732437</named-content></td><td rowspan="1" colspan="1">USNM 014; USNM ENT 00873004</td></tr><tr><td rowspan="1" colspan="1">Female</td><td rowspan="1" colspan="1">nontype</td><td rowspan="1" colspan="1">Peru</td><td rowspan="1" colspan="1">Tingo Maria, IV, V - 1952, P. Araoz</td><td rowspan="1" colspan="1"><named-content xmlns:xlink="http://www.w3.org/1999/xlink" content-type="dwc:verbatimCoordinates" xlink:type="simple">-9.314153, -76.006745</named-content></td><td rowspan="1" colspan="1">USNM 035; USNM ENT 00873012</td></tr><tr><td rowspan="1" colspan="1">Female</td><td rowspan="1" colspan="1">nontype</td><td rowspan="1" colspan="1">Guatemala</td><td rowspan="1" colspan="1">25, L. Thiel, S. Sebastian, Retalhuleu</td><td rowspan="1" colspan="1"><named-content xmlns:xlink="http://www.w3.org/1999/xlink" content-type="dwc:verbatimCoordinates" xlink:type="simple">14.567871, -91.649246</named-content></td><td rowspan="1" colspan="1">USNM 037; USNM ENT 00873013</td></tr><tr><td rowspan="1" colspan="1">Female</td><td rowspan="1" colspan="1">nontype</td><td rowspan="1" colspan="1">Panama</td><td rowspan="1" colspan="1">Cabima, May 17. 11, August Busck</td><td rowspan="1" colspan="1"><named-content xmlns:xlink="http://www.w3.org/1999/xlink" content-type="dwc:verbatimCoordinates" xlink:type="simple">9.129759, -79.527743</named-content></td><td rowspan="1" colspan="1">USNM 038; USNM ENT 00873014</td></tr><tr><td rowspan="1" colspan="1">Male</td><td rowspan="1" colspan="1">nontype</td><td rowspan="1" colspan="1">Panama</td><td rowspan="1" colspan="1">Pedro Diaz Farm, Las Sabanas, Nov. 1, 1918. G-349, Dietz and Zetek.</td><td rowspan="1" colspan="1"><named-content xmlns:xlink="http://www.w3.org/1999/xlink" content-type="dwc:verbatimCoordinates" xlink:type="simple">8.573002, -80.681300</named-content></td><td rowspan="1" colspan="1">USNM 053; USNM ENT 00873010</td></tr><tr><td rowspan="1" colspan="1">Female</td><td rowspan="1" colspan="1">nontype</td><td rowspan="1" colspan="1">Costa Rica</td><td rowspan="1" colspan="1">Quepos, C.R., III-17-1958, M.J. Stelzer, No. 58-17, on cacao</td><td rowspan="1" colspan="1"><named-content xmlns:xlink="http://www.w3.org/1999/xlink" content-type="dwc:verbatimCoordinates" xlink:type="simple">9.429236, -84.163056</named-content></td><td rowspan="1" colspan="1">USNM 067; USNM ENT 00873011</td></tr><tr><td rowspan="1" colspan="1">Female</td><td rowspan="1" colspan="1">nontype</td><td rowspan="1" colspan="1">Mexico</td><td rowspan="1" colspan="1">Tapachula, Chiapas</td><td rowspan="1" colspan="1"><named-content xmlns:xlink="http://www.w3.org/1999/xlink" content-type="dwc:verbatimCoordinates" xlink:type="simple">14.908892, -92.241002</named-content></td><td rowspan="1" colspan="1">ZMHB 002</td></tr><tr><td rowspan="1" colspan="1">Female</td><td rowspan="1" colspan="1">nontype</td><td rowspan="1" colspan="1">Costa Rica</td><td rowspan="1" colspan="1">Farm Hamburg, am Reventazon, 2.II.1932, F. Nevermann leg., Eing. Nr. 74. 1932</td><td rowspan="1" colspan="1"><named-content xmlns:xlink="http://www.w3.org/1999/xlink" content-type="dwc:verbatimCoordinates" xlink:type="simple">10.250000, -83.450000</named-content></td><td rowspan="1" colspan="1">ZMUH 018</td></tr><tr><td rowspan="1" colspan="1">Female</td><td rowspan="1" colspan="1">nontype</td><td rowspan="1" colspan="1">Costa Rica</td><td rowspan="1" colspan="1">Farm Hamburg, am Reventazon, 2.Juli.1934. F. Nevermann leg., Eing. Nr. 146. 1935</td><td rowspan="1" colspan="1"><named-content xmlns:xlink="http://www.w3.org/1999/xlink" content-type="dwc:verbatimCoordinates" xlink:type="simple">10.250000, -83.450000</named-content></td><td rowspan="1" colspan="1">ZMUH 019</td></tr><tr><td rowspan="1" colspan="1">Female</td><td rowspan="1" colspan="1">nontype</td><td rowspan="1" colspan="1">Peru</td><td rowspan="1" colspan="1">Madre de Dios; Rio Tambopata; Posada Amazonas; Canopy Tower; S12 48 16.6 W69 17 35.3; Sept. 2004; J.R. Cryan</td><td rowspan="1" colspan="1"><named-content xmlns:xlink="http://www.w3.org/1999/xlink" content-type="dwc:verbatimCoordinates" xlink:type="simple">-12.804611, -69.293139</named-content></td><td rowspan="1" colspan="1">GSMC003062</td></tr><tr><td rowspan="1" colspan="1">Female</td><td rowspan="1" colspan="1">nontype</td><td rowspan="1" colspan="1">Ecuador</td><td rowspan="1" colspan="1">10.VI.67, rec. MAZ, cuenca, Ecuador, A.C. Allyn, Acc. 1969-20</td><td rowspan="1" colspan="1"><named-content xmlns:xlink="http://www.w3.org/1999/xlink" content-type="dwc:verbatimCoordinates" xlink:type="simple">-3.010204, -78.204794</named-content></td><td rowspan="1" colspan="1">FMNH 005</td></tr><tr><td rowspan="1" colspan="1">Female</td><td rowspan="1" colspan="1">nontype</td><td rowspan="1" colspan="1">Peru</td><td rowspan="1" colspan="1">Tingo Maria, 670m, Hyanuce, Peru SA, Nov. 2006</td><td rowspan="1" colspan="1"><named-content xmlns:xlink="http://www.w3.org/1999/xlink" content-type="dwc:verbatimCoordinates" xlink:type="simple">-9.314153, -76.006745</named-content></td><td rowspan="1" colspan="1">FMNH 010</td></tr></tbody></table></table-wrap><!--PageBreak--><!--PageBreak--><!--PageBreak--></tp:treatment-sec><tp:treatment-sec sec-type="Taxonomic history"><title>Taxonomic history.</title><p>One of the earliest species to be described, <italic><tp:taxon-name>Liturgusa maya</tp:taxon-name></italic> was referenced in early works as <italic><tp:taxon-name>Mantis annulipes</tp:taxon-name></italic>, but this is likely due to the lack of comparison with the type of <italic><tp:taxon-name>Mantis annulipes</tp:taxon-name></italic>. Saussure and Zehntner recognized the species as unique, but as a variant of <italic><tp:taxon-name>Liturgusa cayennensis</tp:taxon-name></italic>. The species was later formalized as being distinct. It is apparent from the references that include <italic><tp:taxon-name>Liturgusa maya</tp:taxon-name></italic>, the species name was largely used as a default species identification. This is likely due to the limited state of knowledge surrounding the species boundaries within the genus. Therefore, many of the previous records of <italic><tp:taxon-name>Liturgusa maya</tp:taxon-name></italic> cannot be accurately confirmed or falsified and using historical records for biogeographic studies or population occurrence studies should be avoided.</p><p>Five syntypes designated by Saussure and Zehntner were examined from The Natural History Museum, London, and Muséum d’Histoire naturelle, Geneva. To increase taxonomic stability within the species, under Article 74.1 of the International Code of Zoological Nomenclature a male syntype from the BMNH has been selected to become the unique bearer of the name of the nominal species-group <italic><tp:taxon-name>Liturgusa maya</tp:taxon-name></italic> (lectotype). Two syntype females from the BMNH and one additional syntype male and one additional syntype female from the MHNG all become paralectotypes under Article 74.1.3 of the Code.</p><p>An extensive search for the holotype of <!--PageBreak--><italic><tp:taxon-name>Liturgusa charpentieri</tp:taxon-name></italic> was conducted in collections in Italy, but was never located (see Taxonomic History of <italic><tp:taxon-name>Liturgusa guyanensis</tp:taxon-name></italic>). However, the original description given by <xref ref-type="bibr" rid="B40">Giglio-Tos (1927)</xref> for <italic><tp:taxon-name>Liturgusa charpentieri</tp:taxon-name></italic> matches <italic><tp:taxon-name>Liturgusa maya</tp:taxon-name></italic> and with the expanded range of <italic><tp:taxon-name>Liturgusa maya</tp:taxon-name></italic> into South America as evidenced by specimens linking Central and South America through occurrences in Colombia, Venezuela, Ecuador and Peru, <italic><tp:taxon-name>Liturgusa charpentieri</tp:taxon-name></italic> can no longer be considered as distinct based on its southern distribution. Therefore, <italic><tp:taxon-name>Liturgusa charpentieri</tp:taxon-name></italic> Giglio-Tos, 1927, is now considered as a junior synonym to <italic><tp:taxon-name>Liturgusa maya</tp:taxon-name></italic> Saussure &amp; Zehntner, 1894.</p><p>Interestingly, <italic><tp:taxon-name>Liturgusa maya</tp:taxon-name></italic> was included in a number of studies focused on chromosomes headed by Sally Hughes-Schrader in the 1940’s and into the 60’s.</p></tp:treatment-sec><tp:treatment-sec sec-type="Natural history"><title>Natural history.</title><p>The species has been found in wet tropical forests in Nicaragua, Costa Rica, Peru, and numerous other regions within its range. However, individuals have also been found in seasonally dry forests, open habitats as well as heavily impacted habitats such as park-land or the edges of parking lots. Perhaps the versatility of <italic><tp:taxon-name>Liturgusa maya</tp:taxon-name></italic> in habitat utilization has led to its broad geographical range that extends from mid-Mexico to southern Peru. The current thinking for why <italic><tp:taxon-name>Liturgusa</tp:taxon-name></italic> is so diverse relates to the narrow geographic ranges of species that is linked to poor dispersal ability. However, <italic><tp:taxon-name>Liturgusa maya</tp:taxon-name></italic> appears to violate this thinking. Although genitalic and external morphology are rather consistent across the entire range, genetic information may lead to the discovery of considerable new diversity by uncovering cryptic species. Without an accurate model of <italic><tp:taxon-name>Liturgusa</tp:taxon-name></italic> species origins, it can not be said whether <italic><tp:taxon-name>Liturgusa maya</tp:taxon-name></italic> is young or old relative to other <italic><tp:taxon-name>Liturgusa</tp:taxon-name></italic> species. Perhaps the species is undergoing a dispersal and speciation event that genetic information could uncover. It is suggested that a population genetics study of <italic><tp:taxon-name>Liturgusa maya</tp:taxon-name></italic> would be the logical next step to understanding how the species could have such an amazing geographic and habitat range.</p><p>As with most <italic><tp:taxon-name>Liturgusa</tp:taxon-name></italic> species, <italic><tp:taxon-name>Liturgusa maya</tp:taxon-name></italic> are adept runners and live on medium size smooth-bark tree trunks. Since they are found in wet and dry forests, some individuals have been observed on a broader diversity of tree types, some with moss or even rough bark. Size variation within <italic><tp:taxon-name>Liturgusa maya</tp:taxon-name></italic> is more extreme than any other species of <italic><tp:taxon-name>Liturgusa</tp:taxon-name></italic>. The largest female is 145% the size of the smallest, a disparity not matched in the rest of <italic><tp:taxon-name>Liturgusa</tp:taxon-name></italic> (139.5% for <italic><tp:taxon-name>Liturgusa nubeculosa</tp:taxon-name></italic>, which is a much larger species).</p></tp:treatment-sec><tp:treatment-sec sec-type="Diagnosis"><title>Diagnosis.</title><p>Most similar to <italic><tp:taxon-name>Liturgusa kirtlandi</tp:taxon-name></italic> and <italic><tp:taxon-name>Liturgusa trinidadensis</tp:taxon-name></italic> with a similar size, coloration and pronotum shape, <italic><tp:taxon-name>Liturgusa maya</tp:taxon-name></italic> is distinct from the other two by a number of features including male genitalia. The most obvious difference easily diagnosing <italic><tp:taxon-name>Liturgusa maya</tp:taxon-name></italic> from <italic><tp:taxon-name>Liturgusa kirtlandi</tp:taxon-name></italic> is that the apical process (paa) is elongate, thickened and the terminus forms an evenly rounded terminus rather than an angled blunt tip. In addition, <italic><tp:taxon-name>Liturgusa maya</tp:taxon-name></italic> can be differentiated from <italic><tp:taxon-name>Liturgusa trinidadensis</tp:taxon-name></italic> by the larger apofisis falloid (afa) compared to the barely present, but sharp structure seen in <italic><tp:taxon-name>Liturgusa trinidadensis</tp:taxon-name></italic>. The species has the greatest size variation across its range. The main difference between <italic><tp:taxon-name>Liturgusa maya</tp:taxon-name></italic> and <italic><tp:taxon-name>Liturgusa kirtlandi</tp:taxon-name></italic> is the presence of tubercles on the pronotum in <italic><tp:taxon-name>Liturgusa kirtlandi</tp:taxon-name></italic>.</p></tp:treatment-sec><tp:treatment-sec sec-type="Description"><title>Description.</title><p><bold>Male.</bold> (<xref ref-type="fig" rid="F13">Figs 13A</xref>, <xref ref-type="fig" rid="F14">14A</xref>) N=18: Body length 19.38–25.46 (22.43); forewing length 13.16–16.56 (14.87); hindwing length 10.69–13.58 (12.28); pronotum length 5.61–7.39 (6.30); prozone length 1.68–2.36 (1.95); pronotum width 2.11–2.99 (2.44); pronotum narrow width 1.57–2.14 (1.77); head width 4.46–6.34 (4.99); head vertex to clypeus 1.79–2.67 (1.98); frons width 1.61–2.39 (1.80); frons height 0.61–0.93 (0.71); prothoracic femur length 5.40–7.42 (6.25); mesothoracic femur length 3.32–8.28 (7.34); mesothoracic tibia length 5.22–7.36 <!--PageBreak--><!--PageBreak--><!--PageBreak-->(6.10); mesothoracic tarsus length 4.58–8.07 (5.55); metathoracic femur length 6.61–9.26 (7.86); metathoracic tibia length 7.35–10.45 (8.69); metathoracic tarsus length 6.70–8.69 (7.74); pronotal elongation measure 0.30–0.33 (0.31); pronotal shape measure 0.37–0.41 (0.39); head shape measure 0.37–0.42 (0.40); frons shape measure 0.36–0.42 (0.39); anteroventral femoral spine count 14–16 (15); anteroventral tibial spine count 9–11 (10); posteroventral tibial spine count 7.</p><fig id="F13" position="float" orientation="portrait"><label>Figure 13.</label><caption><p><italic><tp:taxon-name>Liturgusa maya</tp:taxon-name></italic> Saussure &amp; Zehntner, 1894, dorsal habitus: <bold>A</bold> male from Nicaragua (CLEV GSMC003431) <bold>B</bold> female from Costa Rica (ZMUH 018).</p></caption><graphic xmlns:xlink="http://www.w3.org/1999/xlink" xlink:href="zookeys-390-001-g013.jpg" position="float" orientation="portrait" xlink:type="simple"/></fig><fig id="F14" position="float" orientation="portrait"><label>Figure 14.</label><caption><p><italic><tp:taxon-name>Liturgusa maya</tp:taxon-name></italic> Saussure &amp; Zehntner, 1894, dorsal habitus and labels: <bold>A</bold> lectotype male (BMNH) <bold>B</bold> labels of lectotype male <bold>C</bold> paralectotype female (BMNH) <bold>D</bold> labels of paralectotype female.</p></caption><graphic xmlns:xlink="http://www.w3.org/1999/xlink" xlink:href="zookeys-390-001-g014.jpg" position="float" orientation="portrait" xlink:type="simple"/></fig><p><italic>Head</italic> (<xref ref-type="fig" rid="F42">Fig. 42A</xref>): Transverse, the juxta-ocular protuberances small, but pronounced, the apex just lateral to the midline; the vertex is straight, but sometimes dips just prior to the parietal sutures, even with the dorsal margin of the eyes. Frontal suture with a slight medial carina forming a continuous arc, the entire carina depressed into the head. Ocelli small, the central more enlarged (about twice the size as the lateral), all protruding on small cuticular mounds; the lateral ocelli oriented outward. The carina on the frons not very pronounced, the medial region just ventral to the carina depressed. Clypeus transverse, the upper margin slightly convex, the lower margin slightly concave or straight; the central, transverse carina pronounced and straight. Antennae scape and pedicel pale, the flagellum black just slightly distal to the base. Black band extending straight over the medial carina of the frontal suture, the very center of the carina pale; black markings extend ventrally and dorsally from black band; two prominent pale marks positioned just lateral to the lateral ocelli; two pale marks positioned on the lower region of the vertex. Lower region of frons darkly pigmented; the dorsal half of clypeus darkly pigmented, the ventral half pale; the mandibles and labrum with pale and brown markings; the vertex and juxta-ocular protuberances mostly black with pale speckles; the area immediately adjacent to lateral ocelli black. Palpi are pale.</p><p><italic>Pronotum</italic> (<xref ref-type="fig" rid="F47">Fig. 47Q</xref>): About three times long as wide with a moderately defined supra-coxal bulge; dorsal surface entirely smooth. Prozone square with slightly convex margins that gradually taper to an evenly rounded anterior margin; margins smooth or with very few blunt tubercles. Metazone with concave lateral margins without interruptions or bulges; margins with small tubercles; posterior margin with a medial emargination; the dorsal surface of the posterior third of the metazone slightly depressed. Mostly dark with pale and black marking across the surface, faint swirls present on the metazone just posterior to the supra-coxal sulcus.</p><!--PageBreak--><p><italic>Prothoracic Legs</italic>: Femur robust with a slightly concave dorsal margin; strongly defined pale to dark banding on posterior (external) surface; anterior (internal) surface with a black band running medially from the base to terminus that may be interrupted, various black marks present in addition to the band that correspond to banding marks on the posterior surface; the ventral surface pale. Posterior surface of femur with few tubercles. A femoral pit to accommodate terminal posteroventral tibial spine positioned medial to and exactly between the first two proximal posteroventral spines, in line with the most distal discoidal spine; pit is pigmented darkly. Posterior prothoracic femoral genicular spine smaller than posteroventral spines (highly variable), originating distal to the beginning of the genicular lobe. Prothoracic tibial posteroventral spines with the first (proximal) smallest and the third through sixth of similar length, the second slightly longer. Prothoracic coxae smooth, the anterior surface with a very small, black mark medially in the proximal half as well as a very small black spot medially towards the distal terminus.</p><p><italic>Meso- and Metathoracic Legs</italic>: Femora with ventral (posterior) carina; dorsal (anterior) carina present. Mesotarsi with first segment as long or slightly longer than the remaining segments combined.</p><p><italic>Wings</italic>: Forewings mottled with brown, pale and greenish coloration; the costal region with defined banding, green and brown alternating markings, the brown marks smaller; vein coloration mostly corresponding with surrounding colors; two pale spots are positioned in the proximal quarter of the discoidal region just posterior to the first radial vein; a large pale area is positioned centrally. Forewings often, but not always asymmetrically colored; one being mottled as described the other is darkened significantly with a black or rust tone, the mottled pattern still visible; extending just beyond or as long as the abdomen. Hindwings with opaque discoidal region, colored rust proximally and along the anterior margin, otherwise black; the anal region smoky black and translucent; the terminus of the discoidal region projecting beyond the distal margin of anal region, the wing appearing elongate.</p><p><italic>Abdomen</italic>: Slightly widened in the middle, the fourth tergite the widest region before a gradual posterior narrowing; a smooth, brown and black colored dorsal surface. Tergites without posterolateral tergal projections. Supra-anal plate slightly transverse, a broadly rounded terminus. Subgenital plate irregularly rounded and without styli.</p><p><italic>Genital Complex</italic> (<xref ref-type="fig" rid="F51">Fig. 51I.1–I.4</xref>): The main body of ventral left sclerite (L4A) with rounded terminus, but with a distal process (pda) positioned just lateral to the midline that is rounded (could be short and rather blunt or more elongate and narrow), projecting at an angle, appearing like a small, well-sclerotized tooth; sometimes a depression on the opposite lateral half from the pda is present. The apofisis falloid (afa) of the main body of dorsal left sclerite (L4B) short, quickly narrowing to a sharp point, sometimes curved and sometimes with a rough surface; the apical process (paa) elongate and thin, the terminus an evenly rounded end. The right dorsal phallomere (fda) of the first sclerite of right phallomere (R1) tapers to a rounded, membranous terminus; the ventral plate (pia) long, broad proximally with strongly defined grooves; the ventral process (pva) tooth-like and curved at the proximal base, the distal tip narrowing with a rapid constriction towards the end.</p></tp:treatment-sec><tp:treatment-sec sec-type="Redescription"><title>Redescription.</title><p><bold>Female.</bold> (<xref ref-type="fig" rid="F12">Figs 12B</xref>, <xref ref-type="fig" rid="F13">13B</xref>, <xref ref-type="fig" rid="F14">14C</xref>) N=28: Body length 24.02–33.46 (27.24); forewing length 14.55–21.12 (16.95); hindwing length 12.02–15.61 (13.82); pronotum length 6.75–8.99 (7.46); prozone length 2.08–2.83 (2.31); pronotum width 2.74–3.55 (2.97); pronotum narrow width 1.89–2.57 (2.16); head width 5.26–6.94 (5.94); head vertex to clypeus 2.20–2.88 (2.49); frons width 2.03–2.75 (2.30); frons height 0.76–0.94 (0.85); prothoracic femur length 6.73–8.48 (7.31); mesothoracic femur length 7.64–10.25 (8.55); mesothoracic tibia length 5.74–8.19 (6.77); mesothoracic tarsus length 4.57–7.66 (5.9); metathoracic femur length 7.76–10.13 (8.53); metathoracic tibia length 8.41–11.21 (9.68); metathoracic tarsus length 7.38–11.03 (8.53); pronotal elongation measure 0.30–0.33 (0.31); pronotal shape measure 0.38–0.41 (0.40); head shape measure 0.38–0.46 (0.42); frons shape measure <!--PageBreak-->0.34–0.41 (0.37); anteroventral femoral spine count 14–16 (15); anteroventral tibial spine count 7–10 (10); posteroventral tibial spine count 7.</p><p><italic>Head</italic> (<xref ref-type="fig" rid="F42">Fig. 42B</xref>): About as broad as long, the juxta-ocular protuberances large; the vertex higher than the dorsal margin of the eyes.</p><p><italic>Pronotum</italic> (<xref ref-type="fig" rid="F47">Fig. 47R</xref>): The dorsal surface of the posterior third of the metazone not depressed.</p><p><italic>Prothoracic Legs</italic>: As described for males.</p><p><italic>Meso- and Metathoracic Legs</italic>: Mesotarsi with first segment shorter than the remaining segments combined.</p><p><italic>Wings</italic>: The costal region of forewing with less defined banding, proximal region mostly mottled with brown and pale. Forewings extending just shy of the terminus of the abdomen, the last few segments and supra-anal plate mostly visible.</p><p><italic>Abdomen</italic>: Widened, the fifth tergite the widest region before a gradual posterior narrowing. Tergites without posterolateral tergal projections. Supra-anal plate about as long as wide, rounded terminus.</p></tp:treatment-sec><tp:treatment-sec><!--Section generated to contain objects referenced in tp:taxon-treatment.--><fig id="F42" position="float" orientation="portrait"><label>Figure 42.</label><caption><p><italic><tp:taxon-name>Liturgusa</tp:taxon-name></italic>, head from the anterior perspective to scale (scale bar = 1 mm). <italic><tp:taxon-name>Liturgusa maya</tp:taxon-name></italic> Saussure &amp; Zehntner, 1894: <bold>A</bold> male <bold>B</bold> female. <italic><tp:taxon-name>Liturgusa tessae</tp:taxon-name></italic> sp. n.: <bold>C</bold> male <bold>D</bold> female. <italic><tp:taxon-name>Liturgusa manausensis</tp:taxon-name></italic> sp. n.: <bold>E</bold> male. <italic><tp:taxon-name>Liturgusa stiewei</tp:taxon-name></italic> sp. n.: <bold>F</bold> female.</p></caption><graphic xmlns:xlink="http://www.w3.org/1999/xlink" xlink:href="zookeys-390-001-g042.jpg" position="float" orientation="portrait" xlink:type="simple"/></fig><fig id="F47" position="float" orientation="portrait"><label>Figure 47.</label><caption><p><italic><tp:taxon-name>Liturgusa</tp:taxon-name></italic>, dorsal perspective of the pronotum (scale bar = 1 mm). <italic><tp:taxon-name>Liturgusa cayennensis</tp:taxon-name></italic> Saussure, 1869: <bold>A</bold> male <bold>B</bold> female. <italic><tp:taxon-name>Liturgusa lichenalis</tp:taxon-name></italic> Gerstaecker, 1889: <bold>C</bold> male <bold>D</bold> female. <italic><tp:taxon-name>Liturgusa guyanensis</tp:taxon-name></italic> La Greca, 1939: <bold>E</bold> male <bold>F</bold> female. <italic><tp:taxon-name>Liturgusa neblina</tp:taxon-name></italic> sp. n.: <bold>G</bold> female. <italic><tp:taxon-name>Liturgusa bororum</tp:taxon-name></italic> sp. n.: <bold>H</bold> male <bold>I</bold> female. <italic><tp:taxon-name>Liturgusa cura</tp:taxon-name></italic> sp. n.: <bold>J</bold> male <bold>K</bold> female. <italic><tp:taxon-name>Liturgusa fossetti</tp:taxon-name></italic> sp. n.: <bold>L</bold> male <bold>M</bold> female. <italic><tp:taxon-name>Liturgusa kirtlandi</tp:taxon-name></italic> sp. n.: <bold>N</bold> male <bold>O</bold> female. <italic><tp:taxon-name>Liturgusa manausensis</tp:taxon-name></italic> sp. n.: <bold>P</bold> male. <italic><tp:taxon-name>Liturgusa maya</tp:taxon-name></italic> Saussure &amp; Zehntner, 1894: <bold>Q</bold> male <bold>R</bold> female. <italic><tp:taxon-name>Liturgusa tessae</tp:taxon-name></italic> sp. n.: <bold>S</bold> male <bold>T</bold> female.</p></caption><graphic xmlns:xlink="http://www.w3.org/1999/xlink" xlink:href="zookeys-390-001-g047.jpg" position="float" orientation="portrait" xlink:type="simple"/></fig><fig id="F51" position="float" orientation="portrait"><label>Figure 51.</label><caption><p><italic><tp:taxon-name>Liturgusa</tp:taxon-name></italic>, male genital complex from the ventral perspective (scale bar = 1 mm, but all secondary illustrations 60% of scale (e.g. B.2 and B.3). <italic><tp:taxon-name>Liturgusa cayennensis</tp:taxon-name></italic> Saussure, 1869: <bold>A.1</bold> French Guiana (ANSP 055) <bold>A.2</bold> French Guiana (MNHN 074). <italic><tp:taxon-name>Liturgusa lichenalis</tp:taxon-name></italic> Gerstaecker, 1889: <bold>B.1</bold> Peru (CAS 005) <bold>B.2</bold> Peru (CLEV GSMC000259) <bold>B.3</bold> Peru (CAS 010) <bold>B.4</bold> Peru (MEKRB 010). <italic><tp:taxon-name>Liturgusa guyanensis</tp:taxon-name></italic> La Greca, 1939: <bold>C.1</bold> Guyana (CAS 017). <italic><tp:taxon-name>Liturgusa bororum</tp:taxon-name></italic> sp. n.: <bold>D.1</bold> Holotype from Peru (MNHN 038). <italic><tp:taxon-name>Liturgusa cura</tp:taxon-name></italic> sp. n.: <bold>E.1</bold> Holotype from Venezuela (ANSP 082). <italic><tp:taxon-name>Liturgusa fossetti</tp:taxon-name></italic> sp. n.: <bold>F.1</bold> Paratype from Panama (CAS 020). <italic><tp:taxon-name>Liturgusa kirtlandi</tp:taxon-name></italic> sp. n.: <bold>G.1</bold> Paratype from Bolivia (CLEV GSMC000276) <bold>G.2</bold> Paratype from Bolivia (CLEV GSMC000279) <bold>G.3</bold> Paratype from Bolivia (CLEV GSMC000283) <bold>G.4</bold> Paratype from Bolivia (CLEV GSMC000282). <italic><tp:taxon-name>Liturgusa manausensis</tp:taxon-name></italic> sp. n.: <bold>H.1</bold> Holotype from Brazil (USNM 001). <italic><tp:taxon-name>Liturgusa maya</tp:taxon-name></italic> Saussure &amp; Zehntner, 1894: <bold>I.1</bold> Colombia (AMNH 011) <bold>I.2</bold> Peru (ANSP 038) <bold>I.3</bold> Venezuela (AMNH 023) <bold>I.4</bold> Guatemala (USNM 014). <italic><tp:taxon-name>Liturgusa tessae</tp:taxon-name></italic> sp. n.: <bold>J.1</bold> Paratype from Bolivia (CLEV GSMC000268) <bold>J.2</bold> Paratype from Brazil (ZMHB 004) <bold>J.3</bold> Paratype from Brazil (USNM 007) <bold>J.4</bold> Paratype from Brazil (MNHN 086) <bold>J.5</bold> Paratype from Brazil (ANSP 110); <bold>J.6</bold> Paratype from Brazil (ANSP 109).</p></caption><graphic xmlns:xlink="http://www.w3.org/1999/xlink" xlink:href="zookeys-390-001-g051.jpg" position="float" orientation="portrait" xlink:type="simple"/></fig><fig id="F12" position="float" orientation="portrait"><label>Figure 12.</label><caption><p><italic><tp:taxon-name>Liturgusa</tp:taxon-name></italic>, dorsal habitus: <bold>A</bold> <italic><tp:taxon-name>Liturgusa manausensis</tp:taxon-name></italic> sp. n., holotype male from north of Manaus, Brazil (USNM 001) <bold>B</bold> <italic><tp:taxon-name>Liturgusa maya</tp:taxon-name></italic> Saussure &amp; Zehntner, 1894, illustration of female from Peru by Julio Rivera.</p></caption><graphic xmlns:xlink="http://www.w3.org/1999/xlink" xlink:href="zookeys-390-001-g012.jpg" position="float" orientation="portrait" xlink:type="simple"/></fig></tp:treatment-sec><ref-list><ref id="B29"><mixed-citation xmlns:xlink="http://www.w3.org/1999/xlink" xlink:type="simple"><person-group><name name-style="western"><surname>Charpentier</surname><given-names>T von</given-names></name></person-group> (<year>1843</year>) <article-title>Orthoptera descripta et depicta</article-title>. <publisher-name>Voss, Lipsiae</publisher-name>, <volume>1841–1845</volume>, <publisher-loc>Leipzig</publisher-loc>, <size units="page">32 pp</size>.</mixed-citation></ref><ref id="B96"><mixed-citation xmlns:xlink="http://www.w3.org/1999/xlink" xlink:type="simple"><person-group><name name-style="western"><surname>Saussure</surname><given-names>H de</given-names></name><name name-style="western"><surname>Zehntner</surname><given-names>L</given-names></name></person-group> (<year>1894</year>) <article-title>Biologia Centrali - Americana</article-title>. <source>Insecta - Orthoptera - Mantidae</source>. <volume>1</volume>: <fpage>123</fpage>-<lpage>197</lpage>.</mixed-citation></ref><ref id="B99"><mixed-citation xmlns:xlink="http://www.w3.org/1999/xlink" xlink:type="simple"><person-group><name name-style="western"><surname>Scudder</surname><given-names>SH</given-names></name></person-group> (<year>1901</year>) <article-title>Alphabetical Index to North American Orthoptera Described in the Eighteenth and Nineteenth Centuries.</article-title><source>Occasional Papers of the Boston Society of Natural History</source><volume>6</volume>: <fpage>1</fpage>-<lpage>436</lpage>.</mixed-citation></ref><ref id="B79"><mixed-citation xmlns:xlink="http://www.w3.org/1999/xlink" xlink:type="simple"><person-group><name name-style="western"><surname>Rehn</surname><given-names>JAG</given-names></name></person-group> (<year>1903</year>) <article-title>A Contribution to the Knowledge of the Orthoptera of Mexico and Central America.</article-title><source>Transactions of the American Entomological Society</source><volume>29</volume>(<issue>1</issue>): <fpage>1</fpage>-<lpage>34</lpage>.</mixed-citation></ref><ref id="B69"><mixed-citation xmlns:xlink="http://www.w3.org/1999/xlink" xlink:type="simple"><person-group><name name-style="western"><surname>Marshall</surname><given-names>JA</given-names></name></person-group> (<year>1975</year>) <article-title>A Catalogue of the Primary Types of Mantodea (Dictyoptera) in the British Museum (Natural History).</article-title><source>Bulletin of the British Museum (Natural History) Entomology</source><volume>31</volume>(<issue>8</issue>): <fpage>307</fpage>-<lpage>329</lpage>.</mixed-citation></ref><ref id="B84"><mixed-citation xmlns:xlink="http://www.w3.org/1999/xlink" xlink:type="simple"><person-group><name name-style="western"><surname>Roy</surname><given-names>R</given-names></name><name name-style="western"><surname>Cuche</surname><given-names>T</given-names></name></person-group> (<year>2008</year>) <article-title>Catalogue du matériel type des mantes conservé au Muséum d’histoire naturelle de Genève (Insecta: Mantodea).</article-title><source>Revue suisse de Zoologie</source><volume>115</volume>(<issue>1</issue>): <fpage>3</fpage>-<lpage>24</lpage>.</mixed-citation></ref><ref id="B63"><mixed-citation xmlns:xlink="http://www.w3.org/1999/xlink" xlink:type="simple"><person-group><name name-style="western"><surname>Kirby</surname><given-names>WF</given-names></name></person-group> (<year>1904</year>) <source>A synonymic Catalogue of Orthoptera. I. Orthoptera Euplexoptera, Cursoria et Gressoria)</source>. <volume>Vol. 1</volume>. <publisher-name>British Museum, Nat. Hist.</publisher-name>, <publisher-loc>London</publisher-loc>, <lpage>501</lpage> pp.</mixed-citation></ref><ref id="B47"><mixed-citation xmlns:xlink="http://www.w3.org/1999/xlink" xlink:type="simple"><person-group><name name-style="western"><surname>Hebard</surname><given-names>M</given-names></name></person-group> (<year>1932</year>) <article-title>New species and Records of Mexican Orthoptera.</article-title><source>Transactions of the American Entomological Society</source><volume>58</volume>: <fpage>201</fpage>-<lpage>371</lpage>.</mixed-citation></ref><ref id="B80"><mixed-citation xmlns:xlink="http://www.w3.org/1999/xlink" xlink:type="simple"><person-group><name name-style="western"><surname>Rehn</surname><given-names>JAG</given-names></name></person-group> (<year>1935</year>) <article-title>The Orthoptera of Costa Rica. Part I.- Mantidae.</article-title><source>Proceedings of the Academy of Natural Sciences of Philadelphia</source><volume>87</volume>: <fpage>167</fpage>-<lpage>271</lpage>.</mixed-citation></ref><ref id="B58"><mixed-citation xmlns:xlink="http://www.w3.org/1999/xlink" xlink:type="simple"><person-group><name name-style="western"><surname>Hughes-Schrader</surname><given-names>S</given-names></name></person-group> (<year>1950</year>) <article-title>The Chromosomes of Mantids (Orthoptera: Manteidae) in Relation to Taxonomy.</article-title><source>Chromosoma</source><volume>4</volume>: <fpage>1</fpage>-<lpage>55</lpage>. doi: <ext-link ext-link-type="uri" xlink:href="http://dx.doi.org/10.1007/BF00325766" xlink:type="simple">10.1007/BF00325766</ext-link></mixed-citation></ref><ref id="B59"><mixed-citation xmlns:xlink="http://www.w3.org/1999/xlink" xlink:type="simple"><person-group><name name-style="western"><surname>Hughes-Schrader</surname><given-names>S</given-names></name></person-group> (<year>1951</year>) <article-title>The desoxyribonucleic acid content of the nucleus as a cyto-taxonomic character in mantids (Orthoptera: Mantoidea).</article-title><source>Chromosoma</source><volume>10</volume>: <fpage>178</fpage>-<lpage>187</lpage>.</mixed-citation></ref><ref id="B60"><mixed-citation xmlns:xlink="http://www.w3.org/1999/xlink" xlink:type="simple"><person-group><name name-style="western"><surname>Hughes-Schrader</surname><given-names>S</given-names></name></person-group> (<year>1953</year>) <article-title>The Nuclear Content of Desoxyribonucleic Acid and Interspecific Relationships in the Mantid Genus <italic>Liturgousa</italic> (Orthoptera: Mantoidea)</article-title>. <source>Chromosoma</source><volume>5</volume>: <fpage>544</fpage>–<lpage>554</lpage>. doi: <ext-link ext-link-type="uri" xlink:href="http://dx.doi.org/10.1007/BF01271501" xlink:type="simple">10.1007/BF01271501</ext-link></mixed-citation></ref><ref id="B49"><mixed-citation xmlns:xlink="http://www.w3.org/1999/xlink" xlink:type="simple"><person-group><name name-style="western"><surname>Henderson</surname><given-names>SA</given-names></name></person-group> (<year>1965</year>) <article-title>Chromosome Behaviour in Diploid and Tetraploid cells of <italic>Sphodromantis gastrica</italic> and its Bearing on Chromosome Evolution in the Mantids</article-title>. <source>Chromosoma</source><volume>16</volume>: <fpage>192</fpage>–<lpage>221</lpage>. doi: <ext-link ext-link-type="uri" xlink:href="http://dx.doi.org/10.1007/BF00320949" xlink:type="simple">10.1007/BF00320949</ext-link></mixed-citation></ref><ref id="B28"><mixed-citation xmlns:xlink="http://www.w3.org/1999/xlink" xlink:type="simple"><person-group><name name-style="western"><surname>Cerdá</surname><given-names>FJ</given-names></name></person-group> (<year>1996</year>) <article-title>Mantodea de Venezuela. Generos y Lista Preliminar de Especies Parte II: Familia Mantidae (Subfamilias Liturgousinae y Thespinae).</article-title><source>Boletín de Entomología Venezolana</source><volume>11</volume>(<issue>2</issue>): <fpage>73</fpage>-<lpage>87</lpage>.</mixed-citation></ref><ref id="B40"><mixed-citation xmlns:xlink="http://www.w3.org/1999/xlink" xlink:type="simple"><person-group><name name-style="western"><surname>Giglio-Tos</surname><given-names>E</given-names></name></person-group> (<year>1927</year>) <chapter-title>Mantidae</chapter-title>. In: <source>Das Tierreich</source>. <publisher-name>Walter de Gruyter &amp; Co.</publisher-name>, <publisher-loc>Berlin</publisher-loc>, <lpage>707</lpage> pp.</mixed-citation></ref><ref id="B14"><mixed-citation xmlns:xlink="http://www.w3.org/1999/xlink" xlink:type="simple"><person-group><name name-style="western"><surname>Beier</surname><given-names>M</given-names></name></person-group> (<year>1935</year>) <article-title>Mantodea, Fam. Mantidae, Subfam. Mantinae.</article-title><source>Genera Insectorum de P. Wytsman</source><issue>203 Fascicule</issue>, <size units="page">154 pp</size>.</mixed-citation></ref><ref id="B61"><mixed-citation xmlns:xlink="http://www.w3.org/1999/xlink" xlink:type="simple"><person-group><name name-style="western"><surname>Jantsch</surname><given-names>LJ</given-names></name></person-group> (<year>1991</year>) <article-title>Lista dos Mantódeos Coletados na Ilha de Maracá.</article-title><source>Acta Amazonica</source><volume>21</volume>: <fpage>123</fpage>-<lpage>130</lpage>.</mixed-citation></ref><ref id="B103"><mixed-citation xmlns:xlink="http://www.w3.org/1999/xlink" xlink:type="simple"><person-group><name name-style="western"><surname>Terra</surname><given-names>PS</given-names></name></person-group> (<year>1995</year>) <article-title>Revisao Sistematica Dos Generos De Louva-A-Deus Da Regiao Neotropical (Mantodea).</article-title><source>Revista Brasileira de Zoologia</source><volume>39</volume>(<issue>1</issue>): <fpage>13</fpage>-<lpage>94</lpage>.</mixed-citation></ref><ref id="B62"><mixed-citation xmlns:xlink="http://www.w3.org/1999/xlink" xlink:type="simple"><person-group><name name-style="western"><surname>Jantsch</surname><given-names>LJ</given-names></name></person-group> (<year>1999</year>) <source>Estudos filogenéticos em Mantódeos americanos (Insecta: Pterygota: Mantodea).</source><publisher-name>PUCRS</publisher-name>, <publisher-loc>Doutorado, Porto Alegre</publisher-loc>, <lpage>138</lpage> pp.</mixed-citation></ref><ref id="B68"><mixed-citation xmlns:xlink="http://www.w3.org/1999/xlink" xlink:type="simple"><person-group><name name-style="western"><surname>Maes</surname><given-names>J-M</given-names></name><name name-style="western"><surname>Roy</surname><given-names>R</given-names></name></person-group> (<year>2000</year>) <article-title>Orden Mantodea.</article-title> In: <person-group><name name-style="western"><surname>Maes</surname><given-names>J-M</given-names></name></person-group> (<role>Ed</role>) <source>Insectos de Nicaragua</source>. <publisher-name>Setab Bosawas</publisher-name>, <publisher-loc>Marena, Managua</publisher-loc>, <fpage>60</fpage>-<lpage>63</lpage>.</mixed-citation></ref><ref id="B67"><mixed-citation xmlns:xlink="http://www.w3.org/1999/xlink" xlink:type="simple"><person-group><name name-style="western"><surname>Lombardo</surname><given-names>F</given-names></name><name name-style="western"><surname>Agabiti</surname><given-names>B</given-names></name></person-group> (<year>2001</year>) <article-title>The Mantids from Ecuador, with Some Biogeographic Considerations.</article-title><source>Journal of Orthoptera Research</source><volume>10</volume>(<issue>1</issue>): <fpage>89</fpage>-<lpage>104</lpage>. doi: <ext-link ext-link-type="uri" xlink:href="http://dx.doi.org/10.1665/1082-6467(2001)010[0089:TMFEWS]2.0.CO;2" xlink:type="simple">10.1665/1082-6467(2001)010[0089:TMFEWS]2.0.CO;2</ext-link></mixed-citation></ref><ref id="B35"><mixed-citation xmlns:xlink="http://www.w3.org/1999/xlink" xlink:type="simple"><person-group><name name-style="western"><surname>Ehrmann</surname><given-names>R</given-names></name></person-group> (<year>2002</year>) <source>Mantodea: Gottesanbeterinnen der Welt.</source><publisher-name>Natur und Tier–Verlag GmbH</publisher-name>, <publisher-loc>Münster</publisher-loc>, <lpage>519</lpage> pp.</mixed-citation></ref><ref id="B1"><mixed-citation xmlns:xlink="http://www.w3.org/1999/xlink" xlink:type="simple"><person-group><name name-style="western"><surname>Agudelo</surname><given-names>RAA</given-names></name></person-group> (<year>2004</year>) <article-title>Mántidos de Colombia (Dictyoptera: Mantodea).</article-title> In: <person-group><name name-style="western"><surname>Fernández</surname><given-names>C</given-names></name><name name-style="western"><surname>Gonzalo</surname><given-names>Andrade-C FM</given-names></name><name name-style="western"><surname>Amat</surname><given-names>GGD</given-names></name></person-group> (<role>Eds</role>) <source>Insectos de Colombia</source>. <publisher-name>Universidad Nacional, Facultad de Ciencias</publisher-name>, <publisher-loc>Bogota</publisher-loc>, <fpage>43</fpage>-<lpage>60</lpage>.</mixed-citation></ref><ref id="B2"><mixed-citation xmlns:xlink="http://www.w3.org/1999/xlink" xlink:type="simple"><person-group><name name-style="western"><surname>Agudelo</surname><given-names>RAA</given-names></name></person-group> (<year>2005</year>) <source>Relatorio de Identificacao da Colecao de Louva-a deus (Insecta, Mantodea) do Instituto Nacional de Pesquisas da Amazonia (INPA)</source>, <size units="page">5 pp</size>.</mixed-citation></ref><ref id="B74"><mixed-citation xmlns:xlink="http://www.w3.org/1999/xlink" xlink:type="simple"><person-group><name name-style="western"><surname>Otte</surname><given-names>D</given-names></name><name name-style="western"><surname>Spearman</surname><given-names>L</given-names></name></person-group> (<year>2005</year>) <article-title>Mantida Species File</article-title>. <source>Catalog of the Mantids of the World</source>. <publisher-name>Association of Insect Diversity</publisher-name>, <publisher-loc>Philadelphia</publisher-loc>, <lpage>489</lpage> pp.</mixed-citation></ref><ref id="B5"><mixed-citation xmlns:xlink="http://www.w3.org/1999/xlink" xlink:type="simple"><person-group><name name-style="western"><surname>Agudelo</surname><given-names>RAA</given-names></name><name name-style="western"><surname>Lombardo</surname><given-names>F</given-names></name><name name-style="western"><surname>Jantsch</surname><given-names>LJ</given-names></name></person-group> (<year>2007</year>) <article-title>Checklist of the Neotropical mantids (Insecta, Dictyoptera, Mantodea).</article-title><source>Biota Colombiana</source><volume>8</volume>(<issue>2</issue>): <fpage>105</fpage>-<lpage>158</lpage>.</mixed-citation></ref><ref id="B102"><mixed-citation xmlns:xlink="http://www.w3.org/1999/xlink" xlink:type="simple"><person-group><name name-style="western"><surname>Svenson</surname><given-names>GJ</given-names></name><name name-style="western"><surname>Whiting</surname><given-names>MF</given-names></name></person-group> (<year>2009</year>) <article-title>Reconstructing the origins of praying mantises (Dictyoptera, Mantodea): the roles of Gondwanan vicariance and morphological convergence.</article-title><source>Cladistics</source><volume>25</volume>(<issue>5</issue>): <fpage>468</fpage>-<lpage>514</lpage>. doi: <ext-link ext-link-type="uri" xlink:href="http://dx.doi.org/10.1111/j.1096-0031.2009.00263.x" xlink:type="simple">10.1111/j.1096-0031.2009.00263.x</ext-link></mixed-citation></ref><ref id="B75"><mixed-citation xmlns:xlink="http://www.w3.org/1999/xlink" xlink:type="simple"><person-group><name name-style="western"><surname>Passerin d‘Entrèves</surname><given-names>P</given-names></name></person-group> (<year>1981</year>) <article-title>Cataloghi - Collezioni Ortotterologiche del Museo di Zoologia dell‘ Università di Torino.</article-title><source>Museo Regionale di Scienze Naturali</source><volume>4</volume>: <fpage>58</fpage>-<lpage>69</lpage>.</mixed-citation></ref><ref id="B85"><mixed-citation xmlns:xlink="http://www.w3.org/1999/xlink" xlink:type="simple"><person-group><name name-style="western"><surname>Salazar</surname><given-names>EJA</given-names></name></person-group> (<year>1998</year>) <article-title>Estudios sobre mantidos Colombianos (Mantodea).</article-title><source>Boletin Cientifico Museo de Historia Natural Universidad de Caldas</source><volume>2</volume>: <fpage>101</fpage>-<lpage>124</lpage>.</mixed-citation></ref><ref id="B86"><mixed-citation xmlns:xlink="http://www.w3.org/1999/xlink" xlink:type="simple"><person-group><name name-style="western"><surname>Salazar</surname><given-names>EJA</given-names></name></person-group> (<year>1999</year>) <article-title>Celo Materno en <italic>Stagmomantis theophila</italic> Rehn, 1904 y un Listado de las Especies de Mantodea Conocidas para Colombia.</article-title><source>Boletin Cientifico Museo de Historia Natural Universiad de Caldas</source><volume>3</volume>: <fpage>7</fpage>-<lpage>12</lpage>.</mixed-citation></ref><ref id="B88"><mixed-citation xmlns:xlink="http://www.w3.org/1999/xlink" xlink:type="simple"><person-group><name name-style="western"><surname>Salazar</surname><given-names>EJA</given-names></name></person-group> (<year>2002</year>) <article-title>Lista de los Mantodea (Insecta) Conocidos para Colombia.</article-title><source>Biota Colombiana</source><volume>3</volume>(<issue>1</issue>): <fpage>119</fpage>-<lpage>130</lpage>.</mixed-citation></ref></ref-list></tp:taxon-treatment>
