# Supplementary material for: Revision of the Neotropical bark mantis genus Liturgusa Saussure, 1869 (Insecta, Mantodea, Liturgusini)
Source: Zookeys. 2014 Mar 18;(390):1–214. doi: 10.3897/zookeys.390.6661 (PMC3978261; doi:10.3897/zookeys.390.6661)
Supplement: XML Treatment for Liturgusa tessae [file zookeys.390.6661-treatment13.xml]

<!DOCTYPE tp:taxon-treatment
  PUBLIC "-//TaxonX//DTD Taxonomic Treatment Publishing DTD v0 20100105//EN" "tax-treatment-NSO.dtd">
<tp:taxon-treatment xmlns:tp="http://www.plazi.org/taxpub"><tp:treatment-meta><mixed-citation publication-type="journal"><person-group><name><surname>Svenson</surname><given-names>Gavin J.</given-names></name></person-group><article-title>Revision of the Neotropical bark mantis genus <italic>Liturgusa</italic> Saussure, 1869 (Insecta, Mantodea, Liturgusini)</article-title><source>Zookeys</source><day>18</day><month>3</month><year>2014</year><volume>2014</volume><issue>390</issue><fpage>1</fpage><lpage>214</lpage><pub-id pub-id-type="doi">10.3897/zookeys.390.6661</pub-id></mixed-citation></tp:treatment-meta><tp:nomenclature><tp:taxon-name>
                                <tp:taxon-name-part taxon-name-part-type="genus">Liturgusa</tp:taxon-name-part>
                                <tp:taxon-name-part taxon-name-part-type="species">tessae</tp:taxon-name-part>
                                <object-id xmlns:xlink="http://www.w3.org/1999/xlink" content-type="zoobank" xlink:type="simple">http://zoobank.org/A7A78A8F-1162-42E3-A59D-DBC889D5C7F9</object-id>
                                <object-id xmlns:xlink="http://www.w3.org/1999/xlink" xlink:type="simple">http://species-id.net/wiki/Liturgusa_tessae</object-id>
                            </tp:taxon-name><tp:taxon-status xmlns:xlink="http://www.w3.org/1999/xlink" xlink:type="simple">sp. n.</tp:taxon-status></tp:nomenclature><tp:treatment-sec sec-type="Type"><title>Type.</title><p>Holotype Male, pinned. Cleveland Museum of Natural History, Cleveland, OH, USA</p></tp:treatment-sec><tp:treatment-sec sec-type="Type locality"><title>Type locality.</title><p>Bolivia: La Paz Dept., Ituralde Prov., San Miguel, <named-content xmlns:xlink="http://www.w3.org/1999/xlink" content-type="dwc:verbatimCoordinates" xlink:type="simple">14°30.602'S, 67°29.555'W</named-content>, 24-30 Sept 2007, Coll: K.B. Miller et al. (Lat. -14.510033, Long. -67.492583)</p></tp:treatment-sec><tp:treatment-sec sec-type="Material examined"><title>Material examined.</title><p><italic><tp:taxon-name>Liturgusa tessae</tp:taxon-name></italic> sp. n.</p><table-wrap position="anchor" orientation="portrait"><table id="T12"><tbody><tr><th rowspan="1" colspan="1">Sex</th><th rowspan="1" colspan="1">Type</th><th rowspan="1" colspan="1">Country</th><th rowspan="1" colspan="1">Label</th><th rowspan="1" colspan="1">Latitude Longitude</th><th rowspan="1" colspan="1">Code</th></tr><tr><td rowspan="1" colspan="1">Male</td><td rowspan="1" colspan="1">Holotype</td><td rowspan="1" colspan="1">Bolivia</td><td rowspan="1" colspan="1">La Paz Dept., Ituralde Prov., San Miguel, 14°30.602'S, 67°29.555'W, 24-30 Sept 2007, Coll: K.B. Miller et al.</td><td rowspan="1" colspan="1"><named-content xmlns:xlink="http://www.w3.org/1999/xlink" content-type="dwc:verbatimCoordinates" xlink:type="simple">-14.510033, -67.492583</named-content></td><td rowspan="1" colspan="1">GSMC000263</td></tr><tr><td rowspan="1" colspan="1">Female</td><td rowspan="1" colspan="1">Allotype</td><td rowspan="1" colspan="1">Peru</td><td rowspan="1" colspan="1">Smithsonian Earthwatch Sample, Location 8j, Nickle, D.</td><td rowspan="1" colspan="1"/><td rowspan="1" colspan="1">GSMC000265</td></tr><tr><td rowspan="1" colspan="1">Female</td><td rowspan="1" colspan="1">Paratype</td><td rowspan="1" colspan="1">Brazil</td><td rowspan="1" colspan="1">Santarem, July. 1919, S.M. Klages. Acct. 6324</td><td rowspan="1" colspan="1"><named-content xmlns:xlink="http://www.w3.org/1999/xlink" content-type="dwc:verbatimCoordinates" xlink:type="simple">-2.465914, -54.701313</named-content></td><td rowspan="1" colspan="1">ANSP 111</td></tr><tr><td rowspan="1" colspan="1">Female</td><td rowspan="1" colspan="1">Paratype</td><td rowspan="1" colspan="1">Brazil</td><td rowspan="1" colspan="1">Santarem, July. 1919, S.M. Klages. Acct. 6324</td><td rowspan="1" colspan="1"><named-content xmlns:xlink="http://www.w3.org/1999/xlink" content-type="dwc:verbatimCoordinates" xlink:type="simple">-2.465914, -54.701313</named-content></td><td rowspan="1" colspan="1">ANSP 108</td></tr><tr><td rowspan="1" colspan="1">Male</td><td rowspan="1" colspan="1">Paratype</td><td rowspan="1" colspan="1">Brazil</td><td rowspan="1" colspan="1">Santarem, July. 1919, S.M. Klages. Acct. 6324</td><td rowspan="1" colspan="1"><named-content xmlns:xlink="http://www.w3.org/1999/xlink" content-type="dwc:verbatimCoordinates" xlink:type="simple">-2.465914, -54.701313</named-content></td><td rowspan="1" colspan="1">ANSP 109</td></tr><tr><td rowspan="1" colspan="1">Male</td><td rowspan="1" colspan="1">Paratype</td><td rowspan="1" colspan="1">Brazil</td><td rowspan="1" colspan="1">Santarem, July. 1919, S.M. Klages. Acct. 6324</td><td rowspan="1" colspan="1"><named-content xmlns:xlink="http://www.w3.org/1999/xlink" content-type="dwc:verbatimCoordinates" xlink:type="simple">-2.465914, -54.701313</named-content></td><td rowspan="1" colspan="1">ANSP 110</td></tr><tr><td rowspan="1" colspan="1">Female</td><td rowspan="1" colspan="1">Paratype</td><td rowspan="1" colspan="1">Brazil</td><td rowspan="1" colspan="1">Santarem, July. 1919, S.M. Klages. Acct. 6324</td><td rowspan="1" colspan="1"><named-content xmlns:xlink="http://www.w3.org/1999/xlink" content-type="dwc:verbatimCoordinates" xlink:type="simple">-2.465914, -54.701313</named-content></td><td rowspan="1" colspan="1">ANSP 112</td></tr><tr><td rowspan="1" colspan="1">Female</td><td rowspan="1" colspan="1">Paratype</td><td rowspan="1" colspan="1">Brazil</td><td rowspan="1" colspan="1">Santarem, Oct. 1919, Carn. Mus. Acc. 6543</td><td rowspan="1" colspan="1"><named-content xmlns:xlink="http://www.w3.org/1999/xlink" content-type="dwc:verbatimCoordinates" xlink:type="simple">-2.465914, -54.701313</named-content></td><td rowspan="1" colspan="1">ANSP 113</td></tr><tr><td rowspan="1" colspan="1">Male</td><td rowspan="1" colspan="1">Paratype</td><td rowspan="1" colspan="1">Brazil</td><td rowspan="1" colspan="1">50, 2</td><td rowspan="1" colspan="1"/><td rowspan="1" colspan="1">BMNH 002</td></tr><tr><td rowspan="1" colspan="1">Male</td><td rowspan="1" colspan="1">Paratype</td><td rowspan="1" colspan="1">Brazil</td><td rowspan="1" colspan="1">52, 96</td><td rowspan="1" colspan="1"/><td rowspan="1" colspan="1">BMNH 005</td></tr><tr><td rowspan="1" colspan="1">Female</td><td rowspan="1" colspan="1">Paratype</td><td rowspan="1" colspan="1">Peru</td><td rowspan="1" colspan="1">Rio Tambopata, Explorer‘s Inn-Rio Tower, 12°50.208'S, 069°17.603'W, 10-XII-2003, Svenson</td><td rowspan="1" colspan="1"><named-content xmlns:xlink="http://www.w3.org/1999/xlink" content-type="dwc:verbatimCoordinates" xlink:type="simple">-12.836800, -69.293383</named-content></td><td rowspan="1" colspan="1">GSMC000261</td></tr><tr><td rowspan="1" colspan="1">Male</td><td rowspan="1" colspan="1">Paratype</td><td rowspan="1" colspan="1">Bolivia</td><td rowspan="1" colspan="1">La Paz Dept., Ituralde Prov., San Miguel, 14°30.602'S, 67°29.555'W, 24-30 Sept 2007, Coll: K.B. Miller et al.</td><td rowspan="1" colspan="1"><named-content xmlns:xlink="http://www.w3.org/1999/xlink" content-type="dwc:verbatimCoordinates" xlink:type="simple">-14.510033, -67.492583</named-content></td><td rowspan="1" colspan="1">GSMC000268</td></tr><tr><td rowspan="1" colspan="1">Female</td><td rowspan="1" colspan="1">Paratype</td><td rowspan="1" colspan="1">Brazil</td><td rowspan="1" colspan="1">Amazonas Reserva Biologica do Cuieiras, 50 km. N. Manaus, 15-IV-AU 15-V-1981, M. Descamps</td><td rowspan="1" colspan="1"><named-content xmlns:xlink="http://www.w3.org/1999/xlink" content-type="dwc:verbatimCoordinates" xlink:type="simple">-2.599556, -60.210631</named-content></td><td rowspan="1" colspan="1">MNHN 020</td></tr><tr><td rowspan="1" colspan="1">Male</td><td rowspan="1" colspan="1">Paratype</td><td rowspan="1" colspan="1">Brazil</td><td rowspan="1" colspan="1">Para, Ile de Mosqueiro, 11-9-83, male + female accouples sur trone</td><td rowspan="1" colspan="1"><named-content xmlns:xlink="http://www.w3.org/1999/xlink" content-type="dwc:verbatimCoordinates" xlink:type="simple">-1.157643, -48.465362</named-content></td><td rowspan="1" colspan="1">MNHN 086</td></tr><tr><td rowspan="1" colspan="1">Female</td><td rowspan="1" colspan="1">Paratype</td><td rowspan="1" colspan="1">Brazil</td><td rowspan="1" colspan="1">Para, Ile de Mosqueiro, 11-9-83, male + female accouples sur trone</td><td rowspan="1" colspan="1"><named-content xmlns:xlink="http://www.w3.org/1999/xlink" content-type="dwc:verbatimCoordinates" xlink:type="simple">-1.157643, -48.465362</named-content></td><td rowspan="1" colspan="1">MNHN 087</td></tr><tr><td rowspan="1" colspan="1">Male</td><td rowspan="1" colspan="1">Paratype</td><td rowspan="1" colspan="1">Brazil</td><td rowspan="1" colspan="1">Para: Rio Xingu, Camp (52°22'W, 3°39'S), ca 60 km S. Altamira, 8-12 Oct 1986, P. Spangler &amp; O. Flint</td><td rowspan="1" colspan="1"><named-content xmlns:xlink="http://www.w3.org/1999/xlink" content-type="dwc:verbatimCoordinates" xlink:type="simple">-3.650000, -52.366667</named-content></td><td rowspan="1" colspan="1">USNM 007; USNM ENT 00873005</td></tr><tr><td rowspan="1" colspan="1">Male</td><td rowspan="1" colspan="1">Paratype</td><td rowspan="1" colspan="1">Brazil</td><td rowspan="1" colspan="1">Para: Rio Xingu, Camp (52°22'W, 3°39'S), ca 60 km S. Altamira, 8-12 Oct 1986, P. Spangler &amp; O. Flint</td><td rowspan="1" colspan="1"><named-content xmlns:xlink="http://www.w3.org/1999/xlink" content-type="dwc:verbatimCoordinates" xlink:type="simple">-3.650000, -52.366667</named-content></td><td rowspan="1" colspan="1">USNM 008; USNM ENT 00873006</td></tr><tr><td rowspan="1" colspan="1">Male</td><td rowspan="1" colspan="1">Paratype</td><td rowspan="1" colspan="1">Brazil</td><td rowspan="1" colspan="1">Para.</td><td rowspan="1" colspan="1"/><td rowspan="1" colspan="1">ZMHB 004</td></tr><tr><td rowspan="1" colspan="1">Male</td><td rowspan="1" colspan="1">Paratype</td><td rowspan="1" colspan="1">Peru</td><td rowspan="1" colspan="1">Rio Tambopata Res., 30 km (air) SW Pto. Maldonado, 290 m, 12°50'S, 69°17'W; Smithsonian Institution Canopy Fogging Project, T.L. Erwin et al., colls. 07 May 89, 05/02/051</td><td rowspan="1" colspan="1"><named-content xmlns:xlink="http://www.w3.org/1999/xlink" content-type="dwc:verbatimCoordinates" xlink:type="simple">-12.833333, -69.283333</named-content></td><td rowspan="1" colspan="1">USNM 069; USNM ENT 00873048</td></tr><tr><td rowspan="1" colspan="1">Female</td><td rowspan="1" colspan="1">Paratype</td><td rowspan="1" colspan="1">Peru</td><td rowspan="1" colspan="1">Madre de Dios, Rio Tambopata Res., 30 km (air) SW Pto. Maldonado, 290 m, 12°50'S, 69°17'W; Smithsonian Institution Canopy Fogging Project, T.L. Erwin et al., colls. 08 Nov 83 May 89, 04/01/072</td><td rowspan="1" colspan="1"><named-content xmlns:xlink="http://www.w3.org/1999/xlink" content-type="dwc:verbatimCoordinates" xlink:type="simple">-12.833333, -69.283333</named-content></td><td rowspan="1" colspan="1">USNM 070; USNM ENT 00873049</td></tr><tr><td rowspan="1" colspan="1">Male</td><td rowspan="1" colspan="1">Paratype</td><td rowspan="1" colspan="1">Bolivia</td><td rowspan="1" colspan="1">La Paz Dept., Ituralde Prov., San Miguel, 14°30.602'S, 67°29.555'W, 24-30 Sept 2007, Coll: K.B. Miller et al.</td><td rowspan="1" colspan="1"><named-content xmlns:xlink="http://www.w3.org/1999/xlink" content-type="dwc:verbatimCoordinates" xlink:type="simple">-14.510033, -67.492583</named-content></td><td rowspan="1" colspan="1">GSMC000317</td></tr></tbody></table></table-wrap><!--PageBreak--></tp:treatment-sec><tp:treatment-sec sec-type="Diagnosis"><title>Diagnosis.</title><p>Very similar to <italic><tp:taxon-name>Liturgusa maya</tp:taxon-name></italic> in size and shape, but with an even color patterning on the forewings, lacking highly contrasting regions. The hindwings for <italic><tp:taxon-name>Liturgusa tessae</tp:taxon-name></italic> are very rusty colored in males and pale to rusty colored in females along the anterior half of the discoidal region. The male genitalia are distinct in that the ventral left sclerite (L4A) is elongate, the terminus tapers narrowly before giving rise to a short, blunt distal process (pda).</p></tp:treatment-sec><tp:treatment-sec sec-type="Description"><title>Description.</title><p><bold>Male.</bold> (<xref ref-type="fig" rid="F16">Fig. 16A</xref>) N=9: Body length 19.23–23.89 (22.12); forewing length 13.88–15.21 (14.61); hindwing length 10.95–12.13 (11.47); pronotum length 5.71–6.65 (6.13); prozone length 1.68–2.00 (1.82); pronotum width 2.36–2.62 (2.48); pronotum narrow width 1.64–1.92 (1.76); head width 4.70–5.51 (5.03); head vertex to clypeus 1.90–2.16 (1.97); frons width 1.64–1.95 (1.77); frons height 0.61–0.69 (0.65); prothoracic femur length 5.73–6.64 (6.12); mesothoracic femur length 6.92–8.47 (7.67); mesothoracic tibia length 5.54–6.65 (5.97); mesothoracic tarsus length 4.84–5.70 (5.17); metathoracic femur length 7.23–8.63 (7.80); metathoracic tibia length 7.78–9.23 (8.27); metathoracic tarsus length 7.25–8.35 (7.61); pronotal elongation measure 0.29–0.31 (0.30); pronotal shape measure 0.39–0.43 (0.41); head shape measure 0.37–0.40 (0.39); frons shape measure 0.35–0.42 (0.37); anteroventral <!--PageBreak--><!--PageBreak-->femoral spine count 14–15 (14); anteroventral tibial spine count 9–10 (10); posteroventral tibial spine count 7.</p><fig id="F16" position="float" orientation="portrait"><label>Figure 16.</label><caption><p><italic><tp:taxon-name>Liturgusa tessae</tp:taxon-name></italic> sp. n., dorsal habitus: <bold>A</bold> holotype male from San Miguel, Bolivia (CLEV GSMC000263) <bold>B</bold> allotype female from Tambopata, Peru (CLEV GSMC000265).</p></caption><graphic xmlns:xlink="http://www.w3.org/1999/xlink" xlink:href="zookeys-390-001-g016.jpg" position="float" orientation="portrait" xlink:type="simple"/></fig><p><italic>Head</italic> (<xref ref-type="fig" rid="F42">Fig. 42C</xref>): Transverse, the juxta-ocular protuberances small, the apex in the lateral half; the vertex slightly concave, slightly above the dorsal margin of the eyes. Frontal suture with a slight medial carina forming a continuous arc. Ocelli small, the central slightly larger than lateral two, all three protruding on small cuticular mounds; the lateral ocelli oriented outward. The carina on the frons thin, the medial region just ventral to the carina depressed. Clypeus transverse, the upper margin slightly convex, the lower margin slightly concave or straight; the central, transverse carina pronounced and straight. Antennae scape and pedicel pale, the flagellum fading to black in the proximal quarter. Black band extending straight over the medial carina of the frontal suture, the carina pale; black markings extend ventrally and dorsally from black band; two prominent pale marks positioned just lateral to the lateral ocelli; two pale marks positioned on the medial region of the vertex. Lower region of frons pigmented brown; the dorsolateral corners of clypeus with brown spots, the rest is pale; the mandibles and labrum with pale and brown markings; the vertex and juxta-ocular protuberances mostly pale with brown or black speckling; the area immediately adjacent to lateral ocelli black. Palpi are pale.</p><p><italic>Pronotum</italic> (<xref ref-type="fig" rid="F47">Fig. 47S</xref>): About 2.5 times long as wide with a moderately defined supra-coxal bulge; dorsal surface with very small, disperse tubercles in the posterior half. Prozone a little broader than long with near parallel margins that gradually taper to an evenly rounded anterior margin; margins with few blunt tubercles. Metazone with concave lateral margins, the medial region flat or slightly bulging outward; margins with small tubercles; posterior margin with a shallow medial emargination; the dorsal surface of the posterior third of the metazone depressed. Mostly pale or light brown with brown and black markings across the surface, two prominent black marks present in the posterolateral corners.</p><p><italic>Prothoracic Legs</italic>: Femur normal with a slightly concave dorsal margin; strongly defined pale to dark banding on posterior (external) surface; anterior (internal) surface with a black mark near the base and a medial black band beginning in the distal half and terminating near the end of the femur; the ventral surface pale. Posterior surface of femur with few tubercles. A shallow femoral pit to accommodate terminal posteroventral tibial spine positioned medial to and between the first two proximal posteroventral spines, in line with the most distal discoidal spine; pit is pale. Posterior prothoracic femoral genicular spine smaller than posteroventral spines (highly variable), originating distal to the beginning of the genicular lobe. Prothoracic tibial posteroventral spines with the first (proximal) smallest and the third through sixth of similar length, the second slightly longer. Prothoracic coxae smooth, the anterior surface with a black mark medially in the proximal half.</p><p><italic>Meso- and Metathoracic Legs</italic>: Femora with ventral (posterior) carina; dorsal (anterior) carina present. Mesotarsi with first segment as long or slightly shorter than the remaining segments combined.</p><!--PageBreak--><p><italic>Wings</italic>: Forewings mottled with brown, pale and greenish coloration; the costal region without strongly defined banding, mostly pale with dispersed brown markings; vein coloration matching the corresponding surrounding cell colors; lacking noticeable central or proximal pale markings, the wing having evenly mottled coloration that is not highly contrasting. Forewings asymmetrically colored; one being mottled as described the other is darkened with a rust tone, the mottled pattern still visible; extending just beyond the abdomen. Hindwings rust colored (more pale proximally), the discoidal region more opaque, but translucent near the boundary with the anal region; the anal region translucent and rusty colored; the terminus of the discoidal region projecting beyond the distal margin of anal region, the wing appearing elongate.</p><p><italic>Abdomen</italic>: Slightly widened in the middle, the fourth tergite the widest region before a gradual posterior narrowing; a smooth, light brown or rust coloration. Tergites without posterolateral tergal projections. Supra-anal plate slightly transverse, a broadly rounded terminus. Subgenital plate irregularly rounded and without styli.</p><p><italic>Genital Complex</italic> (<xref ref-type="fig" rid="F51">Fig. 51J.1–J.6</xref>): The main body of ventral left sclerite (L4A) elongate, the terminus tapering to a narrow point; a short, blunt distal process (pda) is centrally positioned; the right margin in the distal quarter highly sclerotized, extending to the terminus of the pda; an elliptical depression on left half is present. The apofisis falloid (afa) of the main body of dorsal left sclerite (L4B) short, quickly narrowing to a sharp point, the lower margin concave and often irregular, leading to a secondary process that is short and rounded; the apical process (paa) broad and elongate, tapering to a narrow and rounded terminus. The right dorsal phallomere (fda) of the first sclerite of right phallomere (R1) broad, tapering slightly to a rounded, blunt and membranous terminus; the ventral plate (pia) long, broad proximally with strongly defined grooves; the ventral process (pva) enlarged, c-shaped with a smooth surface, the distal tip broad and rounded.</p><p><bold>Female.</bold> (<xref ref-type="fig" rid="F16">Fig. 16B</xref>) N=7: Body length 23.65–29.63 (26.24); forewing length 14.71–18.43 (16.76); hindwing length 12.34–13.05 (12.7); pronotum length 6.77–7.86 (7.10); prozone length 1.99–2.27 (2.12); pronotum width 2.74–3.16 (2.93); pronotum narrow width 1.99–2.37 (2.14); head width 5.65–6.34 (5.98); head vertex to clypeus 2.35–2.64 (2.51); frons width 2.20–2.55 (2.38); frons height 0.74–0.98 (0.84); prothoracic femur length 6.68–7.83 (7.08); mesothoracic femur length 7.72–9.45 (8.33); mesothoracic tibia length 5.87–7.49 (6.57); mesothoracic tarsus length 5.23–6.39 (5.68); metathoracic femur length 7.80–9.66 (8.54); metathoracic tibia length 8.46–10.72 (9.46); metathoracic tarsus length 7.89–9.15 (8.34); pronotal elongation measure 0.29–0.31 (0.30); pronotal shape measure 0.39–0.43 (0.41); head shape measure 0.41–0.44 (0.42); frons shape measure 0.33–0.39 (0.35); anteroventral femoral spine count 14–15 (14); anteroventral tibial spine count 10; posteroventral tibial spine count 7.</p><!--PageBreak--><p><italic>Head</italic> (<xref ref-type="fig" rid="F42">Fig. 42D</xref>): Slightly transverse, the juxta-ocular protuberances large, the apex just lateral of the middle; the vertex concave, above the dorsal margin of the eyes. Ocelli positioned on a small carina connecting all three. Antennae scape and pedicel pale, the flagellum fading to black by the middle. In addition to the black band extending straight over the medial carina, the anterior face, vertex and juxta-ocular protuberances mottled with pale, brown and black markings. Lower region of frons pigmented brown or light brown; the clypeus, mandibles, and labrum with pale and brown markings.</p><p><italic>Pronotum</italic> (<xref ref-type="fig" rid="F47">Fig. 47T</xref>): As described for males.</p><p><italic>Prothoracic Legs</italic>: Anterior (internal) surface of femur with a black mark near the base and a medial black band that may be interrupted or degraded beginning in the distal half and terminating near the end of the femur. A shallow femoral pit that is pigmented brown or pale.</p><p><italic>Meso- and Metathoracic Legs</italic>: As described for males.</p><p><italic>Wings</italic>: Forewings may be asymmetrically colored like in males; extending almost to the terminus of the abdomen, but the supra-anal plate still visible. Hindwings smoky colored with a rusty base and anterior margin, opaque; the terminus of the discoidal region projecting a little beyond the distal margin of anal region, the wing appearing moderately elongate.</p><p><italic>Abdomen</italic>: Moderately widened.</p></tp:treatment-sec><tp:treatment-sec sec-type="Etymology"><title>Etymology.</title><p>A noun in the genitive case, <italic><tp:taxon-name>Liturgusa tessae</tp:taxon-name></italic> is named for my daughter Tessa Eliza Svenson.</p></tp:treatment-sec><tp:treatment-sec><!--Section generated to contain objects referenced in tp:taxon-treatment.--><fig id="F42" position="float" orientation="portrait"><label>Figure 42.</label><caption><p><italic><tp:taxon-name>Liturgusa</tp:taxon-name></italic>, head from the anterior perspective to scale (scale bar = 1 mm). <italic><tp:taxon-name>Liturgusa maya</tp:taxon-name></italic> Saussure &amp; Zehntner, 1894: <bold>A</bold> male <bold>B</bold> female. <italic><tp:taxon-name>Liturgusa tessae</tp:taxon-name></italic> sp. n.: <bold>C</bold> male <bold>D</bold> female. <italic><tp:taxon-name>Liturgusa manausensis</tp:taxon-name></italic> sp. n.: <bold>E</bold> male. <italic><tp:taxon-name>Liturgusa stiewei</tp:taxon-name></italic> sp. n.: <bold>F</bold> female.</p></caption><graphic xmlns:xlink="http://www.w3.org/1999/xlink" xlink:href="zookeys-390-001-g042.jpg" position="float" orientation="portrait" xlink:type="simple"/></fig><fig id="F47" position="float" orientation="portrait"><label>Figure 47.</label><caption><p><italic><tp:taxon-name>Liturgusa</tp:taxon-name></italic>, dorsal perspective of the pronotum (scale bar = 1 mm). <italic><tp:taxon-name>Liturgusa cayennensis</tp:taxon-name></italic> Saussure, 1869: <bold>A</bold> male <bold>B</bold> female. <italic><tp:taxon-name>Liturgusa lichenalis</tp:taxon-name></italic> Gerstaecker, 1889: <bold>C</bold> male <bold>D</bold> female. <italic><tp:taxon-name>Liturgusa guyanensis</tp:taxon-name></italic> La Greca, 1939: <bold>E</bold> male <bold>F</bold> female. <italic><tp:taxon-name>Liturgusa neblina</tp:taxon-name></italic> sp. n.: <bold>G</bold> female. <italic><tp:taxon-name>Liturgusa bororum</tp:taxon-name></italic> sp. n.: <bold>H</bold> male <bold>I</bold> female. <italic><tp:taxon-name>Liturgusa cura</tp:taxon-name></italic> sp. n.: <bold>J</bold> male <bold>K</bold> female. <italic><tp:taxon-name>Liturgusa fossetti</tp:taxon-name></italic> sp. n.: <bold>L</bold> male <bold>M</bold> female. <italic><tp:taxon-name>Liturgusa kirtlandi</tp:taxon-name></italic> sp. n.: <bold>N</bold> male <bold>O</bold> female. <italic><tp:taxon-name>Liturgusa manausensis</tp:taxon-name></italic> sp. n.: <bold>P</bold> male. <italic><tp:taxon-name>Liturgusa maya</tp:taxon-name></italic> Saussure &amp; Zehntner, 1894: <bold>Q</bold> male <bold>R</bold> female. <italic><tp:taxon-name>Liturgusa tessae</tp:taxon-name></italic> sp. n.: <bold>S</bold> male <bold>T</bold> female.</p></caption><graphic xmlns:xlink="http://www.w3.org/1999/xlink" xlink:href="zookeys-390-001-g047.jpg" position="float" orientation="portrait" xlink:type="simple"/></fig><fig id="F51" position="float" orientation="portrait"><label>Figure 51.</label><caption><p><italic><tp:taxon-name>Liturgusa</tp:taxon-name></italic>, male genital complex from the ventral perspective (scale bar = 1 mm, but all secondary illustrations 60% of scale (e.g. B.2 and B.3). <italic><tp:taxon-name>Liturgusa cayennensis</tp:taxon-name></italic> Saussure, 1869: <bold>A.1</bold> French Guiana (ANSP 055) <bold>A.2</bold> French Guiana (MNHN 074). <italic><tp:taxon-name>Liturgusa lichenalis</tp:taxon-name></italic> Gerstaecker, 1889: <bold>B.1</bold> Peru (CAS 005) <bold>B.2</bold> Peru (CLEV GSMC000259) <bold>B.3</bold> Peru (CAS 010) <bold>B.4</bold> Peru (MEKRB 010). <italic><tp:taxon-name>Liturgusa guyanensis</tp:taxon-name></italic> La Greca, 1939: <bold>C.1</bold> Guyana (CAS 017). <italic><tp:taxon-name>Liturgusa bororum</tp:taxon-name></italic> sp. n.: <bold>D.1</bold> Holotype from Peru (MNHN 038). <italic><tp:taxon-name>Liturgusa cura</tp:taxon-name></italic> sp. n.: <bold>E.1</bold> Holotype from Venezuela (ANSP 082). <italic><tp:taxon-name>Liturgusa fossetti</tp:taxon-name></italic> sp. n.: <bold>F.1</bold> Paratype from Panama (CAS 020). <italic><tp:taxon-name>Liturgusa kirtlandi</tp:taxon-name></italic> sp. n.: <bold>G.1</bold> Paratype from Bolivia (CLEV GSMC000276) <bold>G.2</bold> Paratype from Bolivia (CLEV GSMC000279) <bold>G.3</bold> Paratype from Bolivia (CLEV GSMC000283) <bold>G.4</bold> Paratype from Bolivia (CLEV GSMC000282). <italic><tp:taxon-name>Liturgusa manausensis</tp:taxon-name></italic> sp. n.: <bold>H.1</bold> Holotype from Brazil (USNM 001). <italic><tp:taxon-name>Liturgusa maya</tp:taxon-name></italic> Saussure &amp; Zehntner, 1894: <bold>I.1</bold> Colombia (AMNH 011) <bold>I.2</bold> Peru (ANSP 038) <bold>I.3</bold> Venezuela (AMNH 023) <bold>I.4</bold> Guatemala (USNM 014). <italic><tp:taxon-name>Liturgusa tessae</tp:taxon-name></italic> sp. n.: <bold>J.1</bold> Paratype from Bolivia (CLEV GSMC000268) <bold>J.2</bold> Paratype from Brazil (ZMHB 004) <bold>J.3</bold> Paratype from Brazil (USNM 007) <bold>J.4</bold> Paratype from Brazil (MNHN 086) <bold>J.5</bold> Paratype from Brazil (ANSP 110); <bold>J.6</bold> Paratype from Brazil (ANSP 109).</p></caption><graphic xmlns:xlink="http://www.w3.org/1999/xlink" xlink:href="zookeys-390-001-g051.jpg" position="float" orientation="portrait" xlink:type="simple"/></fig></tp:treatment-sec></tp:taxon-treatment>
