# Supplementary material for: Revision of the Neotropical bark mantis genus Liturgusa Saussure, 1869 (Insecta, Mantodea, Liturgusini)
Source: Zookeys. 2014 Mar 18;(390):1–214. doi: 10.3897/zookeys.390.6661 (PMC3978261; doi:10.3897/zookeys.390.6661)
Supplement: XML Treatment for Liturgusa dominica [file zookeys.390.6661-treatment17.xml]

<!DOCTYPE tp:taxon-treatment
  PUBLIC "-//TaxonX//DTD Taxonomic Treatment Publishing DTD v0 20100105//EN" "tax-treatment-NSO.dtd">
<tp:taxon-treatment xmlns:tp="http://www.plazi.org/taxpub"><tp:treatment-meta><mixed-citation publication-type="journal"><person-group><name><surname>Svenson</surname><given-names>Gavin J.</given-names></name></person-group><article-title>Revision of the Neotropical bark mantis genus <italic>Liturgusa</italic> Saussure, 1869 (Insecta, Mantodea, Liturgusini)</article-title><source>Zookeys</source><day>18</day><month>3</month><year>2014</year><volume>2014</volume><issue>390</issue><fpage>1</fpage><lpage>214</lpage><pub-id pub-id-type="doi">10.3897/zookeys.390.6661</pub-id></mixed-citation></tp:treatment-meta><tp:nomenclature><tp:taxon-name>
                                <tp:taxon-name-part taxon-name-part-type="genus">Liturgusa</tp:taxon-name-part>
                                <tp:taxon-name-part taxon-name-part-type="species">dominica</tp:taxon-name-part>
                                <object-id xmlns:xlink="http://www.w3.org/1999/xlink" content-type="zoobank" xlink:type="simple">http://zoobank.org/99CF12A4-0033-420A-AB6F-5E7BA848A1D2</object-id>
                                <object-id xmlns:xlink="http://www.w3.org/1999/xlink" xlink:type="simple">http://species-id.net/wiki/Liturgusa_dominica</object-id>
                            </tp:taxon-name><tp:taxon-status xmlns:xlink="http://www.w3.org/1999/xlink" xlink:type="simple">sp. n.</tp:taxon-status></tp:nomenclature><tp:treatment-sec sec-type="Type"><title>Type.</title><p>Holotype Male, pinned. National Museum of Natural History, Smithsonian Institution, Washington, DC, USA.</p><!--PageBreak--></tp:treatment-sec><tp:treatment-sec sec-type="Type locality"><title>Type locality.</title><p>Dominica, Grand Bay, IV-13-1964, O.S. Flint, Jr. (Lat. 15.239545, Long. -61.320099)</p></tp:treatment-sec><tp:treatment-sec sec-type="Material examined"><title>Material examined.</title><p><italic><tp:taxon-name>Liturgusa dominica</tp:taxon-name></italic> sp. n.</p><table-wrap position="anchor" orientation="portrait"><table id="T16"><tbody><tr><th rowspan="1" colspan="1">Sex</th><th rowspan="1" colspan="1">Type</th><th rowspan="1" colspan="1">Country</th><th rowspan="1" colspan="1">Label</th><th rowspan="1" colspan="1">Latitude Longitude</th><th rowspan="1" colspan="1">Code</th></tr><tr><td rowspan="1" colspan="1">Male</td><td rowspan="1" colspan="1">Holotype</td><td rowspan="1" colspan="1">Dominica</td><td rowspan="1" colspan="1">Grand Bay, IV-13-1964, O.S. Flint, Jr., Bredin-Archbold-Smithsonian Bio.Surv.Dominica</td><td rowspan="1" colspan="1"><named-content xmlns:xlink="http://www.w3.org/1999/xlink" content-type="dwc:verbatimCoordinates" xlink:type="simple">15.239545, -61.320099</named-content></td><td rowspan="1" colspan="1">USNM 036: USNM ENT 00873995</td></tr><tr><td rowspan="1" colspan="1">Female</td><td rowspan="1" colspan="1">Allotype</td><td rowspan="1" colspan="1">Dominica</td><td rowspan="1" colspan="1">Grand Bay, IV-13-1964, O.S. Flint, Jr., Bredin-Archbold-Smithsonian Bio.Surv.Dominica</td><td rowspan="1" colspan="1"><named-content xmlns:xlink="http://www.w3.org/1999/xlink" content-type="dwc:verbatimCoordinates" xlink:type="simple">15.239545, -61.320099</named-content></td><td rowspan="1" colspan="1">USNM 034: USNM ENT 00873996</td></tr><tr><td rowspan="1" colspan="1">Female</td><td rowspan="1" colspan="1">Paratype</td><td rowspan="1" colspan="1">Dominica</td><td rowspan="1" colspan="1">B.W.I., La Haut Estate, 18-I-1979, A.T. Finnamore</td><td rowspan="1" colspan="1"/><td rowspan="1" colspan="1">Lyman Museum</td></tr><tr><td rowspan="1" colspan="1">Nymph</td><td rowspan="1" colspan="1">Paratype</td><td rowspan="1" colspan="1">Dominica</td><td rowspan="1" colspan="1">Grand Bay, IV-13-1964, O.S. Flint, Jr., Bredin-Archbold-Smithsonian Bio.Surv.Dominica</td><td rowspan="1" colspan="1"><named-content xmlns:xlink="http://www.w3.org/1999/xlink" content-type="dwc:verbatimCoordinates" xlink:type="simple">15.239545, -61.320099</named-content></td><td rowspan="1" colspan="1">USNM 039; USNM ENT 00873019</td></tr><tr><td rowspan="1" colspan="1">Female</td><td rowspan="1" colspan="1">Paratype</td><td rowspan="1" colspan="1">Dominica</td><td rowspan="1" colspan="1">Fond Figues, III-16-1964, Dale F. Bray, Bredin-Archbold-Smithsonian Bio.Surv.Dominica</td><td rowspan="1" colspan="1"/><td rowspan="1" colspan="1">USNM 040; USNM ENT 00873020</td></tr><tr><td rowspan="1" colspan="1">Male</td><td rowspan="1" colspan="1">Paratype</td><td rowspan="1" colspan="1">Dominica</td><td rowspan="1" colspan="1">Grand Bay, IV-13-1964, O.S. Flint, Jr., Bredin-Archbold-Smithsonian Bio.Surv.Dominica</td><td rowspan="1" colspan="1"><named-content xmlns:xlink="http://www.w3.org/1999/xlink" content-type="dwc:verbatimCoordinates" xlink:type="simple">15.239545, -61.320099</named-content></td><td rowspan="1" colspan="1">USNM 041; USNM ENT 00873021</td></tr><tr><td rowspan="1" colspan="1">Male</td><td rowspan="1" colspan="1">Paratype</td><td rowspan="1" colspan="1">Dominica</td><td rowspan="1" colspan="1">Grand Bay, IV-13-1964, O.S. Flint, Jr., Bredin-Archbold-Smithsonian Bio.Surv.Dominica</td><td rowspan="1" colspan="1"><named-content xmlns:xlink="http://www.w3.org/1999/xlink" content-type="dwc:verbatimCoordinates" xlink:type="simple">15.239545, -61.320099</named-content></td><td rowspan="1" colspan="1">USNM 042; USNM ENT 00873022</td></tr><tr><td rowspan="1" colspan="1">Male</td><td rowspan="1" colspan="1">Paratype</td><td rowspan="1" colspan="1">Dominica</td><td rowspan="1" colspan="1">Grand Bay, IV-13-1964, O.S. Flint, Jr., Bredin-Archbold-Smithsonian Bio.Surv.Dominica</td><td rowspan="1" colspan="1"><named-content xmlns:xlink="http://www.w3.org/1999/xlink" content-type="dwc:verbatimCoordinates" xlink:type="simple">15.239545, -61.320099</named-content></td><td rowspan="1" colspan="1">USNM 043; USNM ENT 00873023</td></tr><tr><td rowspan="1" colspan="1">Nymph</td><td rowspan="1" colspan="1">Paratype</td><td rowspan="1" colspan="1">Dominica</td><td rowspan="1" colspan="1">Clarke Hall, 22-31-X-1966, A.B. Gurney</td><td rowspan="1" colspan="1"/><td rowspan="1" colspan="1">USNM 021; USNM ENT 00873024</td></tr></tbody></table></table-wrap><!--PageBreak--><!--PageBreak--></tp:treatment-sec><tp:treatment-sec sec-type="Diagnosis"><title>Diagnosis.</title><p>This small species can be identified based on its slender size and its geographic restriction to the Caribbean island of Dominica. Much like <italic><tp:taxon-name>Liturgusa milleri</tp:taxon-name></italic>, the forewings also have white or grey spots in proximal quarter just posterior to the radial vein. The forewings are also net-like in appearance with pale veins and black pigmented cells. The anterior surface of the prothoracic coxae has no pigmentation, while <italic><tp:taxon-name>Liturgusa milleri</tp:taxon-name></italic> and <italic><tp:taxon-name>Liturgusa cursor</tp:taxon-name></italic> both have black markings. In addition, the juxta-ocular protuberances are very small and the entire vertex is concave, falling well below the dorsal margin of the eyes in both sexes. The other two species that resemble <italic><tp:taxon-name>Liturgusa dominica</tp:taxon-name></italic> are restricted to French Guiana and Central America (<italic><tp:taxon-name>Liturgusa milleri</tp:taxon-name></italic> and <italic><tp:taxon-name>Liturgusa cursor</tp:taxon-name></italic>, respectively).</p></tp:treatment-sec><tp:treatment-sec sec-type="Description"><title>Description.</title><p><bold>Male.</bold> (<xref ref-type="fig" rid="F20">Fig. 20A</xref>) N=4: Body length 21.12–21.82 (21.38); forewing length 10.74–11.71 (11.29); hindwing length 8.12; pronotum length 6.91–7.28 (7.11); prozone length 2.02–2.11 (2.06); pronotum width 2.01–2.15 (2.09); pronotum narrow width 1.33–1.45 (1.40); head width 4.36–4.56 (4.47); head vertex to clypeus 1.55–1.67 (1.62); frons width 1.47–1.58 (1.53); frons height 0.56–0.60 (0.57); prothoracic femur length 6.02–6.47 (6.28); mesothoracic femur length 8.42–8.91 (8.66); mesothoracic tibia length 6.21–6.60 (6.44); mesothoracic tarsus length 5.79–6.19 (5.97); metathoracic femur length 8.58–9.05 (8.82); metathoracic tibia length 8.70–9.18 (8.93); metathoracic tarsus length 8.57–9.08 (8.80); pronotal elongation measure 0.29; pronotal shape measure 0.29–0.30 (0.29); head shape measure 0.36–0.38 (0.36); frons shape measure 0.36–0.40 (0.37); anteroventral femoral spine count 14–16 (15); anteroventral tibial spine count 10; posteroventral tibial spine count 7 (one male with 6 on left tibia).</p><fig id="F20" position="float" orientation="portrait"><label>Figure 20.</label><caption><p><italic><tp:taxon-name>Liturgusa dominica</tp:taxon-name></italic> sp. n., dorsal habitus: <bold>A</bold> holotype male from Dominica (USNM 036) <bold>B</bold> allotype female from Dominica (USNM 034).</p></caption><graphic xmlns:xlink="http://www.w3.org/1999/xlink" xlink:href="zookeys-390-001-g020.jpg" position="float" orientation="portrait" xlink:type="simple"/></fig><p><italic>Head</italic> (<xref ref-type="fig" rid="F43">Fig. 43G</xref>): Transverse, the juxta-ocular protuberances barely present, reduced to a slight bulge, the apex of which is in the lateral half; the vertex is concave overall; the medial region well below the dorsal margin of the eyes. Frontal suture with a medial carina forming a continuous arc, but depressed into the anterior surface of the head, more so ventral to the suture. Ocelli small and protruding on small cuticular mounds. Lateral ocelli oriented outward, a few degrees off perpendicular. Clypeus transverse, the upper margin convex, the lower margin straight. Antennae pale at the base, the flagellum fading to brown near the base. Thin black band extending straight over the medial carina of the frontal suture, the medial portion of the carina pale; lower region of frons with a black band; the clypeus is pale; the mandibles and labrum mostly pale, but with some brown marks; the vertex and juxta-ocular protuberances pale, but with four brown and black marks positioned on each juxta-ocular protuberance and between the parietal sutures; the area immediately adjacent to lateral ocelli black. Palpi are pale.</p><p><italic>Pronotum</italic> (<xref ref-type="fig" rid="F48">Fig. 48I</xref>): Highly elongate with a defined supra-coxal bulge; dorsal surface entirely smooth. Prozone elongate with slightly convex lateral margins that taper anteriorly; the margins smooth. Metazone with strongly concave lateral margins, a slight bulge in the posterior half; margins with small tubercles; posterior margin with a medial emargination; the dorsal surface of the posterior third of the metazone barely depressed. Pale with strong black marks across the surface, swirls present at the supra-coxal bulge.</p><p><italic>Prothoracic Legs</italic>: Femur elongate with a slightly concave dorsal margin; tubular in overall shape with the dorsal margin less defined, the anterior and posterior surfaces almost continuous; strongly defined pale to dark banding on posterior (external) surface; anterior (internal) surface with a black band running medially from the base to terminus; the ventral surface pale. Posterior surface of femur with few tubercles. A well developed femoral pit to accommodate terminal posteroventral tibial spine positioned medial to and exactly between the first two proximal posteroventral spines, but slightly proximal to the most distal discoidal spine; pit is pigmented darkly. Posterior prothoracic femoral genicular spine much smaller than posteroventral spines, originating just distal to the beginning of the genicular lobe. Prothoracic tibial posteroventral spines with the first (proximal) smallest and the fourth through sixth of similar length, the second and third are much longer (about half the length of the terminal spine). Prothoracic coxae smooth, the anterior surface pale.</p><p><italic>Meso- and Metathoracic Legs</italic>: Femora with ventral (posterior) carina; dorsal (anterior) carina faint. Mesotarsi with first segment as long or shorter than remaining segments combined.</p><!--PageBreak--><p><italic>Wings</italic>: Forewings mottled with black, light brown, and greenish coloration; the costal region without strong banding, pale and black proximally and mostly black distally; veins are pale and cells are black across the discoidal and distal portion of the costal region, giving a contrasting net-like appearance; two pale spots are positioned in the proximal quarter of the discoidal region just posterior to the first radial vein. Forewings colored symmetrically; extending just beyond the terminus of the abdomen. Hindwings opaque brown, the discoidal region more pale proximally; the costal region light brown proximally and narrowing to the anterior margin distally; the terminus of the discoidal region barely projecting beyond the distal margin of anal region, the distal margin strongly emarginate between the anal and discoidal region.</p><p><italic>Abdomen</italic>: Elongate, tubular with slight widening before posterior narrowing; a smooth, brown and black colored dorsal surface. Supra-anal plate transverse, tapering gradually to a rounded terminus; the terminus with a slight emargination. Subgenital plate irregularly rounded and without styli.</p><p><italic>Genital Complex</italic> (<xref ref-type="fig" rid="F52">Fig. 52D.1</xref>): The main body of ventral left sclerite (L4A) with rounded terminus, but often with a slight bulge just lateral to the medial line, lacking a distal process (pda); sometimes a depression on the lateral half is present. The apofisis falloid (afa) of the main body of dorsal left sclerite (L4B) elongate and robust, tapering to a strong point and angled off the central axis of the L4B; the apical process (paa) broad, shortened, cylindrical and curved, the terminus a rounded end. The right dorsal phallomere (fda) of the first sclerite of right phallomere (R1) tapers to a rounded, membranous terminus; the ventral plate (pia) long and irregular, with grooves; the ventral process (pva) smooth and tapering to a point distally, one edge straight and the other convex, tooth-like in appearance.</p><p><bold>Female.</bold> (<xref ref-type="fig" rid="F20">Fig. 20B</xref>) N=2: Body length 26.05–27.47 (26.76); forewing length 12.52–12.79 (12.65); hindwing length 9.29; pronotum length 8.67–9.04 (8.85); prozone length 2.50–2.66 (2.58); pronotum width 2.57–2.65 (2.61); pronotum narrow width 1.66–1.72 (1.69); head width 5.22–5.29 (5.26); head vertex to clypeus 2.09; frons width 1.87–2.10 (1.98); frons height 0.63–0.78 (0.71); prothoracic femur length 7.69–7.75 (7.72); mesothoracic femur length 9.92–10.23 (10.08); mesothoracic tibia length 7.69–7.84 (7.77); mesothoracic tarsus length 6.73–6.78 (6.76); metathoracic femur length 10.00; metathoracic tibia length 10.57–10.94 (10.75); metathoracic tarsus length 9.78–9.97 (9.88); pronotal elongation measure 0.29; pronotal shape measure 0.29–0.30 (0.29); head shape measure 0.40; frons shape measure 0.30–0.42 (0.36); anteroventral femoral spine count 14–16 (16); anteroventral tibial spine count 10; posteroventral tibial spine count 7.</p><p><italic>Head</italic> (<xref ref-type="fig" rid="F43">Fig. 43H</xref>): Head is transverse, the juxta-ocular protuberances very small, reduced to a bulge, the apex of which is in the lateral half; the vertex is concave overall, the medial region below the dorsal margin of the eyes. Clypeus transverse, the upper margin convex, the lower margin concave. Antennae pale at the insertion, fading to a brown black at the first antennomere. The clypeus is pale with two dorsolateral dark spots; the mandibles and labrum mostly pale, but with some brown marks; the vertex and juxta-ocular protuberances pale, but with disperse brown markings; the area immediately adjacent to lateral ocelli black. Palpi are pale.</p><p><italic>Pronotum</italic> (<xref ref-type="fig" rid="F48">Fig. 48J</xref>): As described for males.</p><p><italic>Prothoracic Legs</italic>: As described for males.</p><!--PageBreak--><p><italic>Meso- and Metathoracic Legs</italic>: As described for males.</p><p><italic>Wings</italic>: Forewings shorter than the abdomen, often terminating at the fifth tergite. Hindwings with the terminus of the discoidal region barely projecting beyond the distal margin of anal region, the distal margin strongly emarginate between the anal and discoidal region.</p><p><italic>Abdomen</italic>: Widening from first segment until the beginning of the distal half (segments 4–5) when the lateral margins narrow to the terminus, the middle being the broadest region. Tergites without posterolateral tergal projections. Supra-anal plate slightly transverse, rounded.</p></tp:treatment-sec><tp:treatment-sec sec-type="Ootheca"><title>Ootheca</title><p>(<xref ref-type="fig" rid="F21">Fig. 21A–B</xref>). Like all other known oothecae of <italic><tp:taxon-name>Liturgusa</tp:taxon-name></italic>, <italic><tp:taxon-name>Liturgusa dominica</tp:taxon-name></italic> produces a broad based case with a narrowing tube extending dorsolaterally away from the substrate. The eggs are contained within the bulbous base that is almost spherical excluding the flattened margin where the case is attached to the bark of a tree or branch. The tube narrows quickly and is short, about half the diameter of the main body. The tube is hollow and the entry is flat, but at an angle to the long axis of the tube, the upper margin extending further than the lower margin forming an elliptical opening that is parallel to the substrate (may reduce water intrusion).</p><fig id="F21" position="float" orientation="portrait"><label>Figure 21.</label><caption><p><italic><tp:taxon-name>Liturgusa dominica</tp:taxon-name></italic> sp. n., ootheca: <bold>A</bold> dorsal <bold>B</bold> lateral.</p></caption><graphic xmlns:xlink="http://www.w3.org/1999/xlink" xlink:href="zookeys-390-001-g021.jpg" position="float" orientation="portrait" xlink:type="simple"/></fig></tp:treatment-sec><tp:treatment-sec sec-type="Etymology"><title>Etymology.</title><p>A noun in apposition, <italic><tp:taxon-name>Liturgusa dominica</tp:taxon-name></italic> is named for the island of Dominica, where this species inhabits and appears to be endemic.</p></tp:treatment-sec><tp:treatment-sec><!--Section generated to contain objects referenced in tp:taxon-treatment.--><fig id="F43" position="float" orientation="portrait"><label>Figure 43.</label><caption><p><italic><tp:taxon-name>Liturgusa</tp:taxon-name></italic>, head from the anterior perspective to scale (scale bar = 1 mm). <italic><tp:taxon-name>Liturgusa trinidadensis</tp:taxon-name></italic> sp. n.: <bold>A</bold> male <bold>B</bold> female. <italic><tp:taxon-name>Liturgusa zoae</tp:taxon-name></italic> sp. n.: <bold>C</bold> male <bold>D</bold> female. <italic><tp:taxon-name>Liturgusa cursor</tp:taxon-name></italic> Rehn, 1950: <bold>E</bold> male <bold>F</bold> female. <italic><tp:taxon-name>Liturgusa dominica</tp:taxon-name></italic> sp. n.: <bold>G</bold> male <bold>H</bold> female. <italic><tp:taxon-name>Liturgusa milleri</tp:taxon-name></italic> sp. n.: <bold>I</bold> male <bold>J</bold> female.</p></caption><graphic xmlns:xlink="http://www.w3.org/1999/xlink" xlink:href="zookeys-390-001-g043.jpg" position="float" orientation="portrait" xlink:type="simple"/></fig><fig id="F48" position="float" orientation="portrait"><label>Figure 48.</label><caption><p><italic><tp:taxon-name>Liturgusa</tp:taxon-name></italic>, dorsal perspective of the pronotum (scale bar = 1 mm). <italic><tp:taxon-name>Liturgusa stiewei</tp:taxon-name></italic> sp. n.: <bold>A</bold> male <bold>B</bold> female. <italic><tp:taxon-name>Liturgusa trinidadensis</tp:taxon-name></italic> sp. n.: <bold>C</bold> male <bold>D</bold> female. <italic><tp:taxon-name>Liturgusa zoae</tp:taxon-name></italic> sp. n.: <bold>E</bold> male <bold>F</bold> female. <italic><tp:taxon-name>Liturgusa cursor</tp:taxon-name></italic> Rehn, 1950: <bold>G</bold> male <bold>H</bold> female. <italic><tp:taxon-name>Liturgusa dominica</tp:taxon-name></italic> sp. n.: <bold>I</bold> male <bold>J</bold> female. <italic><tp:taxon-name>Liturgusa milleri</tp:taxon-name></italic> sp. n.: <bold>K</bold> male <bold>L</bold> female.</p></caption><graphic xmlns:xlink="http://www.w3.org/1999/xlink" xlink:href="zookeys-390-001-g048.jpg" position="float" orientation="portrait" xlink:type="simple"/></fig><fig id="F52" position="float" orientation="portrait"><label>Figure 52.</label><caption><p><italic><tp:taxon-name>Liturgusa</tp:taxon-name></italic>, male genital complex from the ventral perspective (scale bar = 1 mm, but all secondary illustrations 60% of scale (e.g. <bold>A.2</bold> and <bold>A.3</bold>). <italic><tp:taxon-name>Liturgusa trinidadensis</tp:taxon-name></italic> sp. n.: <bold>A.1</bold> Paratype from Trinidad (ANSP 002) <bold>A.2</bold> Paratype from Trinidad (ANSP 036) <bold>A.3</bold> Paratype from Trinidad (ANSP 085) <bold>A.4</bold> Paratype from Trinidad (ANSP 037) <bold>A.5</bold> Paratype from Trinidad (USNM 019). <italic><tp:taxon-name>Liturgusa zoae</tp:taxon-name></italic> sp. n.: <bold>B.1</bold> Holotype from Guatemala (USNM 062). <italic><tp:taxon-name>Liturgusa cursor</tp:taxon-name></italic> Rehn, 1935: <bold>C.1</bold> Panama (ANSP 060) <bold>C.2</bold> Panama (ANSP 062) <bold>C.3</bold> Panama (ANSP 063). <italic><tp:taxon-name>Liturgusa dominica</tp:taxon-name></italic> sp. n.: <bold>D.1</bold> Paratype from Dominica (USNM 042). <italic><tp:taxon-name>Liturgusa milleri</tp:taxon-name></italic> sp. n.: <bold>E.1</bold> Paratype from French Guiana (MNHN 035). <italic><tp:taxon-name>Liturgusa actuosa</tp:taxon-name></italic> Rehn, 1950: <bold>F.1</bold> Panama (ANSP 044) <bold>F.2</bold> Panama (USNM 012) <bold>F.3</bold> Panama (CAS 006). <italic><tp:taxon-name>Liturgusa algorei</tp:taxon-name></italic> sp. n.: <bold>G.1</bold> Paratype from Ecuador (MNHN 037) <bold>G.2</bold> Holotype from Peru (MNHN 095). <italic><tp:taxon-name>Liturgusa cameroni</tp:taxon-name></italic> sp. n.: <bold>H.1</bold> Paratype from Venezuela (AMNH 017). <italic><tp:taxon-name>Liturgusa krattorum</tp:taxon-name></italic> sp. n.: <bold>I.1</bold> Paratype from Peru (MNHN 024). <italic><tp:taxon-name>Liturgusa nubeculosa</tp:taxon-name></italic> Gerstaecker, 1889: <bold>J.1</bold> Colombia (USNM 009) <bold>J.2</bold> Ecuador (USNM 068). <italic><tp:taxon-name>Liturgusa purus</tp:taxon-name></italic> sp. n.: <bold>K.1</bold> Holotype from Brazil (ANSP 101).</p></caption><graphic xmlns:xlink="http://www.w3.org/1999/xlink" xlink:href="zookeys-390-001-g052.jpg" position="float" orientation="portrait" xlink:type="simple"/></fig></tp:treatment-sec></tp:taxon-treatment>
