# Supplementary material for: Revision of the Neotropical bark mantis genus Liturgusa Saussure, 1869 (Insecta, Mantodea, Liturgusini)
Source: Zookeys. 2014 Mar 18;(390):1–214. doi: 10.3897/zookeys.390.6661 (PMC3978261; doi:10.3897/zookeys.390.6661)
Supplement: XML Treatment for Liturgusa actuosa [file zookeys.390.6661-treatment19.xml]

<!DOCTYPE tp:taxon-treatment
  PUBLIC "-//TaxonX//DTD Taxonomic Treatment Publishing DTD v0 20100105//EN" "tax-treatment-NSO.dtd">
<tp:taxon-treatment xmlns:tp="http://www.plazi.org/taxpub"><tp:treatment-meta><mixed-citation publication-type="journal"><person-group><name><surname>Svenson</surname><given-names>Gavin J.</given-names></name></person-group><article-title>Revision of the Neotropical bark mantis genus <italic>Liturgusa</italic> Saussure, 1869 (Insecta, Mantodea, Liturgusini)</article-title><source>Zookeys</source><day>18</day><month>3</month><year>2014</year><volume>2014</volume><issue>390</issue><fpage>1</fpage><lpage>214</lpage><pub-id pub-id-type="doi">10.3897/zookeys.390.6661</pub-id></mixed-citation></tp:treatment-meta><tp:nomenclature><tp:taxon-name>
                                <tp:taxon-name-part taxon-name-part-type="genus">Liturgusa</tp:taxon-name-part>
                                <tp:taxon-name-part taxon-name-part-type="species">actuosa</tp:taxon-name-part>
                                <object-id xmlns:xlink="http://www.w3.org/1999/xlink" xlink:type="simple">http://species-id.net/wiki/Liturgusa_actuosa</object-id>
                            </tp:taxon-name><tp:taxon-authority>Rehn, 1950</tp:taxon-authority><tp:nomenclature-citation-list><tp:nomenclature-citation><tp:taxon-name>Liturgousa actuosa</tp:taxon-name><comment>: <xref ref-type="bibr" rid="B81">Rehn 1950</xref>: 377–382, Figs 12–17; <xref ref-type="bibr" rid="B59">Hughes-Schrader 1951</xref>: 178, 183–184, 186–187, Tables 1–2, Fig. 2; <xref ref-type="bibr" rid="B60">Hughes-Schrader 1953</xref>: 544–554; <xref ref-type="bibr" rid="B24">Callan and Jacobs 1957</xref>: 201; <xref ref-type="bibr" rid="B73">Otte 1978</xref>: 76;</comment></tp:nomenclature-citation><tp:nomenclature-citation><tp:taxon-name>Liturgousa arcuosa</tp:taxon-name><comment>: <xref ref-type="bibr" rid="B58">Hughes-Schrader 1950</xref>: 11–14, 38–39, Table 1, Fig. 10; <xref ref-type="bibr" rid="B49">Henderson 1965</xref>: 206, 215.</comment></tp:nomenclature-citation><tp:nomenclature-citation><tp:taxon-name>Liturgusa actuosa</tp:taxon-name><comment>: <xref ref-type="bibr" rid="B103">Terra 1995</xref>: 53; <xref ref-type="bibr" rid="B62">Jantsch 1999</xref>: 47; <xref ref-type="bibr" rid="B35">Ehrmann 2002</xref>: 206; <xref ref-type="bibr" rid="B74">Otte and Spearman 2005</xref>: 132; <xref ref-type="bibr" rid="B5">Agudelo et al. 2007</xref>: 116.</comment></tp:nomenclature-citation></tp:nomenclature-citation-list></tp:nomenclature><tp:treatment-sec sec-type="Type"><title>Type.</title><p>Holotype Male. Academy of Natural Sciences of Drexel University, Philadelphia, PA, USA, Type no. 5760.</p></tp:treatment-sec><tp:treatment-sec sec-type="Type locality"><title>Type locality.</title><p>Panama, Barro Colorado Island, Gatun Lake, Canal Zone, January 1, 1948. (Dr. Franz Schrader, no. 637.) (Lat. 9.164966, Long. -79.837098).</p></tp:treatment-sec><tp:treatment-sec sec-type="Material examined"><title>Material examined.</title><p><italic><tp:taxon-name>Liturgusa actuosa</tp:taxon-name></italic> Rehn, 1950.</p><table-wrap position="anchor" orientation="portrait"><table id="T18"><tbody><tr><th rowspan="1" colspan="1">Sex</th><th rowspan="1" colspan="1">Type</th><th rowspan="1" colspan="1">Country</th><th rowspan="1" colspan="1">Label</th><th rowspan="1" colspan="1">Latitude Longitude</th><th rowspan="1" colspan="1">Code</th></tr><tr><td rowspan="1" colspan="1">Male</td><td rowspan="1" colspan="1">Holotype</td><td rowspan="1" colspan="1">Panama</td><td rowspan="1" colspan="1">Barro Colorado Island, Gatun Lake, Canal Zone, January 1, 1948. (Dr. Franz Schrader, no. 637.)</td><td rowspan="1" colspan="1"><named-content xmlns:xlink="http://www.w3.org/1999/xlink" content-type="dwc:verbatimCoordinates" xlink:type="simple">9.164966, -79.837098</named-content></td><td rowspan="1" colspan="1">ANSP</td></tr><tr><td rowspan="1" colspan="1">Male</td><td rowspan="1" colspan="1">Paratype</td><td rowspan="1" colspan="1">Panama</td><td rowspan="1" colspan="1">Barro Colorado, C.Z., 4 I, 49, F. Schrader, Male, 657</td><td rowspan="1" colspan="1"><named-content xmlns:xlink="http://www.w3.org/1999/xlink" content-type="dwc:verbatimCoordinates" xlink:type="simple">9.164966, -79.837098</named-content></td><td rowspan="1" colspan="1">ANSP 040</td></tr><tr><td rowspan="1" colspan="1">Male</td><td rowspan="1" colspan="1">Paratype</td><td rowspan="1" colspan="1">Panama</td><td rowspan="1" colspan="1">Barro Colorado Is. C.Z., F.-S.H. Schrader</td><td rowspan="1" colspan="1"><named-content xmlns:xlink="http://www.w3.org/1999/xlink" content-type="dwc:verbatimCoordinates" xlink:type="simple">9.164966, -79.837098</named-content></td><td rowspan="1" colspan="1">ANSP 041</td></tr><tr><td rowspan="1" colspan="1">Male</td><td rowspan="1" colspan="1">Paratype</td><td rowspan="1" colspan="1">Panama</td><td rowspan="1" colspan="1">Barro Colorado, C.Z., 4 I, 49, F. Schrader, Male, 652</td><td rowspan="1" colspan="1"><named-content xmlns:xlink="http://www.w3.org/1999/xlink" content-type="dwc:verbatimCoordinates" xlink:type="simple">9.164966, -79.837098</named-content></td><td rowspan="1" colspan="1">ANSP 042</td></tr><tr><td rowspan="1" colspan="1">Female</td><td rowspan="1" colspan="1">Paratype</td><td rowspan="1" colspan="1">Panama</td><td rowspan="1" colspan="1">Barro Colorado Is. C.Z., F.-S.H. Schrader</td><td rowspan="1" colspan="1"><named-content xmlns:xlink="http://www.w3.org/1999/xlink" content-type="dwc:verbatimCoordinates" xlink:type="simple">9.164966, -79.837098</named-content></td><td rowspan="1" colspan="1">ANSP 043</td></tr><tr><td rowspan="1" colspan="1">Male</td><td rowspan="1" colspan="1">Paratype</td><td rowspan="1" colspan="1">Panama</td><td rowspan="1" colspan="1">Barro Colorado Is. C.Z., F.-S.H. Schrader</td><td rowspan="1" colspan="1"><named-content xmlns:xlink="http://www.w3.org/1999/xlink" content-type="dwc:verbatimCoordinates" xlink:type="simple">9.164966, -79.837098</named-content></td><td rowspan="1" colspan="1">ANSP 044</td></tr><tr><td rowspan="1" colspan="1">Male</td><td rowspan="1" colspan="1">nontype</td><td rowspan="1" colspan="1">Panama</td><td rowspan="1" colspan="1">Barro Colorado I. C.Z. XI-22-44. Pres. by K.E. Frick Collector</td><td rowspan="1" colspan="1"><named-content xmlns:xlink="http://www.w3.org/1999/xlink" content-type="dwc:verbatimCoordinates" xlink:type="simple">9.164966, -79.837098</named-content></td><td rowspan="1" colspan="1">CAS 006</td></tr><tr><td rowspan="1" colspan="1">Female</td><td rowspan="1" colspan="1">nontype</td><td rowspan="1" colspan="1">Panama</td><td rowspan="1" colspan="1">Barro Colorado I., C.Z., XI-22-44, Pres. by K.E. Frick Collector</td><td rowspan="1" colspan="1"><named-content xmlns:xlink="http://www.w3.org/1999/xlink" content-type="dwc:verbatimCoordinates" xlink:type="simple">9.164966, -79.837098</named-content></td><td rowspan="1" colspan="1">CAS 011</td></tr><tr><td rowspan="1" colspan="1">Male</td><td rowspan="1" colspan="1">nontype</td><td rowspan="1" colspan="1">Panama</td><td rowspan="1" colspan="1">Barro Colorado I. C.Z. XI-22-44. Pres. by K.E. Frick Collector</td><td rowspan="1" colspan="1"><named-content xmlns:xlink="http://www.w3.org/1999/xlink" content-type="dwc:verbatimCoordinates" xlink:type="simple">9.164966, -79.837098</named-content></td><td rowspan="1" colspan="1">CAS 014</td></tr><tr><td rowspan="1" colspan="1">Male</td><td rowspan="1" colspan="1">nontype</td><td rowspan="1" colspan="1">Panama</td><td rowspan="1" colspan="1">C.Z., Barro Colorado Is., 09°10'N, 79°50'W, 27-30 June 1973, Erwin &amp; Hevel Central America Expedition, 1973</td><td rowspan="1" colspan="1"><named-content xmlns:xlink="http://www.w3.org/1999/xlink" content-type="dwc:verbatimCoordinates" xlink:type="simple">9.164966, -79.837098</named-content></td><td rowspan="1" colspan="1">USNM 012; USNM ENT 00873025</td></tr><tr><td rowspan="1" colspan="1">Male</td><td rowspan="1" colspan="1">nontype</td><td rowspan="1" colspan="1">Panama</td><td rowspan="1" colspan="1">Barro Colorado I., Canal Zone, Panama, Jan. 1 1959, CNHM Panama, Zool. Exped. (1959) H.S. Dybas leg.</td><td rowspan="1" colspan="1"><named-content xmlns:xlink="http://www.w3.org/1999/xlink" content-type="dwc:verbatimCoordinates" xlink:type="simple">9.164966, -79.837098</named-content></td><td rowspan="1" colspan="1">FMNH 012</td></tr><tr><td rowspan="1" colspan="1">Nymph</td><td rowspan="1" colspan="1">nontype</td><td rowspan="1" colspan="1">Panama</td><td rowspan="1" colspan="1">Barro Colorado, C.Z. Nov. 6 1930, H.T. Schwarz Coll.</td><td rowspan="1" colspan="1"><named-content xmlns:xlink="http://www.w3.org/1999/xlink" content-type="dwc:verbatimCoordinates" xlink:type="simple">9.164966, -79.837098</named-content></td><td rowspan="1" colspan="1">AMNH 008</td></tr></tbody></table></table-wrap><!--PageBreak--></tp:treatment-sec><tp:treatment-sec sec-type="Taxonomic history"><title>Taxonomic history.</title><p>Described in 1950 by James Rehn, the species was only known from Barro Colorado Island in the Republic of Panama. At the time, it was considered most similar to <italic><tp:taxon-name>Liturgusa annulipes</tp:taxon-name></italic> rather than the sympatric <italic><tp:taxon-name>Liturgusa cursor</tp:taxon-name></italic>, but this study establishes that <italic><tp:taxon-name>Liturgusa annulipes</tp:taxon-name></italic> is not distributed in Central America and <italic><tp:taxon-name>Liturgusa actuosa</tp:taxon-name></italic> was being compared with an unknown taxon considered as <italic><tp:taxon-name>Liturgusa annulipes</tp:taxon-name></italic> at the time. Interestingly, the species was included in a number of studies focused on chromosomes headed by Sally Hughes-Schrader in the 1940’s and into the 60’s. Other than being included in species records for regional studies and taxonomic lists, the species has received no taxonomic attention since its original description.</p></tp:treatment-sec><tp:treatment-sec sec-type="Diagnosis"><title>Diagnosis.</title><p>The species is most similar in appearance to <italic><tp:taxon-name>Liturgusa cameroni</tp:taxon-name></italic> and <italic><tp:taxon-name>Liturgusa nubeculosa</tp:taxon-name></italic>, but is much smaller and restricted entirely to Central America. The pronotum is moderately elongate and the coloration of forewing is more evenly brown rather than exhibiting the highly contrasting mottled color patterns as seen in <italic><tp:taxon-name>Liturgusa nubeculosa</tp:taxon-name></italic>. The costal region of the forewing is more pale or green with black markings that are not consistent with regular banding. In addition, the discoidal region of the hindwing projects well beyond the terminal margin of the anal region while the hindwing of <italic><tp:taxon-name>Liturgusa cameroni</tp:taxon-name></italic> and <italic><tp:taxon-name>Liturgusa nubeculosa</tp:taxon-name></italic> are more truncate. The wings extend just shy of the tip of the abdomen in females, but extend slightly beyond in males.</p><p>A thorough description of the male and female was provided by <xref ref-type="bibr" rid="B81">Rehn (1950)</xref> and can be referred to in addition to the standardized description provided herein.</p></tp:treatment-sec><tp:treatment-sec sec-type="Redescription"><title>Redescription.</title><p><bold>Male.</bold> (<xref ref-type="fig" rid="F23">Fig. 23A</xref>) N=7: Body length 22.22–24.52 (23.50); forewing length 14.46–16.13 (15.44); hindwing length 11.63; pronotum length 6.59–7.08 (6.78); prozone length 1.92–2.12 (2.03); pronotum width 2.19–2.40 (2.28); pronotum narrow width 1.60–1.72 (1.64); head width 4.78–4.95 (4.88); head vertex to clypeus 1.87–2.00 (1.93); frons width 1.66–1.74 (1.70); frons height 0.61–0.73 (0.68); prothoracic femur length 6.10–6.57 (6.32); mesothoracic femur length 7.73–8.49 (8.02); mesothoracic tibia length 6.16–6.48 (6.32); mesothoracic tarsus length 5.44–5.54 (5.50); metathoracic femur length 7.78–8.93 (8.15); metathoracic tibia length 7.11–9.12 (8.59); metathoracic tarsus length 6.41–8.28 (7.71); pronotal elongation measure 0.29–0.31 (0.30); pronotal shape measure 0.33–0.35 (0.34); head shape measure 0.38–0.41 (0.40); frons shape measure 0.36–0.44 (0.40); anteroventral femoral spine count 13–15 (15); anteroventral tibial spine count 9–10 (10); posteroventral tibial spine count 7.</p><fig id="F23" position="float" orientation="portrait"><label>Figure 23.</label><caption><p><italic><tp:taxon-name>Liturgusa actuosa</tp:taxon-name></italic> Rehn, 1950, dorsal habitus: <bold>A</bold> male from Barro Colorado Island, Panama (USNM 012) <bold>B</bold> female from Barro Colorado Island, Panama (CAS 011).</p></caption><graphic xmlns:xlink="http://www.w3.org/1999/xlink" xlink:href="zookeys-390-001-g023.jpg" position="float" orientation="portrait" xlink:type="simple"/></fig><!--PageBreak--><p><italic>Head</italic> (<xref ref-type="fig" rid="F44">Fig. 44A</xref>): Juxta-ocular protuberances small, the apex in the middle third; the vertex between the parietal sutures is straight; vertex even with the dorsal margin of the eyes. Frontal suture with a medial carina forming a continuous arc. Ocelli small and protruding on small cuticular mounds. Lateral ocelli oriented outward, a few degrees off perpendicular. Upper margin of clypeus convex, lower margin barely concave. Antennae pale basally fading gradually to dark brown or black near the middle. Broad black band extending straight over the medial carina of the frontal suture; lower region of frons with a broad black band; the clypeus mostly black with pale lateral and lower margins; the mandibles pale with lateral darkening; the labrum mostly dark; the vertex pale with black splotches and juxta-ocular protuberances mostly black anteriorly; the area around the ocelli mostly black. Palpi are pale.</p><p><italic>Pronotum</italic> (<xref ref-type="fig" rid="F49">Fig. 49A</xref>): Moderately elongate with a slightly defined supra-coxal bulge; dorsal surface with very few, very small tubercles that are mostly in the posterior half of the metazone. Prozone with lateral margins that are gently convex, tapering anteriorly; the margins smooth or at most with one or two very small tubercles. Metazone with concave lateral margins; margins with numerous small tubercles; posterior margin medially emarginate; the dorsal surface of the posterior third of the metazone not depressed. Brown coloration dominant, but a few strong black marks.</p><p><italic>Prothoracic Legs</italic>: Femur elongate with a slightly concave dorsal margin; strongly defined pale to dark banding on posterior (external) surface, but dark areas are dominant; area between the posteroventral spines black; anterior (internal) surface with a thin black band running medially from the base to terminus; the ventral surface pale. Posterior surface of femur with few tubercles. A well developed femoral pit to accommodate terminal posteroventral tibial spine positioned medially to the proximal two posteroventral spines and in line with the distal most discoidal spine; pit is entirely black. Posterior prothoracic femoral genicular spine much smaller than posteroventral spines, originating distal to the beginning of the genicular lobe. Prothoracic tibial posteroventral spines with the first (proximal) and fourth through sixth approximately the same size, the second and third being much longer. Prothoracic coxae smooth; the anterior surface with a small black mark in the proximal half positioned medially in both orientations.</p><p><italic>Meso- and Metathoracic Legs</italic>: Femora with ventral (posterior) carina; dorsal (anterior) carina obvious. Mesotarsi with first segment at most equal to remaining segments combined.</p><p><italic>Wings</italic>: Forewings mostly brown with darker splotching, the anterior margin of the costal region green or pale, the veins are mostly pale; lacking highly contrasting coloration and more evenly dark brown; the costal region with dark marks, but not regularly banded. Forewings colored symmetrically. Hindwings smoky black with the anterior and basal region of the discoidal region with faded dark brown coloration; the anal region smoky and translucent; the terminus of the discoidal region projecting well beyond the distal margin of anal region, the wing elongate in appearance.</p><p><italic>Abdomen</italic>: Elongate, tubular with slight widening before posterior narrowing; smooth, a brown and black colored dorsal surface. Supra-anal plate transverse, tapering to a broadly rounded terminus. Subgenital plate irregularly rounded and without styli.</p><!--PageBreak--><!--PageBreak--><p><italic>Genital Complex</italic> (<xref ref-type="fig" rid="F52">Fig. 52F.1–F.3</xref>): The main body of ventral left sclerite (L4A) with a small, dull, cone-shaped distal process (pda) positioned laterally on the terminus and oriented 45 degrees from the central axis of the L4A. The apofisis falloid (afa) of the main body of dorsal left sclerite (L4B) straight and tapering into a short, sharp point; the apical process (paa) cylindrical and curved, the terminus evenly rounded. The right dorsal phallomere (fda) of the first sclerite of right phallomere (R1) tapers to a rounded, membranous terminus; the ventral plate (pia) strongly sclerotized and narrow, with a few strongly defined and curved grooves; the ventral process (pva) small and irregularly shaped, tapering to a point with a rough surface oriented towards the pia.</p></tp:treatment-sec><tp:treatment-sec sec-type="Redescription"><title>Redescription.</title><p><bold>Female.</bold> (<xref ref-type="fig" rid="F23">Fig. 23B</xref>) N=2: Body length 26.90–28.73 (27.81); forewing length 16.84–17.63 (17.23); hindwing length 14.55; pronotum length 7.79–7.97 (7.88); prozone length 2.37–2.46 (2.42); pronotum width 2.74–2.78 (2.76); pronotum narrow width 1.93–1.94 (1.94); head width 5.68–5.72 (5.70); head vertex to clypeus 2.46–2.51 (2.48); frons width 2.15; frons height 0.82–0.83 (0.82); prothoracic femur length 7.43–7.66 (7.54); mesothoracic femur length 8.43; mesothoracic tibia length 6.84; mesothoracic tarsus length 5.98; metathoracic femur length 8.43–8.62 (8.52); metathoracic tibia length 9.71–9.77 (9.74); metathoracic tarsus length 8.73; pronotal elongation measure 0.30–0.31 (0.31); pronotal shape measure 0.35; head shape measure 0.43–0.44 (0.43); frons shape measure 0.38; anteroventral femoral spine count 14–15 (14); anteroventral tibial spine count 10; posteroventral tibial spine count 7.</p><p><italic>Head</italic> (<xref ref-type="fig" rid="F44">Fig. 44B</xref>): Juxta-ocular protuberances moderately pronounced, the apex in the middle third; the vertex between the parietal sutures is slightly concave; vertex well above the dorsal margin of the eyes. Ocelli small and laying nearly flat. Antennae pale brown basally, fading gradually to dark brown. Clypeus mostly pale with lateral and lower margins that are dark brown, but pale on the very edge; the labrum mostly pale; the vertex and juxta-ocular protuberances brown with disperse black splotches. Palpi are pale.</p><p><italic>Pronotum</italic> (<xref ref-type="fig" rid="F49">Fig. 49B</xref>): Dorsal surface with few, very small tubercles.</p><p><italic>Prothoracic Legs</italic>: Femur moderately elongate with a slightly concave dorsal margin.</p><p><italic>Meso- and Metathoracic Legs</italic>: As described for males.</p><p><italic>Wings</italic>: As described for males.</p><p><italic>Abdomen</italic>: Widening from first segment until the beginning of the distal half (segments 4–5) when the lateral margins narrow to the terminus, the middle being the broadest region. Tergites without posterolateral tergal projections. Supra-anal plate almost as long as wide, evenly rounded.</p></tp:treatment-sec><tp:treatment-sec><!--Section generated to contain objects referenced in tp:taxon-treatment.--><fig id="F44" position="float" orientation="portrait"><label>Figure 44.</label><caption><p><italic><tp:taxon-name>Liturgusa</tp:taxon-name></italic>, head from the anterior perspective to scale (scale bar = 1 mm). <italic><tp:taxon-name>Liturgusa actuosa</tp:taxon-name></italic> Rehn, 1950: <bold>A</bold> male <bold>B</bold> female. <italic><tp:taxon-name>Liturgusa algorei</tp:taxon-name></italic> sp. n.: <bold>C</bold> male <bold>D</bold> female. <italic><tp:taxon-name>Liturgusa cameroni</tp:taxon-name></italic> sp. n.: <bold>E</bold> male <bold>F</bold> female. <italic><tp:taxon-name>Liturgusa krattorum</tp:taxon-name></italic> sp. n.: <bold>G</bold> male <bold>H</bold> female.</p></caption><graphic xmlns:xlink="http://www.w3.org/1999/xlink" xlink:href="zookeys-390-001-g044.jpg" position="float" orientation="portrait" xlink:type="simple"/></fig><fig id="F49" position="float" orientation="portrait"><label>Figure 49.</label><caption><p><italic><tp:taxon-name>Liturgusa</tp:taxon-name></italic>, dorsal perspective of the pronotum (scale bar = 1 mm). <italic><tp:taxon-name>Liturgusa actuosa</tp:taxon-name></italic> Rehn, 1950: <bold>A</bold> male <bold>B</bold> female. <italic><tp:taxon-name>Liturgusa algorei</tp:taxon-name></italic> sp. n.: <bold>C</bold> male <bold>D</bold> female. <italic><tp:taxon-name>Liturgusa cameroni</tp:taxon-name></italic> sp. n.: <bold>E</bold> male <bold>F</bold> female. <italic><tp:taxon-name>Liturgusa krattorum</tp:taxon-name></italic> sp. n.: <bold>G</bold> male <bold>H</bold> female. <italic><tp:taxon-name>Liturgusa maroni</tp:taxon-name></italic> sp. n.: <bold>I</bold> female. <italic><tp:taxon-name>Liturgusa purus</tp:taxon-name></italic> sp. n.: <bold>J</bold> male. <italic><tp:taxon-name>Liturgusa nubeculosa</tp:taxon-name></italic> Gerstaecker, 1889: <bold>K</bold> male <bold>L</bold> female.</p></caption><graphic xmlns:xlink="http://www.w3.org/1999/xlink" xlink:href="zookeys-390-001-g049.jpg" position="float" orientation="portrait" xlink:type="simple"/></fig><fig id="F52" position="float" orientation="portrait"><label>Figure 52.</label><caption><p><italic><tp:taxon-name>Liturgusa</tp:taxon-name></italic>, male genital complex from the ventral perspective (scale bar = 1 mm, but all secondary illustrations 60% of scale (e.g. <bold>A.2</bold> and <bold>A.3</bold>). <italic><tp:taxon-name>Liturgusa trinidadensis</tp:taxon-name></italic> sp. n.: <bold>A.1</bold> Paratype from Trinidad (ANSP 002) <bold>A.2</bold> Paratype from Trinidad (ANSP 036) <bold>A.3</bold> Paratype from Trinidad (ANSP 085) <bold>A.4</bold> Paratype from Trinidad (ANSP 037) <bold>A.5</bold> Paratype from Trinidad (USNM 019). <italic><tp:taxon-name>Liturgusa zoae</tp:taxon-name></italic> sp. n.: <bold>B.1</bold> Holotype from Guatemala (USNM 062). <italic><tp:taxon-name>Liturgusa cursor</tp:taxon-name></italic> Rehn, 1935: <bold>C.1</bold> Panama (ANSP 060) <bold>C.2</bold> Panama (ANSP 062) <bold>C.3</bold> Panama (ANSP 063). <italic><tp:taxon-name>Liturgusa dominica</tp:taxon-name></italic> sp. n.: <bold>D.1</bold> Paratype from Dominica (USNM 042). <italic><tp:taxon-name>Liturgusa milleri</tp:taxon-name></italic> sp. n.: <bold>E.1</bold> Paratype from French Guiana (MNHN 035). <italic><tp:taxon-name>Liturgusa actuosa</tp:taxon-name></italic> Rehn, 1950: <bold>F.1</bold> Panama (ANSP 044) <bold>F.2</bold> Panama (USNM 012) <bold>F.3</bold> Panama (CAS 006). <italic><tp:taxon-name>Liturgusa algorei</tp:taxon-name></italic> sp. n.: <bold>G.1</bold> Paratype from Ecuador (MNHN 037) <bold>G.2</bold> Holotype from Peru (MNHN 095). <italic><tp:taxon-name>Liturgusa cameroni</tp:taxon-name></italic> sp. n.: <bold>H.1</bold> Paratype from Venezuela (AMNH 017). <italic><tp:taxon-name>Liturgusa krattorum</tp:taxon-name></italic> sp. n.: <bold>I.1</bold> Paratype from Peru (MNHN 024). <italic><tp:taxon-name>Liturgusa nubeculosa</tp:taxon-name></italic> Gerstaecker, 1889: <bold>J.1</bold> Colombia (USNM 009) <bold>J.2</bold> Ecuador (USNM 068). <italic><tp:taxon-name>Liturgusa purus</tp:taxon-name></italic> sp. n.: <bold>K.1</bold> Holotype from Brazil (ANSP 101).</p></caption><graphic xmlns:xlink="http://www.w3.org/1999/xlink" xlink:href="zookeys-390-001-g052.jpg" position="float" orientation="portrait" xlink:type="simple"/></fig></tp:treatment-sec><ref-list><ref id="B81"><mixed-citation xmlns:xlink="http://www.w3.org/1999/xlink" xlink:type="simple"><person-group><name name-style="western"><surname>Rehn</surname><given-names>JAG</given-names></name></person-group> (<year>1950</year>) <article-title>Three new Central-American Mantoidea - Orthoptera.</article-title><source>Transactions of the American Philosophical Society Philadelphia</source><volume>76</volume>: <fpage>363</fpage>-<lpage>383</lpage>.</mixed-citation></ref><ref id="B59"><mixed-citation xmlns:xlink="http://www.w3.org/1999/xlink" xlink:type="simple"><person-group><name name-style="western"><surname>Hughes-Schrader</surname><given-names>S</given-names></name></person-group> (<year>1951</year>) <article-title>The desoxyribonucleic acid content of the nucleus as a cyto-taxonomic character in mantids (Orthoptera: Mantoidea).</article-title><source>Chromosoma</source><volume>10</volume>: <fpage>178</fpage>-<lpage>187</lpage>.</mixed-citation></ref><ref id="B60"><mixed-citation xmlns:xlink="http://www.w3.org/1999/xlink" xlink:type="simple"><person-group><name name-style="western"><surname>Hughes-Schrader</surname><given-names>S</given-names></name></person-group> (<year>1953</year>) <article-title>The Nuclear Content of Desoxyribonucleic Acid and Interspecific Relationships in the Mantid Genus <italic>Liturgousa</italic> (Orthoptera: Mantoidea)</article-title>. <source>Chromosoma</source><volume>5</volume>: <fpage>544</fpage>–<lpage>554</lpage>. doi: <ext-link ext-link-type="uri" xlink:href="http://dx.doi.org/10.1007/BF01271501" xlink:type="simple">10.1007/BF01271501</ext-link></mixed-citation></ref><ref id="B24"><mixed-citation xmlns:xlink="http://www.w3.org/1999/xlink" xlink:type="simple"><person-group><name name-style="western"><surname>Callan</surname><given-names>HG</given-names></name><name name-style="western"><surname>Jacobs</surname><given-names>PA</given-names></name></person-group> (<year>1957</year>) <article-title>The Meiotic Process in <italic>Mantis religiosa</italic> L. Males.</article-title><source>Journal of Genetics</source><volume>55</volume>(<issue>1</issue>): <fpage>200</fpage>-<lpage>217</lpage>. doi: <ext-link ext-link-type="uri" xlink:href="http://dx.doi.org/10.1007/BF02981625" xlink:type="simple">10.1007/BF02981625</ext-link></mixed-citation></ref><ref id="B73"><mixed-citation xmlns:xlink="http://www.w3.org/1999/xlink" xlink:type="simple"><person-group><name name-style="western"><surname>Otte</surname><given-names>D</given-names></name></person-group> (<year>1978</year>) <article-title>The primary types of Orthoptera (Saltatoria, Mantodea, Phasmatodea and Blattodea) at the Academy of Natural Sciences of Philadelphia.</article-title><source>Proceedings of the Academy of Natural Sciences of Philadelphia</source><volume>130</volume>: <fpage>26</fpage>-<lpage>87</lpage>.</mixed-citation></ref><ref id="B58"><mixed-citation xmlns:xlink="http://www.w3.org/1999/xlink" xlink:type="simple"><person-group><name name-style="western"><surname>Hughes-Schrader</surname><given-names>S</given-names></name></person-group> (<year>1950</year>) <article-title>The Chromosomes of Mantids (Orthoptera: Manteidae) in Relation to Taxonomy.</article-title><source>Chromosoma</source><volume>4</volume>: <fpage>1</fpage>-<lpage>55</lpage>. doi: <ext-link ext-link-type="uri" xlink:href="http://dx.doi.org/10.1007/BF00325766" xlink:type="simple">10.1007/BF00325766</ext-link></mixed-citation></ref><ref id="B49"><mixed-citation xmlns:xlink="http://www.w3.org/1999/xlink" xlink:type="simple"><person-group><name name-style="western"><surname>Henderson</surname><given-names>SA</given-names></name></person-group> (<year>1965</year>) <article-title>Chromosome Behaviour in Diploid and Tetraploid cells of <italic>Sphodromantis gastrica</italic> and its Bearing on Chromosome Evolution in the Mantids</article-title>. <source>Chromosoma</source><volume>16</volume>: <fpage>192</fpage>–<lpage>221</lpage>. doi: <ext-link ext-link-type="uri" xlink:href="http://dx.doi.org/10.1007/BF00320949" xlink:type="simple">10.1007/BF00320949</ext-link></mixed-citation></ref><ref id="B103"><mixed-citation xmlns:xlink="http://www.w3.org/1999/xlink" xlink:type="simple"><person-group><name name-style="western"><surname>Terra</surname><given-names>PS</given-names></name></person-group> (<year>1995</year>) <article-title>Revisao Sistematica Dos Generos De Louva-A-Deus Da Regiao Neotropical (Mantodea).</article-title><source>Revista Brasileira de Zoologia</source><volume>39</volume>(<issue>1</issue>): <fpage>13</fpage>-<lpage>94</lpage>.</mixed-citation></ref><ref id="B62"><mixed-citation xmlns:xlink="http://www.w3.org/1999/xlink" xlink:type="simple"><person-group><name name-style="western"><surname>Jantsch</surname><given-names>LJ</given-names></name></person-group> (<year>1999</year>) <source>Estudos filogenéticos em Mantódeos americanos (Insecta: Pterygota: Mantodea).</source><publisher-name>PUCRS</publisher-name>, <publisher-loc>Doutorado, Porto Alegre</publisher-loc>, <lpage>138</lpage> pp.</mixed-citation></ref><ref id="B35"><mixed-citation xmlns:xlink="http://www.w3.org/1999/xlink" xlink:type="simple"><person-group><name name-style="western"><surname>Ehrmann</surname><given-names>R</given-names></name></person-group> (<year>2002</year>) <source>Mantodea: Gottesanbeterinnen der Welt.</source><publisher-name>Natur und Tier–Verlag GmbH</publisher-name>, <publisher-loc>Münster</publisher-loc>, <lpage>519</lpage> pp.</mixed-citation></ref><ref id="B74"><mixed-citation xmlns:xlink="http://www.w3.org/1999/xlink" xlink:type="simple"><person-group><name name-style="western"><surname>Otte</surname><given-names>D</given-names></name><name name-style="western"><surname>Spearman</surname><given-names>L</given-names></name></person-group> (<year>2005</year>) <article-title>Mantida Species File</article-title>. <source>Catalog of the Mantids of the World</source>. <publisher-name>Association of Insect Diversity</publisher-name>, <publisher-loc>Philadelphia</publisher-loc>, <lpage>489</lpage> pp.</mixed-citation></ref><ref id="B5"><mixed-citation xmlns:xlink="http://www.w3.org/1999/xlink" xlink:type="simple"><person-group><name name-style="western"><surname>Agudelo</surname><given-names>RAA</given-names></name><name name-style="western"><surname>Lombardo</surname><given-names>F</given-names></name><name name-style="western"><surname>Jantsch</surname><given-names>LJ</given-names></name></person-group> (<year>2007</year>) <article-title>Checklist of the Neotropical mantids (Insecta, Dictyoptera, Mantodea).</article-title><source>Biota Colombiana</source><volume>8</volume>(<issue>2</issue>): <fpage>105</fpage>-<lpage>158</lpage>.</mixed-citation></ref></ref-list></tp:taxon-treatment>
