# Supplementary material for: Revision of the Neotropical bark mantis genus Liturgusa Saussure, 1869 (Insecta, Mantodea, Liturgusini)
Source: Zookeys. 2014 Mar 18;(390):1–214. doi: 10.3897/zookeys.390.6661 (PMC3978261; doi:10.3897/zookeys.390.6661)
Supplement: XML Treatment for Liturgusa nubeculosa [file zookeys.390.6661-treatment24.xml]

<!DOCTYPE tp:taxon-treatment
  PUBLIC "-//TaxonX//DTD Taxonomic Treatment Publishing DTD v0 20100105//EN" "tax-treatment-NSO.dtd">
<tp:taxon-treatment xmlns:tp="http://www.plazi.org/taxpub"><tp:treatment-meta><mixed-citation publication-type="journal"><person-group><name><surname>Svenson</surname><given-names>Gavin J.</given-names></name></person-group><article-title>Revision of the Neotropical bark mantis genus <italic>Liturgusa</italic> Saussure, 1869 (Insecta, Mantodea, Liturgusini)</article-title><source>Zookeys</source><day>18</day><month>3</month><year>2014</year><volume>2014</volume><issue>390</issue><fpage>1</fpage><lpage>214</lpage><pub-id pub-id-type="doi">10.3897/zookeys.390.6661</pub-id></mixed-citation></tp:treatment-meta><tp:nomenclature><tp:taxon-name>
                                <tp:taxon-name-part taxon-name-part-type="genus">Liturgusa</tp:taxon-name-part>
                                <tp:taxon-name-part taxon-name-part-type="species">nubeculosa</tp:taxon-name-part>
                                <object-id xmlns:xlink="http://www.w3.org/1999/xlink" xlink:type="simple">http://species-id.net/wiki/Liturgusa_nubeculosa</object-id>
                            </tp:taxon-name><tp:taxon-authority>Gerstaecker, 1889</tp:taxon-authority><tp:nomenclature-citation-list><tp:nomenclature-citation><tp:taxon-name>Liturgusa nubeculosa</tp:taxon-name><comment>: <xref ref-type="bibr" rid="B36">Gerstaecker 1889</xref>: 54–56; <xref ref-type="bibr" rid="B17">Bertkau 1889</xref>: 87; <xref ref-type="bibr" rid="B40">Giglio-Tos 1927</xref>: 294; <xref ref-type="bibr" rid="B14">Beier 1935</xref>: 11; <xref ref-type="bibr" rid="B103">Terra 1995</xref>: 54; <xref ref-type="bibr" rid="B62">Jantsch 1999</xref>: 48; <xref ref-type="bibr" rid="B67">Lombardo and Agabiti 2001</xref>: 90, 97; <xref ref-type="bibr" rid="B35">Ehrmann 2002</xref>: 207; <xref ref-type="bibr" rid="B74">Otte and Spearman 2005</xref>: 133; <xref ref-type="bibr" rid="B5">Agudelo et al. 2007</xref>: 116, 142.</comment></tp:nomenclature-citation><tp:nomenclature-citation><tp:taxon-name>Liturgousa nubeculosa</tp:taxon-name><comment>: <xref ref-type="bibr" rid="B107">Westwood 1889</xref>: 5, 51; <xref ref-type="bibr" rid="B80">Rehn 1935</xref>: 199; <xref ref-type="bibr" rid="B82">Rehn 1954</xref>: 177, pl. 1, fig. 2; <xref ref-type="bibr" rid="B28">Cerdá 1996</xref>: 76, Fig. 1.</comment></tp:nomenclature-citation><tp:nomenclature-citation><tp:taxon-name>Hagiomantis nubeculosa</tp:taxon-name><comment>: <xref ref-type="bibr" rid="B63">Kirby 1904</xref>: 271.</comment></tp:nomenclature-citation><tp:nomenclature-citation><tp:taxon-name>Liturgusa peruviana</tp:taxon-name><comment>: <xref ref-type="bibr" rid="B37">Giglio-Tos 1914</xref>: 77; <xref ref-type="bibr" rid="B40">Giglio-Tos 1927</xref>: 293; <xref ref-type="bibr" rid="B14">Beier 1935</xref>: 11; <xref ref-type="bibr" rid="B82">Rehn 1954</xref>: 177; <xref ref-type="bibr" rid="B69">Marshall 1975</xref>: 322; <xref ref-type="bibr" rid="B103">Terra 1995</xref>: 54; <xref ref-type="bibr" rid="B35">Ehrmann 2002</xref>: 207; <xref ref-type="bibr" rid="B74">Otte and Spearman 2005</xref>: 133. syn. n. (<xref ref-type="bibr" rid="B80">Rehn 1935</xref>)</comment></tp:nomenclature-citation></tp:nomenclature-citation-list></tp:nomenclature><tp:treatment-sec sec-type="Type"><title>Type.</title><p>Holotype Female. Ernst-Moritz-Arndt-Universität Greifswald, Germany.</p></tp:treatment-sec><tp:treatment-sec sec-type="Type locality"><title>Type locality.</title><p>Brazil: Ega, Fonteboa (Amazonas) (Lat. -2.522585, Long. -66.097224).</p></tp:treatment-sec><tp:treatment-sec sec-type="Material examined"><title>Material examined.</title><p><italic><tp:taxon-name>Liturgusa nubeculosa</tp:taxon-name></italic> Gerstaecker, 1889.</p><table-wrap position="anchor" orientation="portrait"><table id="T23"><tbody><tr><th rowspan="1" colspan="1">Sex</th><th rowspan="1" colspan="1">Type</th><th rowspan="1" colspan="1">Country</th><th rowspan="1" colspan="1">Label</th><th rowspan="1" colspan="1">Latitude Longitude</th><th rowspan="1" colspan="1">Code</th></tr><tr><td rowspan="1" colspan="1">Female</td><td rowspan="1" colspan="1">Holotype</td><td rowspan="1" colspan="1">Brazil</td><td rowspan="1" colspan="1">Ega, Fonteboa (Amazonas)</td><td rowspan="1" colspan="1"><named-content xmlns:xlink="http://www.w3.org/1999/xlink" content-type="dwc:verbatimCoordinates" xlink:type="simple">-2.522585, -66.097224</named-content></td><td rowspan="1" colspan="1">EMAU</td></tr><tr><td rowspan="1" colspan="1">Female</td><td rowspan="1" colspan="1">Holotype (peruviana)</td><td rowspan="1" colspan="1">Peru</td><td rowspan="1" colspan="1">Palcaru, 1904-65</td><td rowspan="1" colspan="1"/><td rowspan="1" colspan="1">BMNH</td></tr><tr><td rowspan="1" colspan="1">Female</td><td rowspan="1" colspan="1">nontype</td><td rowspan="1" colspan="1">Peru</td><td rowspan="1" colspan="1">Middle Rio Ucayali, II -27, F 6085, H. Bassler Collection Acc. 33591</td><td rowspan="1" colspan="1"><named-content xmlns:xlink="http://www.w3.org/1999/xlink" content-type="dwc:verbatimCoordinates" xlink:type="simple">-9.823201, -73.960930</named-content></td><td rowspan="1" colspan="1">AMNH 001</td></tr><tr><td rowspan="1" colspan="1">Female</td><td rowspan="1" colspan="1">nontype</td><td rowspan="1" colspan="1">Venezuela</td><td rowspan="1" colspan="1">Amazonas: Rio Mavaca Cp. 65°06'W, 2°2'N, 150m. III-16/27-1989, David Grimaldi, Exp. Phipps-Fudeci</td><td rowspan="1" colspan="1"><named-content xmlns:xlink="http://www.w3.org/1999/xlink" content-type="dwc:verbatimCoordinates" xlink:type="simple">2.033333, -65.100000</named-content></td><td rowspan="1" colspan="1">AMNH 025</td></tr><tr><td rowspan="1" colspan="1">Female</td><td rowspan="1" colspan="1">nontype</td><td rowspan="1" colspan="1">Ecuador</td><td rowspan="1" colspan="1">Pastaza: Cuisimi, on Rio Cuisimi 150km. SE Puyo, 350 m. June 1–5, 1971, B. Malkin</td><td rowspan="1" colspan="1"><named-content xmlns:xlink="http://www.w3.org/1999/xlink" content-type="dwc:verbatimCoordinates" xlink:type="simple">-2.404277, -77.040975</named-content></td><td rowspan="1" colspan="1">AMNH 026</td></tr><tr><td rowspan="1" colspan="1">Female</td><td rowspan="1" colspan="1">nontype</td><td rowspan="1" colspan="1">Brazil</td><td rowspan="1" colspan="1">Obidos, Para, Brazil, VIII 23 1919 (H.S. Parish)</td><td rowspan="1" colspan="1"><named-content xmlns:xlink="http://www.w3.org/1999/xlink" content-type="dwc:verbatimCoordinates" xlink:type="simple">-1.899285, -55.528371</named-content></td><td rowspan="1" colspan="1">ANSP 018</td></tr><tr><td rowspan="1" colspan="1">Female</td><td rowspan="1" colspan="1">nontype</td><td rowspan="1" colspan="1">Peru</td><td rowspan="1" colspan="1">Leonpampa 110 k. E. Huanaco, Huanaco Prov. Peru, Tropical Jungle, December 1937, Felix Woytkowski</td><td rowspan="1" colspan="1"/><td rowspan="1" colspan="1">ANSP 039</td></tr><tr><td rowspan="1" colspan="1">Male</td><td rowspan="1" colspan="1">nontype</td><td rowspan="1" colspan="1">Brazil</td><td rowspan="1" colspan="1">Manacapuru, S.M. Klages, March 1926</td><td rowspan="1" colspan="1"><named-content xmlns:xlink="http://www.w3.org/1999/xlink" content-type="dwc:verbatimCoordinates" xlink:type="simple">-3.286094, -60.640173</named-content></td><td rowspan="1" colspan="1">ANSP 106</td></tr><tr><td rowspan="1" colspan="1">Female</td><td rowspan="1" colspan="1">nontype</td><td rowspan="1" colspan="1">Brazil</td><td rowspan="1" colspan="1">Nova Oiinda, Rio Purus, S.M. Klages, May 1922, Carn. Mus. 6962</td><td rowspan="1" colspan="1"/><td rowspan="1" colspan="1">ANSP 107</td></tr><tr><td rowspan="1" colspan="1">Male</td><td rowspan="1" colspan="1">nontype</td><td rowspan="1" colspan="1">Brazil</td><td rowspan="1" colspan="1">Para</td><td rowspan="1" colspan="1"/><td rowspan="1" colspan="1">BMNH 004</td></tr><tr><td rowspan="1" colspan="1">Female</td><td rowspan="1" colspan="1">nontype</td><td rowspan="1" colspan="1">Peru</td><td rowspan="1" colspan="1">Yuras, 67 mi. E. of Tingo Maria. 350 m. XII-11-54. E.I. Schlinger &amp; E.S. Ross collectors</td><td rowspan="1" colspan="1"><named-content xmlns:xlink="http://www.w3.org/1999/xlink" content-type="dwc:verbatimCoordinates" xlink:type="simple">-9.231743, -76.321433</named-content></td><td rowspan="1" colspan="1">CAS 016</td></tr><tr><td rowspan="1" colspan="1">Female</td><td rowspan="1" colspan="1">nontype</td><td rowspan="1" colspan="1">Peru</td><td rowspan="1" colspan="1">Monzon Valley, Tingo Maria, IX-23-1954, E.I. Schlinger &amp; E.S. Ross collectors</td><td rowspan="1" colspan="1"><named-content xmlns:xlink="http://www.w3.org/1999/xlink" content-type="dwc:verbatimCoordinates" xlink:type="simple">-9.314153, -76.006745</named-content></td><td rowspan="1" colspan="1">CAS 018</td></tr><tr><td rowspan="1" colspan="1">Female</td><td rowspan="1" colspan="1">nontype</td><td rowspan="1" colspan="1">Bolivia</td><td rowspan="1" colspan="1">Dpto. Santa Cruz, Reserva Natural Potrerillo del Guenda, 17°40.281'S, 063°27.451'W, 400 m, 3-9.XI.2009, at MV.UV lights &amp; gen. coll., Coll: G.J. Svenson</td><td rowspan="1" colspan="1"><named-content xmlns:xlink="http://www.w3.org/1999/xlink" content-type="dwc:verbatimCoordinates" xlink:type="simple">-17.671350, -63.457517</named-content></td><td rowspan="1" colspan="1">GSMC000269</td></tr><tr><td rowspan="1" colspan="1">Female</td><td rowspan="1" colspan="1">nontype</td><td rowspan="1" colspan="1">Bolivia</td><td rowspan="1" colspan="1">Dpto. Santa Cruz, Reserva Natural Potrerillo del Guenda, 17°40.281'S, 063°27.451'W, 400 m, 3–9.XI.2009, at MV.UV lights &amp; gen. coll., Coll: G.J. Svenson</td><td rowspan="1" colspan="1"><named-content xmlns:xlink="http://www.w3.org/1999/xlink" content-type="dwc:verbatimCoordinates" xlink:type="simple">-17.671350, -63.457517</named-content></td><td rowspan="1" colspan="1">GSMC000270</td></tr><tr><td rowspan="1" colspan="1">Female</td><td rowspan="1" colspan="1">nontype</td><td rowspan="1" colspan="1">Bolivia</td><td rowspan="1" colspan="1">Dpto. Santa Cruz, Reserva Natural Potrerillo del Guenda, 17°40.281'S, 063°27.451'W, 400 m, 3–9.XI.2009, at MV.UV lights &amp; gen. coll., Coll: G.J. Svenson</td><td rowspan="1" colspan="1"><named-content xmlns:xlink="http://www.w3.org/1999/xlink" content-type="dwc:verbatimCoordinates" xlink:type="simple">-17.671350, -63.457517</named-content></td><td rowspan="1" colspan="1">GSMC000273</td></tr><tr><td rowspan="1" colspan="1">Female</td><td rowspan="1" colspan="1">nontype</td><td rowspan="1" colspan="1">Bolivia</td><td rowspan="1" colspan="1">Dpto. Santa Cruz, Reserva Natural Potrerillo del Guenda, 17°40.281'S, 063°27.451'W, 400 m, 3-9.XI.2009, at MV.UV lights &amp; gen. coll., Coll: G.J. Svenson</td><td rowspan="1" colspan="1"><named-content xmlns:xlink="http://www.w3.org/1999/xlink" content-type="dwc:verbatimCoordinates" xlink:type="simple">-17.671350, -63.457517</named-content></td><td rowspan="1" colspan="1">GSMC000308</td></tr><tr><td rowspan="1" colspan="1">Female</td><td rowspan="1" colspan="1">nontype</td><td rowspan="1" colspan="1">Peru</td><td rowspan="1" colspan="1">Loreto, Pacaya Samiria, Cocha Shinguito; TLE &amp; MGP; TSnl Insecticidal fog of Fog Tree 2</td><td rowspan="1" colspan="1"/><td rowspan="1" colspan="1">GSMC003072</td></tr><tr><td rowspan="1" colspan="1">Male</td><td rowspan="1" colspan="1">nontype</td><td rowspan="1" colspan="1">Peru</td><td rowspan="1" colspan="1">Loreto Province, Madre Selva Biological Research Station, -3.62096, -72.24744, 10-17 February 2013, Coll: G.J. Svenson</td><td rowspan="1" colspan="1"><named-content xmlns:xlink="http://www.w3.org/1999/xlink" content-type="dwc:verbatimCoordinates" xlink:type="simple">-3.620960, -72.247440</named-content></td><td rowspan="1" colspan="1">GSMC004006</td></tr><tr><td rowspan="1" colspan="1">Male</td><td rowspan="1" colspan="1">nontype</td><td rowspan="1" colspan="1">Peru</td><td rowspan="1" colspan="1">Loreto Province, Madre Selva Biological Research Station - Tissue 024</td><td rowspan="1" colspan="1"><named-content xmlns:xlink="http://www.w3.org/1999/xlink" content-type="dwc:verbatimCoordinates" xlink:type="simple">-3.620960, -72.247440</named-content></td><td rowspan="1" colspan="1">GSMC004006</td></tr><tr><td rowspan="1" colspan="1">Female</td><td rowspan="1" colspan="1">nontype</td><td rowspan="1" colspan="1">Peru</td><td rowspan="1" colspan="1">Loreto Province, Puerto Almendra, -3.830525, -73.374, 108 m, 19-21 February 2013, Coll: G.J. Svenson, Tissue 032</td><td rowspan="1" colspan="1"><named-content xmlns:xlink="http://www.w3.org/1999/xlink" content-type="dwc:verbatimCoordinates" xlink:type="simple">-3.830525, -73.374000</named-content></td><td rowspan="1" colspan="1">GSMC004010</td></tr><tr><td rowspan="1" colspan="1">Female</td><td rowspan="1" colspan="1">nontype</td><td rowspan="1" colspan="1">Peru</td><td rowspan="1" colspan="1">Loreto Province, Puerto Almendra - Tissue 035</td><td rowspan="1" colspan="1"><named-content xmlns:xlink="http://www.w3.org/1999/xlink" content-type="dwc:verbatimCoordinates" xlink:type="simple">-3.830525, -73.374000</named-content></td><td rowspan="1" colspan="1">GSMC004010</td></tr><tr><td rowspan="1" colspan="1">Male</td><td rowspan="1" colspan="1">nontype</td><td rowspan="1" colspan="1">Peru</td><td rowspan="1" colspan="1">Loreto Province, Puerto Almendra, -3.830525, -73.374, 108 m, 19-21 February 2013, Coll: G.J. Svenson, Tissue 032</td><td rowspan="1" colspan="1"><named-content xmlns:xlink="http://www.w3.org/1999/xlink" content-type="dwc:verbatimCoordinates" xlink:type="simple">-3.830525, -73.374000</named-content></td><td rowspan="1" colspan="1">GSMC004012</td></tr><tr><td rowspan="1" colspan="1">Male</td><td rowspan="1" colspan="1">nontype</td><td rowspan="1" colspan="1">Peru</td><td rowspan="1" colspan="1">Loreto Province, Puerto Almendra - Tissue 044</td><td rowspan="1" colspan="1"><named-content xmlns:xlink="http://www.w3.org/1999/xlink" content-type="dwc:verbatimCoordinates" xlink:type="simple">-3.830525, -73.374000</named-content></td><td rowspan="1" colspan="1">GSMC004012</td></tr><tr><td rowspan="1" colspan="1">Male</td><td rowspan="1" colspan="1">nontype</td><td rowspan="1" colspan="1">Peru</td><td rowspan="1" colspan="1">Loreto Province, Puerto Almendra, -3.830525, -73.374, 108 m, 19-21 February 2013, Coll: G.J. Svenson, Tissue 032</td><td rowspan="1" colspan="1"><named-content xmlns:xlink="http://www.w3.org/1999/xlink" content-type="dwc:verbatimCoordinates" xlink:type="simple">-3.830525, -73.374000</named-content></td><td rowspan="1" colspan="1">GSMC004013</td></tr><tr><td rowspan="1" colspan="1">Male</td><td rowspan="1" colspan="1">nontype</td><td rowspan="1" colspan="1">Peru</td><td rowspan="1" colspan="1">Loreto Province, Puerto Almendra</td><td rowspan="1" colspan="1"><named-content xmlns:xlink="http://www.w3.org/1999/xlink" content-type="dwc:verbatimCoordinates" xlink:type="simple">-3.830525, -73.374000</named-content></td><td rowspan="1" colspan="1">GSMC004013</td></tr><tr><td rowspan="1" colspan="1">Male</td><td rowspan="1" colspan="1">nontype</td><td rowspan="1" colspan="1">Peru</td><td rowspan="1" colspan="1">Loreto Province, Puerto Almendra, -3.830525, -73.374, 108 m, 19-21 February 2013, Coll: G.J. Svenson, Tissue 032</td><td rowspan="1" colspan="1"><named-content xmlns:xlink="http://www.w3.org/1999/xlink" content-type="dwc:verbatimCoordinates" xlink:type="simple">-3.830525, -73.374000</named-content></td><td rowspan="1" colspan="1">GSMC004014</td></tr><tr><td rowspan="1" colspan="1">Male</td><td rowspan="1" colspan="1">nontype</td><td rowspan="1" colspan="1">Peru</td><td rowspan="1" colspan="1">Loreto Province, Puerto Almendra - Tissue 043</td><td rowspan="1" colspan="1"><named-content xmlns:xlink="http://www.w3.org/1999/xlink" content-type="dwc:verbatimCoordinates" xlink:type="simple">-3.830525, -73.374000</named-content></td><td rowspan="1" colspan="1">GSMC004014</td></tr><tr><td rowspan="1" colspan="1">Female</td><td rowspan="1" colspan="1">nontype</td><td rowspan="1" colspan="1">Peru</td><td rowspan="1" colspan="1">Loretro Province, Madre Selva Biological Research Station, -3.62096, -72.24744, 10-17 February 2013, Coll: G.J. Svenson</td><td rowspan="1" colspan="1"><named-content xmlns:xlink="http://www.w3.org/1999/xlink" content-type="dwc:verbatimCoordinates" xlink:type="simple">-3.620960, -72.247440</named-content></td><td rowspan="1" colspan="1">GSMC004022</td></tr><tr><td rowspan="1" colspan="1">Female</td><td rowspan="1" colspan="1">nontype</td><td rowspan="1" colspan="1">Peru</td><td rowspan="1" colspan="1">Loreto Province, Madre Selva Biological Research Station - Tissue 021</td><td rowspan="1" colspan="1"><named-content xmlns:xlink="http://www.w3.org/1999/xlink" content-type="dwc:verbatimCoordinates" xlink:type="simple">-3.620960, -72.247440</named-content></td><td rowspan="1" colspan="1">GSMC004022</td></tr><tr><td rowspan="1" colspan="1">Nymph</td><td rowspan="1" colspan="1">nontype</td><td rowspan="1" colspan="1">Peru</td><td rowspan="1" colspan="1">Loreto Province, Puerto Almendra, -3.830525, -73.374, 108 m, 19-21 February 2013, Coll: G.J. Svenson, Tissue 032</td><td rowspan="1" colspan="1"><named-content xmlns:xlink="http://www.w3.org/1999/xlink" content-type="dwc:verbatimCoordinates" xlink:type="simple">-3.830525, -73.374000</named-content></td><td rowspan="1" colspan="1">GSMC004030</td></tr><tr><td rowspan="1" colspan="1">Female</td><td rowspan="1" colspan="1">nontype</td><td rowspan="1" colspan="1">Peru</td><td rowspan="1" colspan="1">Loreto Province, Puerto Almendra, -3.830525, -73.374, 108 m, 19-21 February 2013, Coll: G.J. Svenson, Tissue 032</td><td rowspan="1" colspan="1"><named-content xmlns:xlink="http://www.w3.org/1999/xlink" content-type="dwc:verbatimCoordinates" xlink:type="simple">-3.830525, -73.374000</named-content></td><td rowspan="1" colspan="1">GSMC004031</td></tr><tr><td rowspan="1" colspan="1">Female</td><td rowspan="1" colspan="1">nontype</td><td rowspan="1" colspan="1">Peru</td><td rowspan="1" colspan="1">Loreto Province, Puerto Almendra - Tissue 039</td><td rowspan="1" colspan="1"><named-content xmlns:xlink="http://www.w3.org/1999/xlink" content-type="dwc:verbatimCoordinates" xlink:type="simple">-3.830525, -73.374000</named-content></td><td rowspan="1" colspan="1">GSMC004031</td></tr><tr><td rowspan="1" colspan="1">Nymph</td><td rowspan="1" colspan="1">nontype</td><td rowspan="1" colspan="1">Peru</td><td rowspan="1" colspan="1">Loreto Province, Puerto Almendra, -3.830525, -73.374, 108 m, 19-21 February 2013, Coll: G.J. Svenson, Tissue 032</td><td rowspan="1" colspan="1"><named-content xmlns:xlink="http://www.w3.org/1999/xlink" content-type="dwc:verbatimCoordinates" xlink:type="simple">-3.830525, -73.374000</named-content></td><td rowspan="1" colspan="1">GSMC004040</td></tr><tr><td rowspan="1" colspan="1">Nymph</td><td rowspan="1" colspan="1">nontype</td><td rowspan="1" colspan="1">Peru</td><td rowspan="1" colspan="1">Loreto Province, Puerto Almendra, -3.830525, -73.374, 108 m, 19-21 February 2013, Coll: G.J. Svenson, Tissue 032</td><td rowspan="1" colspan="1"><named-content xmlns:xlink="http://www.w3.org/1999/xlink" content-type="dwc:verbatimCoordinates" xlink:type="simple">-3.830525, -73.374000</named-content></td><td rowspan="1" colspan="1">GSMC004045</td></tr><tr><td rowspan="1" colspan="1">Male</td><td rowspan="1" colspan="1">nontype</td><td rowspan="1" colspan="1">Peru</td><td rowspan="1" colspan="1">Madre de Dios, Rio Tambopata Res. 30km (air) sw Pto. Maldonato, 290m, 12°50'S, 069°20'W, Smithsonian Institution Canopy Fogging Project, T.L. Erwin et al. colls. 30 Apr84, 03/O&amp;S (01), Fogging 00017348</td><td rowspan="1" colspan="1"><named-content xmlns:xlink="http://www.w3.org/1999/xlink" content-type="dwc:verbatimCoordinates" xlink:type="simple">-12.833333, -69.333333</named-content></td><td rowspan="1" colspan="1">GSMC004055</td></tr><tr><td rowspan="1" colspan="1">Male</td><td rowspan="1" colspan="1">nontype</td><td rowspan="1" colspan="1">Colombia</td><td rowspan="1" colspan="1">Dept. Amazonas, Rio Igara Parana, 30 km aval La Chorrera, VI-VIII 1974, M. Descamps rec.</td><td rowspan="1" colspan="1"><named-content xmlns:xlink="http://www.w3.org/1999/xlink" content-type="dwc:verbatimCoordinates" xlink:type="simple">-1.197385, -72.937475</named-content></td><td rowspan="1" colspan="1">MNHN 009</td></tr><tr><td rowspan="1" colspan="1">Female</td><td rowspan="1" colspan="1">nontype</td><td rowspan="1" colspan="1">Ecuador</td><td rowspan="1" colspan="1">Limoncocha, 25-VII-1983, K. Riede rec.</td><td rowspan="1" colspan="1"><named-content xmlns:xlink="http://www.w3.org/1999/xlink" content-type="dwc:verbatimCoordinates" xlink:type="simple">-0.400848, -76.618481</named-content></td><td rowspan="1" colspan="1">MNHN 056</td></tr><tr><td rowspan="1" colspan="1">Female</td><td rowspan="1" colspan="1">nontype</td><td rowspan="1" colspan="1">Peru</td><td rowspan="1" colspan="1">Dept. Loreto Colonia, Amont Conflt. Rios Zumun &amp; Yahuasyacu, 20-V-20-VI-1978, M. Descamps rec.</td><td rowspan="1" colspan="1"/><td rowspan="1" colspan="1">MNHN 057</td></tr><tr><td rowspan="1" colspan="1">Female</td><td rowspan="1" colspan="1">nontype</td><td rowspan="1" colspan="1">Brazil</td><td rowspan="1" colspan="1">Benjamin Constant, IX 1979, AM, B. Silva rec., C. Seabia leg.</td><td rowspan="1" colspan="1"><named-content xmlns:xlink="http://www.w3.org/1999/xlink" content-type="dwc:verbatimCoordinates" xlink:type="simple">-4.383010, -70.042251</named-content></td><td rowspan="1" colspan="1">MNHN 058</td></tr><tr><td rowspan="1" colspan="1">Female</td><td rowspan="1" colspan="1">nontype</td><td rowspan="1" colspan="1">Peru</td><td rowspan="1" colspan="1">Loreto, Maynas, Picuroyacu, apres Sta Clotilde, N. Iquitos, 130 mts., 10.II.2010, S03.37.04 - W 73.15.44, M. Dottax leg.</td><td rowspan="1" colspan="1"><named-content xmlns:xlink="http://www.w3.org/1999/xlink" content-type="dwc:verbatimCoordinates" xlink:type="simple">-3.617778, -73.262222</named-content></td><td rowspan="1" colspan="1">MNHN 089</td></tr><tr><td rowspan="1" colspan="1">Female</td><td rowspan="1" colspan="1">nontype</td><td rowspan="1" colspan="1">Peru</td><td rowspan="1" colspan="1">Loreto, Picuroyacu, Jan 2010, Coll: J.J. Ramirez</td><td rowspan="1" colspan="1"><named-content xmlns:xlink="http://www.w3.org/1999/xlink" content-type="dwc:verbatimCoordinates" xlink:type="simple">-3.617778, -73.262222</named-content></td><td rowspan="1" colspan="1">MNHN 094</td></tr><tr><td rowspan="1" colspan="1">Male</td><td rowspan="1" colspan="1">nontype</td><td rowspan="1" colspan="1">Peru</td><td rowspan="1" colspan="1">Loreto, Maynas, Picuroyacu, apres Sta Clotilde, N. Iquitos, 130 mts., 10.II.2010, S03.37.04 - W 73.15.44, M. Dottax leg.</td><td rowspan="1" colspan="1"><named-content xmlns:xlink="http://www.w3.org/1999/xlink" content-type="dwc:verbatimCoordinates" xlink:type="simple">-3.617778, -73.262222</named-content></td><td rowspan="1" colspan="1">MNHN 098</td></tr><tr><td rowspan="1" colspan="1">Male</td><td rowspan="1" colspan="1">nontype</td><td rowspan="1" colspan="1">Peru</td><td rowspan="1" colspan="1">Loreto, Maynas, Picuroyacu, apres Sta Clotilde, N. Iquitos, 130 mts., 10.II.2010, S03.37.04 - W 73.15.44, M. Dottax leg.</td><td rowspan="1" colspan="1"><named-content xmlns:xlink="http://www.w3.org/1999/xlink" content-type="dwc:verbatimCoordinates" xlink:type="simple">-3.617778, -73.262222</named-content></td><td rowspan="1" colspan="1">MNHN 099</td></tr><tr><td rowspan="1" colspan="1">Female</td><td rowspan="1" colspan="1">nontype</td><td rowspan="1" colspan="1">Ecuador</td><td rowspan="1" colspan="1">Pr. Napo, Rio Tiputini, Pindo, Mandaripanga, 76°44'W, 0°43'S, 30 IX / 15 × 1997, Amedegnato / Poulain rec.</td><td rowspan="1" colspan="1"><named-content xmlns:xlink="http://www.w3.org/1999/xlink" content-type="dwc:verbatimCoordinates" xlink:type="simple">-0.716667, -76.733333</named-content></td><td rowspan="1" colspan="1">MNHN 204</td></tr><tr><td rowspan="1" colspan="1">Female</td><td rowspan="1" colspan="1">nontype</td><td rowspan="1" colspan="1">Ecuador</td><td rowspan="1" colspan="1">Pr. Napo, Rio Tiputini, Pindo, Mandaripanga, 76°44'W, 0°43'S, 30 IX / 15 × 1997, Amedegnato / Poulain rec.</td><td rowspan="1" colspan="1"><named-content xmlns:xlink="http://www.w3.org/1999/xlink" content-type="dwc:verbatimCoordinates" xlink:type="simple">-0.716667, -76.733333</named-content></td><td rowspan="1" colspan="1">MNHN 205</td></tr><tr><td rowspan="1" colspan="1">Female</td><td rowspan="1" colspan="1">nontype</td><td rowspan="1" colspan="1">Bolivia</td><td rowspan="1" colspan="1">Dpto. Santa Cruz, Prov. Andres Ibanez, Loc. Espejillos, 30-VIII-1990, col. Ma. Estker Moutano</td><td rowspan="1" colspan="1"><named-content xmlns:xlink="http://www.w3.org/1999/xlink" content-type="dwc:verbatimCoordinates" xlink:type="simple">-17.718841, -63.438001</named-content></td><td rowspan="1" colspan="1">MNKM 001</td></tr><tr><td rowspan="1" colspan="1">Female</td><td rowspan="1" colspan="1">nontype</td><td rowspan="1" colspan="1">Peru</td><td rowspan="1" colspan="1">Loreto, Iquitos, Nov. 2010, Collection Stiewe</td><td rowspan="1" colspan="1"><named-content xmlns:xlink="http://www.w3.org/1999/xlink" content-type="dwc:verbatimCoordinates" xlink:type="simple">-3.741872, -73.272190</named-content></td><td rowspan="1" colspan="1">MSMC 001</td></tr><tr><td rowspan="1" colspan="1">Female</td><td rowspan="1" colspan="1">nontype</td><td rowspan="1" colspan="1">Peru</td><td rowspan="1" colspan="1">Chamicuros, Bartlett</td><td rowspan="1" colspan="1"/><td rowspan="1" colspan="1">OUMNH 007</td></tr><tr><td rowspan="1" colspan="1">Female</td><td rowspan="1" colspan="1">nontype</td><td rowspan="1" colspan="1">Brazil</td><td rowspan="1" colspan="1">Para</td><td rowspan="1" colspan="1"/><td rowspan="1" colspan="1">OUMNH 017</td></tr><tr><td rowspan="1" colspan="1">Male</td><td rowspan="1" colspan="1">nontype</td><td rowspan="1" colspan="1">Brazil</td><td rowspan="1" colspan="1">Amazonas, Rio Janauaca, 40 km SW Manaus, 10 Mar 1979, 03°20'S, 060°17'W, White water innundation forest canopy fogged with Pyrethrin Sample #57, Montgomery, Erwin, Schimmel, Krischik, Date, Bacon colls.</td><td rowspan="1" colspan="1"><named-content xmlns:xlink="http://www.w3.org/1999/xlink" content-type="dwc:verbatimCoordinates" xlink:type="simple">-3.333333, -60.283333</named-content></td><td rowspan="1" colspan="1">USNM 005; USNM ENT 00873027</td></tr><tr><td rowspan="1" colspan="1">Male</td><td rowspan="1" colspan="1">nontype</td><td rowspan="1" colspan="1">Brazil</td><td rowspan="1" colspan="1">Amazonas, Rio Janauaca, 40 km SW Manaus, 10 Mar 1979, 03°20'S, 060°17'W, White water innundation forest canopy fogged with Pyrethrin Sample #52, Montgomery, Erwin, Schimmel, Krischik, Date, Bacon colls.</td><td rowspan="1" colspan="1"><named-content xmlns:xlink="http://www.w3.org/1999/xlink" content-type="dwc:verbatimCoordinates" xlink:type="simple">-3.333333, -60.283333</named-content></td><td rowspan="1" colspan="1">USNM 009; USNM ENT 00873026</td></tr><tr><td rowspan="1" colspan="1">Female</td><td rowspan="1" colspan="1">nontype</td><td rowspan="1" colspan="1">Ecuador</td><td rowspan="1" colspan="1">N.P., Sant Cecilia, III-25-31-1969, P. &amp; P. Spangler</td><td rowspan="1" colspan="1"/><td rowspan="1" colspan="1">USNM 031; USNM ENT 00873028</td></tr><tr><td rowspan="1" colspan="1">Female</td><td rowspan="1" colspan="1">nontype</td><td rowspan="1" colspan="1">Colombia</td><td rowspan="1" colspan="1">Amazonas, Rio Cotuhe, St. Lucia + Tarapaca, 4 Feb. Megers</td><td rowspan="1" colspan="1"><named-content xmlns:xlink="http://www.w3.org/1999/xlink" content-type="dwc:verbatimCoordinates" xlink:type="simple">-2.889475, -69.745012</named-content></td><td rowspan="1" colspan="1">USNM 032; USNM ENT 00873029</td></tr><tr><td rowspan="1" colspan="1">Male</td><td rowspan="1" colspan="1">nontype</td><td rowspan="1" colspan="1">Ecuador</td><td rowspan="1" colspan="1">Road between El Puyo &amp; Puerto Napo, VII-1964, Dr. Ch. Gregoire</td><td rowspan="1" colspan="1"><named-content xmlns:xlink="http://www.w3.org/1999/xlink" content-type="dwc:verbatimCoordinates" xlink:type="simple">-1.229112, -77.879766</named-content></td><td rowspan="1" colspan="1">USNM 068; USNM ENT 00873030</td></tr><tr><td rowspan="1" colspan="1">Female</td><td rowspan="1" colspan="1">nontype</td><td rowspan="1" colspan="1">Peru</td><td rowspan="1" colspan="1">Nord-Peru, Mishuyacu (Maranon-Gebiet)</td><td rowspan="1" colspan="1"><named-content xmlns:xlink="http://www.w3.org/1999/xlink" content-type="dwc:verbatimCoordinates" xlink:type="simple">-5.910456, -76.103566</named-content></td><td rowspan="1" colspan="1">ZMHB 006</td></tr><tr><td rowspan="1" colspan="1">Female</td><td rowspan="1" colspan="1">nontype</td><td rowspan="1" colspan="1">Ecuador</td><td rowspan="1" colspan="1">Canálos, S.V. Feyer</td><td rowspan="1" colspan="1"><named-content xmlns:xlink="http://www.w3.org/1999/xlink" content-type="dwc:verbatimCoordinates" xlink:type="simple">-1.589524, -77.746701</named-content></td><td rowspan="1" colspan="1">ZMHB 008</td></tr><tr><td rowspan="1" colspan="1">Female</td><td rowspan="1" colspan="1">nontype</td><td rowspan="1" colspan="1">Brazil</td><td rowspan="1" colspan="1">Obidos, Amazonas, I. Michaelis leg., vend. 13.IX 1900</td><td rowspan="1" colspan="1"><named-content xmlns:xlink="http://www.w3.org/1999/xlink" content-type="dwc:verbatimCoordinates" xlink:type="simple">-1.899285, -55.528371</named-content></td><td rowspan="1" colspan="1">ZMUH 001</td></tr><tr><td rowspan="1" colspan="1">Male</td><td rowspan="1" colspan="1">nontype</td><td rowspan="1" colspan="1">Ecuador</td><td rowspan="1" colspan="1">Pastaza; 300m. Rio Macuma, 10km from Rio Marona, VII:5-7:1971, leg. B. Malkin</td><td rowspan="1" colspan="1"><named-content xmlns:xlink="http://www.w3.org/1999/xlink" content-type="dwc:verbatimCoordinates" xlink:type="simple">-2.753512, -77.444899</named-content></td><td rowspan="1" colspan="1">FMNH 003</td></tr><tr><td rowspan="1" colspan="1">Male</td><td rowspan="1" colspan="1">nontype</td><td rowspan="1" colspan="1">Ecuador</td><td rowspan="1" colspan="1">Pastaza; Cusuimi, Rio Cusuimi, 150km SE of Puyo, V:15-31:1971, leg. B. Malkin</td><td rowspan="1" colspan="1"><named-content xmlns:xlink="http://www.w3.org/1999/xlink" content-type="dwc:verbatimCoordinates" xlink:type="simple">-2.391736, -77.047683</named-content></td><td rowspan="1" colspan="1">FMNH 006</td></tr></tbody></table></table-wrap><!--PageBreak--><!--PageBreak--><!--PageBreak--></tp:treatment-sec><tp:treatment-sec sec-type="Taxonomic history"><title>Taxonomic history.</title><p>The species was described early relative to others in the genus, but was only included in taxon lists without receiving revisionary attention. In 1904 Kirby moved the species to <italic><tp:taxon-name>Hagiomantis</tp:taxon-name></italic>, but this action was ignored by other taxonomists since Giglio-Tos included the species within <italic><tp:taxon-name>Liturgusa</tp:taxon-name></italic> along with all subsequent works.</p><p>In 1954, James Rehn synonymized <italic><tp:taxon-name>Liturgusa peruviana</tp:taxon-name></italic> Giglio-Tos, 1914, with its senior synonym, <italic><tp:taxon-name>Liturgusa nubeculosa</tp:taxon-name></italic> Gerstaecker, 1889, but his action appears to have been overlooked. Here again these two species are synonymized, but credit for first recognizing this synonymy goes to Rehn.</p></tp:treatment-sec><tp:treatment-sec sec-type="Natural history"><title>Natural history.</title><p><italic><tp:taxon-name>Liturgusa nubeculosa</tp:taxon-name></italic> is one of the largest species of Neotropical bark mantis. Males and females are extremely difficult to catch during the day and have been primarily found on large diameter, smooth bark trees. Once they spot a threat, they run rapidly up the tree and out of reach, often circling to the back side, which is typical of the genus. Males were collected far more often than females on a recent trip to the Loreto province in northern Peru, but the opposite was true at a location in Bolivia (see material examined). It is not clear whether there are distinct sex ratios in certain locations or this sex bias was coincidence of habitat utilization.</p></tp:treatment-sec><tp:treatment-sec sec-type="Diagnosis"><title>Diagnosis.</title><p>Nearly identical to <!--PageBreak--><italic><tp:taxon-name>Liturgusa cameroni</tp:taxon-name></italic>, the primary distinguishing characteristics being male genital features, distribution and the hindwing. It is one of the largest <italic><tp:taxon-name>Liturgusa</tp:taxon-name></italic> species with robust legs, highly contrasting mottled forewings and strong banding. A feature easily seen on most specimens that is capable of distinguishing the species from <italic><tp:taxon-name>Liturgusa cameroni</tp:taxon-name></italic> is that the discoidal region of the hindwing extends beyond the distal margin of the anal region, which gives the wing a slightly more elongate appearance compared to the hindwing of <italic><tp:taxon-name>Liturgusa cameroni</tp:taxon-name></italic>.</p></tp:treatment-sec><tp:treatment-sec sec-type="Description"><title>Description.</title><p><bold>Male.</bold> (<xref ref-type="fig" rid="F27">Fig. 27A</xref>) N=11: Body length 24.64–27.05 (25.62); forewing length 15.12–16.26 (15.73); hindwing length 11.94–12.67 (12.37); pronotum length 7.39–8.84 (8.06); prozone length 2.03–2.34 (2.19); pronotum width 2.42–2.68 (2.56); pronotum narrow width 1.74–2.06 (1.86); head width 4.79–5.47 (5.27); head vertex to clypeus 1.90–2.15 (2.07); frons width 1.77–2.02 (1.91); frons height 0.61–0.79 (0.70); prothoracic femur length 6.63–7.51 (7.14); mesothoracic femur length 8.93–10.67 (9.70); mesothoracic tibia length 7.03–8.34 (7.59); mesothoracic tarsus length 6.30–7.43 (6.64); metathoracic femur length 9.01–10.30 (9.69); metathoracic tibia length 9.60–10.89 (10.34); metathoracic tarsus length 9.06–10.84 (9.80); pronotal elongation measure 0.26–0.28 (0.27); pronotal shape measure 0.30–0.33 (0.32); head shape measure 0.38–0.41 (0.39); frons shape measure 0.34–0.40 (0.37); anteroventral femoral spine count 15–16 (16); anteroventral tibial spine count 10; posteroventral tibial spine count 7.</p><fig id="F27" position="float" orientation="portrait"><label>Figure 27.</label><caption><p><italic><tp:taxon-name>Liturgusa nubeculosa</tp:taxon-name></italic> Gerstaecker, 1889, dorsal habitus: <bold>A</bold> male from Loreto, Peru (CLEV GSMC004012) <bold>B</bold> female from Santa Cruz, Bolivia (CLEV GSMC000263).</p></caption><graphic xmlns:xlink="http://www.w3.org/1999/xlink" xlink:href="zookeys-390-001-g027.jpg" position="float" orientation="portrait" xlink:type="simple"/></fig><p><italic>Head</italic> (<xref ref-type="fig" rid="F45">Fig. 45C</xref>): Transverse, juxta-ocular protuberances small, the apex in the lateral third; the vertex between the parietal sutures is straight; vertex even or slightly below the dorsal margin of the eyes. Frontal suture with a medial carina forming a continuous arc. Ocelli small and protruding on small cuticular mounds. Lateral ocelli oriented outward. The frons transverse; lower region entirely black. Clypeus transverse; upper margin convex, lower margin concave. Antennae pale basally, fading to black within the proximal ten percent. A moderate black band that fades medially extending across the frontal suture from eye to eye; clypeus mostly pale with brown markings in the upper lateral corners; mandibles pale medially and brown laterally; the vertex and juxta-ocular protuberances speckled with dense black markings; the area adjacent to lateral ocelli black. Palpi are pale.</p><p><italic>Pronotum</italic> (<xref ref-type="fig" rid="F49">Fig. 49K</xref>): Elongate, but robust with a slightly defined supra-coxal bulge; dorsal surface with numerous small tubercles. Prozone elongate with slightly widening lateral margins before tapering anteriorly; the margins smooth. Metazone with concave lateral margins, a slight bulge in the posterior half; margins with small, blunt tubercles; posterior margin slightly emarginate medially; the anterior half of dorsal surface raised; the dorsal surface of the posterior half depressed. Mostly brown with black marks.</p><!--PageBreak--><p><italic>Prothoracic Legs</italic>: Femur elongate, but robust (thick) with a slightly concave dorsal margin; strongly defined pale to dark banding on posterior (external) surface; anterior (internal) surface with a black band running medially from the base to terminus; the ventral surface pale. Posterior surface of femur with numerous tubercles. A well developed femoral pit to accommodate terminal posteroventral tibial spine positioned medially to the proximal two posteroventral spines and in line with the distal most discoidal spine; pit is dark. Posterior prothoracic femoral genicular spine much smaller than posteroventral spines, originating distal to the beginning of the genicular lobe. Prothoracic tibial posteroventral spines with the first (proximal) smallest and the third through sixth of similar length, the second longer. Prothoracic coxae smooth; the anterior surface with a small, black band medially in the proximal half as well as a small black spot medially towards the distal terminus.</p><p><italic>Meso- and Metathoracic Legs</italic>: Femora with strongly pronounced ventral (posterior) and dorsal (anterior) carina. Mesotarsi with first segment shorter than the remaining segments combined.</p><p><italic>Wings</italic>: Forewings mottled with black, pale, brown and grey coloration that is highly contrasting, exhibiting large grey regions surrounded by black markings; the costal region widened with pale and dark irregular banding. Forewings colored asymmetrically, one being mottled as described the other is darkened significantly with a black or rust tone, the mottled pattern still visible. Hindwings smoky black, mostly translucent; the discoidal region with black, opaque pigmentation basally and in the anterior two thirds extending from the base to the distal terminus, continuing into the costal region; the terminus of the discoidal region projecting beyond the distal margin of anal region, giving the wing an elongate appearance.</p><p><italic>Abdomen</italic>: Elongate, tubular with slight widening before the posterior narrowing; smooth and black coloration dorsally. Tergites without posterolateral projections. Supra-anal plate transverse, half as long as wide, tapering to a rounded terminus. Subgenital plate irregularly rounded and without styli.</p><p><italic>Genital Complex</italic> (<xref ref-type="fig" rid="F52">Fig. 52J.1–J.2</xref>): The main body of ventral left sclerite (L4A) with a short, triangular distal process (pda) positioned lateral to the central axis, the outer margin straight, heavily sclerotized and serrated from the terminus of the pda extending proximally one quarter the length of L4A. The apofisis falloid (afa) of the main body of dorsal left sclerite (L4B) large and broad, but short, forming a sharply pointed process with a convex medial margin (closest to the paa) leading to the terminus and a concave outer margin (opposite the paa), the entire structure resembling a broad sickle; the apical process (paa) broad basally, quickly narrowing to a heavily sclerotized, rounded terminus. The right dorsal phallomere (fda) of the first sclerite of right phallomere (R1) tapers to a broadly rounded, membranous terminus, the outer margin sclerotized; the ventral plate (pia) strongly sclerotized, broad proximally with strong curved grooves; the ventral process (pva) enlarged and c-shaped.</p></tp:treatment-sec><tp:treatment-sec sec-type="Redescription"><title>Redescription.</title><p><bold>Female.</bold> (<xref ref-type="fig" rid="F1">Figs 1C</xref>, <xref ref-type="fig" rid="F27">27B</xref>, <xref ref-type="fig" rid="F28">28A</xref>, <xref ref-type="fig" rid="F28">28C</xref>) N=23: Body length 32.17–52.03 (37.48); forewing length 19.32–26.96 (21.76); hindwing length 15.98–19.15 (17.44); pronotum length 9.77–13.12 (10.85); prozone length 2.76–3.69 (3.04); pronotum width 3.16–4.49 (3.62); pronotum narrow width 2.09–3.07 (2.54); head width 6.37–7.91 (6.86); head vertex to clypeus 2.58–3.38 (2.90); frons width 2.46–3.23 (2.70); frons height 0.89–1.23 (1.00); prothoracic femur length 8.54–12.24 (9.88); mesothoracic femur length 10.74–14.62 (12.30); mesothoracic tibia length 8.84–12.35 (9.94); mesothoracic tarsus length 7.71–10.74 (8.66); metathoracic femur length 10.88–14.87 (12.26); metathoracic tibia length 12.22–17.08 (13.55); metathoracic tarsus length 10.68–13.38 (12.34); pronotal elongation measure 0.27–<!--PageBreak--><!--PageBreak--><!--PageBreak-->0.29 (0.28); pronotal shape measure 0.32–0.35 (0.33); head shape measure 0.40–0.44 (0.42); frons shape measure 0.34–0.42 (0.37); anteroventral femoral spine count 15–17 (16); anteroventral tibial spine count 10; posteroventral tibial spine count 7 (one female with 8 on left tibia).</p><fig id="F28" position="float" orientation="portrait"><label>Figure 28.</label><caption><p><italic><tp:taxon-name>Liturgusa nubeculosa</tp:taxon-name></italic> Gerstaecker, 1889, and <italic><tp:taxon-name>Liturgusa peruviana</tp:taxon-name></italic> Giglio-Tos, 1914 syn. n., dorsal habitus and labels. <italic><tp:taxon-name>Liturgusa nubeculosa</tp:taxon-name></italic>: <bold>A</bold> holotype female (EMAU) <bold>B</bold> labels. <italic><tp:taxon-name>Liturgusa peruviana</tp:taxon-name></italic>: <bold>C</bold> holotype female (BMNH) <bold>D</bold> labels.</p></caption><graphic xmlns:xlink="http://www.w3.org/1999/xlink" xlink:href="zookeys-390-001-g028.jpg" position="float" orientation="portrait" xlink:type="simple"/></fig><p><italic>Head</italic> (<xref ref-type="fig" rid="F45">Fig. 45D</xref>): As broad as long, juxta-ocular protuberances very large, the apex in the middle third; the vertex between the parietal sutures is slightly concave; vertex well above the dorsal margin of the eyes. Frontal suture with a medial carina forming a continuous arc, more angular medially than in male. Ocelli small and protruding on a contiguous carina connecting all three ocelli; lateral ocelli oriented outward, the central ocelli almost vertical. The frons transverse, lower region below the carina black. Clypeus slightly transverse. Frontal suture without a defined black band as described in males; clypeus pale; mandibles pale; the vertex and juxta-ocular protuberances speckled with dense black markings; the area adjacent to lateral ocelli black. Palpi are pale.</p><p><italic>Pronotum</italic> (<xref ref-type="fig" rid="F49">Fig. 49L</xref>): Prozone elongate with near parallel lateral margins before tapering anteriorly; the margins with few small tubercles.</p><p><italic>Prothoracic Legs</italic>: Prothoracic tibial posteroventral spines with the first (proximal) smallest and the third through sixth of similar length (the third slightly longer than the other three), the second much longer. Posterior prothoracic femoral genicular spine tiny compared to posteroventral spines, originating distal to the beginning of the genicular lobe. Prothoracic coxae smooth; the anterior surface with a small, black band medially in the proximal half, but no black mark in near the distal terminus.</p><p><italic>Meso- and Metathoracic Legs</italic>: As described for males.</p><p><italic>Wings</italic>: Forewings colored symmetrically. The terminus of the discoidal region of the hindwing projecting slightly beyond the distal margin of anal region, giving the wing a moderately elongate appearance.</p><p><italic>Abdomen</italic>: Broad, widening from first segment until the beginning of the distal half (segment 4) when the lateral margins narrow gradually to the terminus, the middle being the broadest region. Tergites with or without small posterolateral tergal projections in the posterior half of the abdomen. Supra-anal plate slightly transverse, rounded.</p></tp:treatment-sec><tp:treatment-sec><!--Section generated to contain objects referenced in tp:taxon-treatment.--><fig id="F45" position="float" orientation="portrait"><label>Figure 45.</label><caption><p><italic><tp:taxon-name>Liturgusa</tp:taxon-name></italic> and <italic><tp:taxon-name>Fuga</tp:taxon-name></italic>, head from the anterior perspective to scale (scale bar = 1 mm). <italic><tp:taxon-name>Liturgusa purus</tp:taxon-name></italic> sp. n.: <bold>A</bold> male. <italic><tp:taxon-name>Liturgusa maroni</tp:taxon-name></italic> sp. n.: <bold>B</bold> female. <italic><tp:taxon-name>Liturgusa nubeculosa</tp:taxon-name></italic> Gerstaecker, 1889: <bold>C</bold> male <bold>D</bold> female. <italic><tp:taxon-name>Fuga annulipes</tp:taxon-name></italic> (Audinet Serville, 1839): <bold>E</bold> male <bold>F</bold> female. <italic><tp:taxon-name>Fuga fluminensis</tp:taxon-name></italic> (Piza, 1965): <bold>G</bold> male <bold>H</bold> female.</p></caption><graphic xmlns:xlink="http://www.w3.org/1999/xlink" xlink:href="zookeys-390-001-g045.jpg" position="float" orientation="portrait" xlink:type="simple"/></fig><fig id="F49" position="float" orientation="portrait"><label>Figure 49.</label><caption><p><italic><tp:taxon-name>Liturgusa</tp:taxon-name></italic>, dorsal perspective of the pronotum (scale bar = 1 mm). <italic><tp:taxon-name>Liturgusa actuosa</tp:taxon-name></italic> Rehn, 1950: <bold>A</bold> male <bold>B</bold> female. <italic><tp:taxon-name>Liturgusa algorei</tp:taxon-name></italic> sp. n.: <bold>C</bold> male <bold>D</bold> female. <italic><tp:taxon-name>Liturgusa cameroni</tp:taxon-name></italic> sp. n.: <bold>E</bold> male <bold>F</bold> female. <italic><tp:taxon-name>Liturgusa krattorum</tp:taxon-name></italic> sp. n.: <bold>G</bold> male <bold>H</bold> female. <italic><tp:taxon-name>Liturgusa maroni</tp:taxon-name></italic> sp. n.: <bold>I</bold> female. <italic><tp:taxon-name>Liturgusa purus</tp:taxon-name></italic> sp. n.: <bold>J</bold> male. <italic><tp:taxon-name>Liturgusa nubeculosa</tp:taxon-name></italic> Gerstaecker, 1889: <bold>K</bold> male <bold>L</bold> female.</p></caption><graphic xmlns:xlink="http://www.w3.org/1999/xlink" xlink:href="zookeys-390-001-g049.jpg" position="float" orientation="portrait" xlink:type="simple"/></fig><fig id="F52" position="float" orientation="portrait"><label>Figure 52.</label><caption><p><italic><tp:taxon-name>Liturgusa</tp:taxon-name></italic>, male genital complex from the ventral perspective (scale bar = 1 mm, but all secondary illustrations 60% of scale (e.g. <bold>A.2</bold> and <bold>A.3</bold>). <italic><tp:taxon-name>Liturgusa trinidadensis</tp:taxon-name></italic> sp. n.: <bold>A.1</bold> Paratype from Trinidad (ANSP 002) <bold>A.2</bold> Paratype from Trinidad (ANSP 036) <bold>A.3</bold> Paratype from Trinidad (ANSP 085) <bold>A.4</bold> Paratype from Trinidad (ANSP 037) <bold>A.5</bold> Paratype from Trinidad (USNM 019). <italic><tp:taxon-name>Liturgusa zoae</tp:taxon-name></italic> sp. n.: <bold>B.1</bold> Holotype from Guatemala (USNM 062). <italic><tp:taxon-name>Liturgusa cursor</tp:taxon-name></italic> Rehn, 1935: <bold>C.1</bold> Panama (ANSP 060) <bold>C.2</bold> Panama (ANSP 062) <bold>C.3</bold> Panama (ANSP 063). <italic><tp:taxon-name>Liturgusa dominica</tp:taxon-name></italic> sp. n.: <bold>D.1</bold> Paratype from Dominica (USNM 042). <italic><tp:taxon-name>Liturgusa milleri</tp:taxon-name></italic> sp. n.: <bold>E.1</bold> Paratype from French Guiana (MNHN 035). <italic><tp:taxon-name>Liturgusa actuosa</tp:taxon-name></italic> Rehn, 1950: <bold>F.1</bold> Panama (ANSP 044) <bold>F.2</bold> Panama (USNM 012) <bold>F.3</bold> Panama (CAS 006). <italic><tp:taxon-name>Liturgusa algorei</tp:taxon-name></italic> sp. n.: <bold>G.1</bold> Paratype from Ecuador (MNHN 037) <bold>G.2</bold> Holotype from Peru (MNHN 095). <italic><tp:taxon-name>Liturgusa cameroni</tp:taxon-name></italic> sp. n.: <bold>H.1</bold> Paratype from Venezuela (AMNH 017). <italic><tp:taxon-name>Liturgusa krattorum</tp:taxon-name></italic> sp. n.: <bold>I.1</bold> Paratype from Peru (MNHN 024). <italic><tp:taxon-name>Liturgusa nubeculosa</tp:taxon-name></italic> Gerstaecker, 1889: <bold>J.1</bold> Colombia (USNM 009) <bold>J.2</bold> Ecuador (USNM 068). <italic><tp:taxon-name>Liturgusa purus</tp:taxon-name></italic> sp. n.: <bold>K.1</bold> Holotype from Brazil (ANSP 101).</p></caption><graphic xmlns:xlink="http://www.w3.org/1999/xlink" xlink:href="zookeys-390-001-g052.jpg" position="float" orientation="portrait" xlink:type="simple"/></fig><fig id="F1" position="float" orientation="portrait"><label>Figure 1.</label><caption><p><italic><tp:taxon-name>Liturgusa</tp:taxon-name></italic> habitus of live specimens: <bold>A</bold> <italic><tp:taxon-name>Liturgusa cursor</tp:taxon-name></italic> Rehn, 1935, female from Nicaragua <bold>B</bold> <italic><tp:taxon-name>Liturgusa kirtlandi</tp:taxon-name></italic> sp. n., female from Bolivia <bold>C</bold> <italic><tp:taxon-name>Liturgusa nubeculosa</tp:taxon-name></italic> Gerstaecker, 1889, female from Bolivia <bold>D</bold> ootheca of unknown species of <italic><tp:taxon-name>Liturgusa</tp:taxon-name></italic>.</p></caption><graphic xmlns:xlink="http://www.w3.org/1999/xlink" xlink:href="zookeys-390-001-g001.jpg" position="float" orientation="portrait" xlink:type="simple"/></fig></tp:treatment-sec><ref-list><ref id="B36"><mixed-citation xmlns:xlink="http://www.w3.org/1999/xlink" xlink:type="simple"><person-group><name name-style="western"><surname>Gerstaecker</surname><given-names>KEA</given-names></name></person-group> (<year>1889</year>) <article-title>Charakteristik einer Reihe bemerkenswerther Orthopteren.</article-title><source>Mittheilunger aus dem Naturwissenschaftlichen Verein Für Neu-Vorpommern und Rügen in Greifswald</source><volume>20</volume>: <fpage>43</fpage>-<lpage>100</lpage>.</mixed-citation></ref><ref id="B17"><mixed-citation xmlns:xlink="http://www.w3.org/1999/xlink" xlink:type="simple"><person-group><name name-style="western"><surname>Bertkau</surname><given-names>P</given-names></name></person-group> (<year>1889</year>) <article-title>Bericht über die wissenschaftlichen Leistungen im Gebiet der Entomologie während des Jahres 1888.</article-title><source>Archiv für Naturgeschichte</source><volume>55</volume>(<issue>2</issue>): <fpage>1</fpage>-<lpage>264</lpage>.</mixed-citation></ref><ref id="B40"><mixed-citation xmlns:xlink="http://www.w3.org/1999/xlink" xlink:type="simple"><person-group><name name-style="western"><surname>Giglio-Tos</surname><given-names>E</given-names></name></person-group> (<year>1927</year>) <chapter-title>Mantidae</chapter-title>. In: <source>Das Tierreich</source>. <publisher-name>Walter de Gruyter &amp; Co.</publisher-name>, <publisher-loc>Berlin</publisher-loc>, <lpage>707</lpage> pp.</mixed-citation></ref><ref id="B14"><mixed-citation xmlns:xlink="http://www.w3.org/1999/xlink" xlink:type="simple"><person-group><name name-style="western"><surname>Beier</surname><given-names>M</given-names></name></person-group> (<year>1935</year>) <article-title>Mantodea, Fam. Mantidae, Subfam. Mantinae.</article-title><source>Genera Insectorum de P. Wytsman</source><issue>203 Fascicule</issue>, <size units="page">154 pp</size>.</mixed-citation></ref><ref id="B103"><mixed-citation xmlns:xlink="http://www.w3.org/1999/xlink" xlink:type="simple"><person-group><name name-style="western"><surname>Terra</surname><given-names>PS</given-names></name></person-group> (<year>1995</year>) <article-title>Revisao Sistematica Dos Generos De Louva-A-Deus Da Regiao Neotropical (Mantodea).</article-title><source>Revista Brasileira de Zoologia</source><volume>39</volume>(<issue>1</issue>): <fpage>13</fpage>-<lpage>94</lpage>.</mixed-citation></ref><ref id="B62"><mixed-citation xmlns:xlink="http://www.w3.org/1999/xlink" xlink:type="simple"><person-group><name name-style="western"><surname>Jantsch</surname><given-names>LJ</given-names></name></person-group> (<year>1999</year>) <source>Estudos filogenéticos em Mantódeos americanos (Insecta: Pterygota: Mantodea).</source><publisher-name>PUCRS</publisher-name>, <publisher-loc>Doutorado, Porto Alegre</publisher-loc>, <lpage>138</lpage> pp.</mixed-citation></ref><ref id="B67"><mixed-citation xmlns:xlink="http://www.w3.org/1999/xlink" xlink:type="simple"><person-group><name name-style="western"><surname>Lombardo</surname><given-names>F</given-names></name><name name-style="western"><surname>Agabiti</surname><given-names>B</given-names></name></person-group> (<year>2001</year>) <article-title>The Mantids from Ecuador, with Some Biogeographic Considerations.</article-title><source>Journal of Orthoptera Research</source><volume>10</volume>(<issue>1</issue>): <fpage>89</fpage>-<lpage>104</lpage>. doi: <ext-link ext-link-type="uri" xlink:href="http://dx.doi.org/10.1665/1082-6467(2001)010[0089:TMFEWS]2.0.CO;2" xlink:type="simple">10.1665/1082-6467(2001)010[0089:TMFEWS]2.0.CO;2</ext-link></mixed-citation></ref><ref id="B35"><mixed-citation xmlns:xlink="http://www.w3.org/1999/xlink" xlink:type="simple"><person-group><name name-style="western"><surname>Ehrmann</surname><given-names>R</given-names></name></person-group> (<year>2002</year>) <source>Mantodea: Gottesanbeterinnen der Welt.</source><publisher-name>Natur und Tier–Verlag GmbH</publisher-name>, <publisher-loc>Münster</publisher-loc>, <lpage>519</lpage> pp.</mixed-citation></ref><ref id="B74"><mixed-citation xmlns:xlink="http://www.w3.org/1999/xlink" xlink:type="simple"><person-group><name name-style="western"><surname>Otte</surname><given-names>D</given-names></name><name name-style="western"><surname>Spearman</surname><given-names>L</given-names></name></person-group> (<year>2005</year>) <article-title>Mantida Species File</article-title>. <source>Catalog of the Mantids of the World</source>. <publisher-name>Association of Insect Diversity</publisher-name>, <publisher-loc>Philadelphia</publisher-loc>, <lpage>489</lpage> pp.</mixed-citation></ref><ref id="B5"><mixed-citation xmlns:xlink="http://www.w3.org/1999/xlink" xlink:type="simple"><person-group><name name-style="western"><surname>Agudelo</surname><given-names>RAA</given-names></name><name name-style="western"><surname>Lombardo</surname><given-names>F</given-names></name><name name-style="western"><surname>Jantsch</surname><given-names>LJ</given-names></name></person-group> (<year>2007</year>) <article-title>Checklist of the Neotropical mantids (Insecta, Dictyoptera, Mantodea).</article-title><source>Biota Colombiana</source><volume>8</volume>(<issue>2</issue>): <fpage>105</fpage>-<lpage>158</lpage>.</mixed-citation></ref><ref id="B107"><mixed-citation xmlns:xlink="http://www.w3.org/1999/xlink" xlink:type="simple"><person-group><name name-style="western"><surname>Westwood</surname><given-names>JO</given-names></name></person-group> (<year>1889</year>) <source>Revisio Insectorum Familiae Mantidarum, speciebus novis aut minus cognitis descriptis et delineatis.</source><publisher-name>Gurney and Jackson</publisher-name>, <publisher-loc>London</publisher-loc>, <lpage>55</lpage> pp.</mixed-citation></ref><ref id="B80"><mixed-citation xmlns:xlink="http://www.w3.org/1999/xlink" xlink:type="simple"><person-group><name name-style="western"><surname>Rehn</surname><given-names>JAG</given-names></name></person-group> (<year>1935</year>) <article-title>The Orthoptera of Costa Rica. Part I.- Mantidae.</article-title><source>Proceedings of the Academy of Natural Sciences of Philadelphia</source><volume>87</volume>: <fpage>167</fpage>-<lpage>271</lpage>.</mixed-citation></ref><ref id="B82"><mixed-citation xmlns:xlink="http://www.w3.org/1999/xlink" xlink:type="simple"><person-group><name name-style="western"><surname>Rehn</surname><given-names>JAG</given-names></name></person-group> (<year>1954</year>) <article-title>On Some Gerstaecker Types of Neotropical Orthoptera. I. Manteidae.</article-title><source>Transactions of the American Entomological Society</source><volume>80</volume>(<issue>3/4</issue>): <fpage>175</fpage>–<lpage>184</lpage>.</mixed-citation></ref><ref id="B28"><mixed-citation xmlns:xlink="http://www.w3.org/1999/xlink" xlink:type="simple"><person-group><name name-style="western"><surname>Cerdá</surname><given-names>FJ</given-names></name></person-group> (<year>1996</year>) <article-title>Mantodea de Venezuela. Generos y Lista Preliminar de Especies Parte II: Familia Mantidae (Subfamilias Liturgousinae y Thespinae).</article-title><source>Boletín de Entomología Venezolana</source><volume>11</volume>(<issue>2</issue>): <fpage>73</fpage>-<lpage>87</lpage>.</mixed-citation></ref><ref id="B63"><mixed-citation xmlns:xlink="http://www.w3.org/1999/xlink" xlink:type="simple"><person-group><name name-style="western"><surname>Kirby</surname><given-names>WF</given-names></name></person-group> (<year>1904</year>) <source>A synonymic Catalogue of Orthoptera. I. Orthoptera Euplexoptera, Cursoria et Gressoria)</source>. <volume>Vol. 1</volume>. <publisher-name>British Museum, Nat. Hist.</publisher-name>, <publisher-loc>London</publisher-loc>, <lpage>501</lpage> pp.</mixed-citation></ref><ref id="B37"><mixed-citation xmlns:xlink="http://www.w3.org/1999/xlink" xlink:type="simple"><person-group><name name-style="western"><surname>Giglio-Tos</surname><given-names>E</given-names></name></person-group> (<year>1914</year>) <article-title>Mantidi esotici. Generi e specie nuove.</article-title><source>Bullettino della Societa Entomologica Italiana</source><volume>46</volume>: <fpage>31</fpage>-<lpage>108</lpage>.</mixed-citation></ref><ref id="B69"><mixed-citation xmlns:xlink="http://www.w3.org/1999/xlink" xlink:type="simple"><person-group><name name-style="western"><surname>Marshall</surname><given-names>JA</given-names></name></person-group> (<year>1975</year>) <article-title>A Catalogue of the Primary Types of Mantodea (Dictyoptera) in the British Museum (Natural History).</article-title><source>Bulletin of the British Museum (Natural History) Entomology</source><volume>31</volume>(<issue>8</issue>): <fpage>307</fpage>-<lpage>329</lpage>.</mixed-citation></ref></ref-list></tp:taxon-treatment>
