# Supplementary material for: Revision of the Neotropical bark mantis genus Liturgusa Saussure, 1869 (Insecta, Mantodea, Liturgusini)
Source: Zookeys. 2014 Mar 18;(390):1–214. doi: 10.3897/zookeys.390.6661 (PMC3978261; doi:10.3897/zookeys.390.6661)
Supplement: XML Treatment for Fuga [file zookeys.390.6661-treatment26.xml]

<!DOCTYPE tp:taxon-treatment
  PUBLIC "-//TaxonX//DTD Taxonomic Treatment Publishing DTD v0 20100105//EN" "tax-treatment-NSO.dtd">
<tp:taxon-treatment xmlns:tp="http://www.plazi.org/taxpub"><tp:treatment-meta><mixed-citation publication-type="journal"><person-group><name><surname>Svenson</surname><given-names>Gavin J.</given-names></name></person-group><article-title>Revision of the Neotropical bark mantis genus <italic>Liturgusa</italic> Saussure, 1869 (Insecta, Mantodea, Liturgusini)</article-title><source>Zookeys</source><day>18</day><month>3</month><year>2014</year><volume>2014</volume><issue>390</issue><fpage>1</fpage><lpage>214</lpage><pub-id pub-id-type="doi">10.3897/zookeys.390.6661</pub-id></mixed-citation></tp:treatment-meta><tp:nomenclature><tp:taxon-name>
                            <tp:taxon-name-part taxon-name-part-type="genus">Fuga</tp:taxon-name-part>
                            <object-id xmlns:xlink="http://www.w3.org/1999/xlink" content-type="zoobank" xlink:type="simple">http://zoobank.org/43C4414B-EAF2-473B-BD34-8DAB040D3699</object-id>
                            <object-id xmlns:xlink="http://www.w3.org/1999/xlink" xlink:type="simple">http://species-id.net/wiki/Fuga</object-id>
                        </tp:taxon-name><tp:taxon-status xmlns:xlink="http://www.w3.org/1999/xlink" xlink:type="simple">gen. n.</tp:taxon-status><tp:nomenclature-citation-list><tp:nomenclature-citation><tp:taxon-name>Mantis</tp:taxon-name><comment> (<italic>partim</italic>): Audinet Serville 1838: 199.</comment></tp:nomenclature-citation><tp:nomenclature-citation><tp:taxon-name>Oxypilus</tp:taxon-name><comment> (<italic>partim</italic>): <xref ref-type="bibr" rid="B33">De Haan 1842</xref>: 84.</comment></tp:nomenclature-citation><tp:nomenclature-citation><tp:taxon-name>Liturgousa</tp:taxon-name><comment> (<italic>partim</italic>): <xref ref-type="bibr" rid="B90">Saussure 1869</xref>: 62; <xref ref-type="bibr" rid="B18">Brauer 1870</xref>: 92; <xref ref-type="bibr" rid="B93">Saussure 1871b</xref>: 102 (♀ only; <italic>partim</italic>); <xref ref-type="bibr" rid="B107">Westwood 1889</xref>: 4, 49, pl. 2, fig. 3; <xref ref-type="bibr" rid="B63">Kirby 1904</xref>: 271; <xref ref-type="bibr" rid="B109">Werner 1906</xref>: 372; <xref ref-type="bibr" rid="B30">Chopard 1911</xref>: 323; <xref ref-type="bibr" rid="B31">Chopard 1916</xref>: 164; <xref ref-type="bibr" rid="B80">Rehn 1935</xref>: 199, pl. 8, fig. 4; <xref ref-type="bibr" rid="B56">Hughes-Schrader 1943</xref>: 266, 280, Table 1, Figs 19–28; <xref ref-type="bibr" rid="B57">Hughes-Schrader 1948</xref>: 267; <xref ref-type="bibr" rid="B58">Hughes-Schrader 1950</xref>: 11, Table 1; <xref ref-type="bibr" rid="B28">Cerdá 1996</xref>: 75.</comment></tp:nomenclature-citation><tp:nomenclature-citation><tp:taxon-name>Liturgusa</tp:taxon-name><comment> (<italic>partim</italic>): <xref ref-type="bibr" rid="B44">Hebard 1922</xref>: 337; <xref ref-type="bibr" rid="B40">Giglio-Tos 1927</xref>: 294; <xref ref-type="bibr" rid="B14">Beier 1935</xref>: 11; <xref ref-type="bibr" rid="B103">Terra 1995</xref>: 53, Figs 85–87; <xref ref-type="bibr" rid="B62">Jantsch 1999</xref>: 48; <xref ref-type="bibr" rid="B35">Ehrmann 2002</xref>: 206; <xref ref-type="bibr" rid="B74">Otte and Spearman 2005</xref>: 132; <xref ref-type="bibr" rid="B5">Agudelo et al. 2007</xref>: 116, 141.</comment></tp:nomenclature-citation><tp:nomenclature-citation><tp:taxon-name>Hagiomantis</tp:taxon-name><comment> (<italic>partim</italic>): <xref ref-type="bibr" rid="B76">Piza 1965</xref>: 130; <xref ref-type="bibr" rid="B77">Piza 1966</xref>: 8; <xref ref-type="bibr" rid="B103">Terra 1995</xref>: 54; <xref ref-type="bibr" rid="B35">Ehrmann 2002</xref>: 163–164; <xref ref-type="bibr" rid="B74">Otte and Spearman 2005</xref>: 129–130.</comment></tp:nomenclature-citation></tp:nomenclature-citation-list></tp:nomenclature><tp:treatment-sec sec-type="Type species"><title>Type species.</title><p><italic><tp:taxon-name>Mantis annulipes</tp:taxon-name></italic> Audinet Serville, 1838</p></tp:treatment-sec><tp:treatment-sec sec-type="Description"><title>Description.</title><p><italic>Body</italic>: The overall coloration of all <italic><tp:taxon-name>Fuga</tp:taxon-name></italic> species varies with a mottled or camouflage pattern that incorporates black, brown, pale tan, white or grey, and sometimes shades of green. The mottled patterns can be diffuse or highly contrasting with whitish regions abutting black spots or splotches. All species are dorsoventrally flattened with disproportionately long legs in comparison to body length.</p><!--PageBreak--><p><italic>Measurement ranges</italic>: <bold>Male.</bold> Body length 18.84–22.11; forewing length 12.76–16.47; hindwing length 10.23–11.89; pronotum length 4.75–6.53; prozone length 1.54–2.12; pronotum width 2.02–2.42; pronotum narrow width 1.66–1.87; head width 4.33–4.88; head vertex to clypeus 1.59–1.86; frons width 1.49–1.63; frons height 0.52–0.65; prothoracic femur length 5.09–6.39; mesothoracic femur length 6.58–8.67; mesothoracic tibia length 5.20–7.00; mesothoracic tarsus length 4.79–6.03; metathoracic femur length 6.33–7.39; metathoracic tibia length 6.86–8.35; metathoracic tarsus length 6.98–9.11; pronotal elongation measure 0.32–0.33; pronotal shape measure 0.37–0.44; head shape measure 0.34–0.38; frons shape measure 0.34–0.40. <bold>Female.</bold> Body length 21.70–29.89; forewing length 14.89–20.82; hindwing length 12.08–16.07; pronotum length 5.75–7.85; prozone length 1.93–2.62; pronotum width 2.55–3.04; pronotum narrow width 1.98–2.34; head width 5.30–6.14; head vertex to clypeus 2.08–2.39; frons width 1.89–2.32; frons height 0.67–0.88; prothoracic femur length 6.26–8.17; mesothoracic femur length 7.22–9.92; mesothoracic tibia length 5.83–8.28; mesothoracic tarsus length 5.26–7.53; metathoracic femur length 7.24–10.01; metathoracic tibia length 8.07–11.50; metathoracic tarsus length 7.81–11.55; pronotal elongation measure 0.32–0.34; pronotal shape measure 0.36–0.49; head shape measure 0.37–0.41; frons shape measure 0.33–0.40.</p><p><italic>Head</italic>: Transverse with large, rounded eyes projecting outside the profile of the head both laterally and anteriorly (the anterior margin of the eyes anterior to the central surface of the head). Juxta-ocular protuberances present to varying degrees within males, but always well developed in females. The vertex between the parietal sutures is either straight or concave. Frontal suture with a faint medial carina. Ocelli small in males protruding slightly on a cuticular mound; reduced in females and laying more flat on the surface. Central ocellus oriented anteriorly and lateral ocelli oriented outward, perpendicular to the central axis of the head or at most a few degrees off perpendicular. Frons narrowed between the antennal insertion sites and depressed below the central ocellus; a transverse carina present below the central ocellus, running from lateral margins under the antennal insertion sites medially in a dorsally oriented curve. Upper margin of clypeus convex, lower margin straight; a transverse ridge medially; lateral margins tapering, widest at the upper margin. Labrum with minimal sculpting and a rounded terminus. Antennae filiform and with rare setae, pale or dark or a combination of both, never banded. Varying levels of black markings across the anterior surface of head that can include a transverse band or spots on the lower part of the frons, markings around the ocelli and the vertex, and markings on the clypeus, labrum and mandibles. Palpi are pale or with a darkened terminus.</p><p><italic>Pronotum</italic>: Slightly elongate (<italic>pronotum shape measure</italic> 0.36) to squat (<italic>pronotum shape measure</italic> 0.49) with a moderately defined supra-coxal bulge; dorsal surface smooth or at most with dispersed, fine tubercles. Prozone with lateral margins that are parallel before tapering anteriorly. Metazone with concave lateral margins, always with a middle region that is narrower than the supra-coxal bulge and the posterior end. Coloration highly variable with pale and black markings. Supra-coxal sulcus strongly defined; posterior margin straight or barely medially emarginate.</p><!--PageBreak--><p><italic>Prothoracic legs</italic>: Femoral spine count of male and female: anteroventral 14–17, posteroventral 4, discoidal 4. Femur robust with a straight or slightly concave dorsal margin; anteroventral and posteroventral (internal and external, respectively) spines well developed; line of small tubercles running medially of the posteroventral spines. A continuous carina running from distal terminus of femur along dorsal margin to the base, circling the posterior surface of the proximal end and running along the ventral margin at the base of the posteroventral spines. Pale to dark banding on posterior (external) surface of femur; anterior (internal) surface entirely black or pale with varying patterns of black markings. Posterior (external) surface of femur smooth or with few tubercles. Well developed femoral pit on the ventral surface to accommodate terminal posteroventral tibial spine positioned between the most proximal posteroventral spine and the most distal discoidal spine; pit is colored black or pale. Prothoracic tibial spine count of male and female: anteroventral 9–10, posteroventral 8. Prothoracic tibial spines robust; the posteroventral spines with the first and second most proximal and fifth through seventh shorter than the longer proximal third, fourth, and terminal spines; the anteroventral spines longest at distal end and shortening proximally, but the sixth and seventh spines from the distal terminal spine longer than adjacent spines. Tarsi banded with pale and dark coloration. Prothoracic coxae smooth with no or a few very minor tubercles or setae along dorsal margin; black markings vary across species.</p><p><italic>Meso- and metathoracic legs</italic>: Long and slender with pale to dark banding on the femur and tibia; posterior (upper) surface of femora smooth. Femora with ventral (posterior) carina, some species being more pronounced than others; dorsal (anterior) carina less pronounced, but visible. Tibia long and rounded with well developed terminal spurs. Mesotarsi with first segment as long or shorted than the remaining segments combined. Metatarsi with first segment equal to or longer than remaining segments combined.</p><p><italic>Wings</italic>: Developed in males and females. Forewings mottled with contrasting regions of brown, green, and pale tan, and sometimes dark black; the costal region wide relative to the wing length, the width between 4–8% the total wing length, always with light - dark regular banding. The forewings may be colored asymmetrically, one being mottled as described above while the other is either dark rust or blackened with the mottled pattern still slightly visible (darker wing typically folded under the mottled wing). Hindwings opaque and smoky; the distal terminus of the discoidal region darker than the rest; the costal region can be much darker or paler than the discoidal region depending on species; the terminus of the discoidal region projecting well beyond the distal margin of anal region, making the wing appear pointed or elongate.</p><p><italic>Abdomen</italic>: Males and females with gradually widening abdomen from first segment until the beginning of the distal half (segments 5–7) when the lateral margins narrow to the terminus, the middle being the broadest region. Posterolateral corners of tergites simple, without projections. Cerci cylindrical, long and setose, tapering to a point. Supra-anal plate long (females) or transverse (males), with a rounded or more pointed terminus. Subgenital plate of male with rounded, slightly irregular terminus; without styli.</p><p><italic>Male genital complex</italic>: The main body of ventral left sclerite (L4A) with a prominent and curved distal process (pda). The apofisis falloid (afa) of the main body of dorsal left sclerite (L4B) well sclerotized with a blunt, rounded terminus; the apical process (paa) cylindrical and curved, terminating with a rounded end; with or without a large membranous lobe originating between the apofisis falloid (afa) and the apical process (paa), if present then with or without robust setae. The right dorsal phallomere (fda) of the first sclerite of right phallomere (R1) tapers to a rounded terminus and is mostly membranous with setae; the ventral plate (pia) strongly sclerotized and short, but with a smooth surface; the ventral process (pva) strongly sclerotized and curved.</p></tp:treatment-sec><tp:treatment-sec sec-type="Ootheca"><title>Ootheca.</title><p>Unknown for the genus.</p></tp:treatment-sec><tp:treatment-sec sec-type="Etymology"><title>Etymology.</title><p>A noun in apposition, the name is derived from the Latin noun "fuga" meaning flight or escape, and the corresponding verb "fugere" meaning to evade or escape. Many that have collected or attempted to collect these mantises will recognize their ability to disappear on the tree, never to be seen again.</p><!--PageBreak--></tp:treatment-sec><tp:treatment-sec sec-type="Key to species"><title>Key to species</title><table-wrap content-type="key" position="anchor" orientation="portrait"><table><tbody><tr><td rowspan="1" colspan="1">1</td><td rowspan="1" colspan="1">Anterior (inner) surface of prothoracic femora of males pale with few black markings. Length of forewing of male 13 mm or less (observed range 12.76–13 mm). In females, the terminus of the discoidal region of the hindwing not projecting beyond the anal region, forming a blunt and rounded outer margin</td><td rowspan="1" colspan="1"><italic><tp:taxon-name>Fuga annulipes</tp:taxon-name></italic> (Audinet Serville, 1838)</td></tr><tr><td rowspan="1" colspan="1">–</td><td rowspan="1" colspan="1">Anterior (inner) surface of the prothoracic femora of males entirely black. Length of forewing of male 14 mm or greater (observed range 14.12–16.47 mm). In females, the terminus of the discoidal region of the hindwing projects beyond the outer profile of the anal region, forming a distinct separation from the discoidal and anal regions</td><td rowspan="1" colspan="1">2</td></tr><tr><td rowspan="1" colspan="1">2</td><td rowspan="1" colspan="1">Length of forewing of female 17.5 mm or greater (observed range 17.65–20.82 mm). Length of pronotum of male 5.8 mm or greater (observed range 5.87–6.53 mm). The main body of dorsal left sclerite (L4B) of the male genital complex with a membranous lobe positioned between the apofisis falloid (afa) and the apical process (paa), projecting well beyond the length of the pseudophallus; the lobe with robust, straight setae</td><td rowspan="1" colspan="1"><italic><tp:taxon-name>Fuga fluminensis</tp:taxon-name></italic> (Piza, 1965)</td></tr><tr><td rowspan="1" colspan="1">–</td><td rowspan="1" colspan="1">Length of forewing of female 17.1 mm or less (observed range 15.73–17.04 mm). Length of pronotum of male 5.7 mm or less (observed range 5.33–5.61 mm). The main body of dorsal left sclerite (L4B) of the male genital complex with a membranous bifurcate lobe positioned between the apofisis falloid (afa) and the apical process (paa), projecting well beyond the length of the apofisis falloid (afa); the bifurcate lobe with robust, straight setae positioned at each terminus and in a line along the mid-section</td><td rowspan="1" colspan="1"><italic><tp:taxon-name>Fuga grimaldii</tp:taxon-name></italic> sp. n.</td></tr></tbody></table></table-wrap></tp:treatment-sec><tp:treatment-sec sec-type="Key to species"><title>Clave Para las Especies</title><table-wrap content-type="key" position="anchor" orientation="portrait"><table><tbody><tr><td rowspan="1" colspan="1">1</td><td rowspan="1" colspan="1">Cara interna de los fémurs anteriores del macho con unas cuantas marcas negras. Longitud de las alas anteriores del macho igual o menor a 13 mm (rango observado 12.76–13 mm). En las hembras, el ápice de la region discoidal de las alas posteriores no proyectandose más allá de la región anal</td><td rowspan="1" colspan="1"><italic><tp:taxon-name>Fuga annulipes</tp:taxon-name></italic> (Audinet Serville, 1838)</td></tr><tr><td rowspan="1" colspan="1">–</td><td rowspan="1" colspan="1">Cara interna de los fémurs anteriores del macho enteramente negros. Longitud de las alas anteriores del macho igual o mayor a 14 mm (rango observado 14.12–16.47 mm). En las hembras, el terminus de la region discoidal de las alas posteriores se proyecta más allá del margen de la region anal, creándose así una division clara entre ambas regiones</td><td rowspan="1" colspan="1">2</td></tr><tr><td rowspan="1" colspan="1">2</td><td rowspan="1" colspan="1">Longitud de las alas anteriores de la hembra mayor a 17.5 mm (rango observado 17.65–20.82 mm). Longitud del pronotum del macho igual o mayor de 5.8 mm (rango 5.87–6.53 mm). Esclerito dorsal izquierdo (L4B) de la genitalia del macho con un lobulo membranáceo ubicado entre el apofisis falloid (afa) y el apical process (paa), proyectandose mas allá de la longitud del <!--PageBreak-->apofisis falloid (afa); el lóbulo membranáceo tiene setas robustas y rectas</td><td rowspan="1" colspan="1"><italic><tp:taxon-name>Fuga fluminensis</tp:taxon-name></italic> (Piza, 1965)</td></tr><tr><td rowspan="1" colspan="1">–</td><td rowspan="1" colspan="1">Longitud de las alas anteriores de la hembra igual o menor a 17.1 mm (rango observado 15.73–17.04 mm). Longitud del pronotum del macho igual o menor a 5.7 mm (rango 5.33–5.61 mm). Esclerito dorsal izquierdo (L4B) de la genitalia del macho con un lobulo membranáceo bifurcado ubicado entre el apofisis falloid (afa) y el apical process (paa), proyectandose mas allá de la longitud del apofisis falloid (afa); el lóbulo bifurcado es robusto, con setas robustas y rectas en ambos extremos</td><td rowspan="1" colspan="1"><italic><tp:taxon-name>Fuga grimaldii</tp:taxon-name></italic> sp. n.</td></tr></tbody></table></table-wrap></tp:treatment-sec><ref-list><ref id="B33"><mixed-citation xmlns:xlink="http://www.w3.org/1999/xlink" xlink:type="simple"><person-group><name name-style="western"><surname>De Haan</surname><given-names>W</given-names></name></person-group> (<year>1842</year>) <article-title>Bijdragen tot de Kennis der Orthoptera Zoologie.</article-title> In: <person-group><name name-style="western"><surname>Temminck</surname><given-names>KJ</given-names></name></person-group> (<role>Ed</role>) <source>Verhanlingen over de Natuurlike Geschiedenis der Nederlandsche Overzeesche Bezittingers</source>. <publisher-name>Natuurkuundige Commissie in Indie</publisher-name>, <publisher-loc>Leiden</publisher-loc>, <fpage>45</fpage>-<lpage>248</lpage>.</mixed-citation></ref><ref id="B90"><mixed-citation xmlns:xlink="http://www.w3.org/1999/xlink" xlink:type="simple"><person-group><name name-style="western"><surname>Saussure</surname><given-names>H de</given-names></name></person-group> (<year>1869</year>) <article-title>Essai d‘un Système des Mantides. Mittheilungen der Schweizer.</article-title><source>entomologischen Gesellsehaft</source><volume>3</volume>(<issue>2</issue>): <fpage>49</fpage>-<lpage>73</lpage>.</mixed-citation></ref><ref id="B18"><mixed-citation xmlns:xlink="http://www.w3.org/1999/xlink" xlink:type="simple"><person-group><name name-style="western"><surname>Brauer</surname><given-names>F</given-names></name></person-group> (<year>1870</year>) <article-title>Bericht über die Leistungen in der Naturgeschichte der Insekten während des Jahres 1869.</article-title><source>Archiv für Naturgeschichte</source><volume>36</volume>(<issue>2</issue>): <fpage>45</fpage>-<lpage>220</lpage>.</mixed-citation></ref><ref id="B93"><mixed-citation xmlns:xlink="http://www.w3.org/1999/xlink" xlink:type="simple"><person-group><name name-style="western"><surname>Saussure</surname><given-names>H de</given-names></name></person-group> (<year>1871b</year>) <article-title>Mémoires pour servir à l‘histoire naturelle du Mexique, des Antilles et des États-Unis–IV. Synopsis des Mantides americains.</article-title><source>Geenèv &amp; Bâle</source><volume>1</volume>(<issue>4</issue>): <fpage>5</fpage>-<lpage>186</lpage>.</mixed-citation></ref><ref id="B107"><mixed-citation xmlns:xlink="http://www.w3.org/1999/xlink" xlink:type="simple"><person-group><name name-style="western"><surname>Westwood</surname><given-names>JO</given-names></name></person-group> (<year>1889</year>) <source>Revisio Insectorum Familiae Mantidarum, speciebus novis aut minus cognitis descriptis et delineatis.</source><publisher-name>Gurney and Jackson</publisher-name>, <publisher-loc>London</publisher-loc>, <lpage>55</lpage> pp.</mixed-citation></ref><ref id="B63"><mixed-citation xmlns:xlink="http://www.w3.org/1999/xlink" xlink:type="simple"><person-group><name name-style="western"><surname>Kirby</surname><given-names>WF</given-names></name></person-group> (<year>1904</year>) <source>A synonymic Catalogue of Orthoptera. I. Orthoptera Euplexoptera, Cursoria et Gressoria)</source>. <volume>Vol. 1</volume>. <publisher-name>British Museum, Nat. Hist.</publisher-name>, <publisher-loc>London</publisher-loc>, <lpage>501</lpage> pp.</mixed-citation></ref><ref id="B109"><mixed-citation xmlns:xlink="http://www.w3.org/1999/xlink" xlink:type="simple"><person-group><name name-style="western"><surname>Werner</surname><given-names>F</given-names></name></person-group> (<year>1906</year>) <article-title>Zur Kenntnis afrikanischen Mantodeen.</article-title><source>Jahreshefte des Vereins für vaterländische Naturkunde in Württemberg</source><volume>62</volume>(<issue>34</issue>): <fpage>361</fpage>-<lpage>377</lpage>.</mixed-citation></ref><ref id="B30"><mixed-citation xmlns:xlink="http://www.w3.org/1999/xlink" xlink:type="simple"><person-group><name name-style="western"><surname>Chopard</surname><given-names>L</given-names></name></person-group> (<year>1911</year>) <article-title>Contribution de la faune des Orthoptères de la Guyane française.</article-title><source>Annales de la Société Entomologique de France</source><volume>80</volume>: <fpage>315</fpage>-<lpage>350</lpage>.</mixed-citation></ref><ref id="B31"><mixed-citation xmlns:xlink="http://www.w3.org/1999/xlink" xlink:type="simple"><person-group><name name-style="western"><surname>Chopard</surname><given-names>L</given-names></name></person-group> (<year>1916</year>) <article-title>Étude des Mantides Américains. Collection I. BOLIVAR.</article-title><source>Annales de la Société Entomologique de France</source><volume>85</volume>: <fpage>161</fpage>-<lpage>187</lpage>.</mixed-citation></ref><ref id="B80"><mixed-citation xmlns:xlink="http://www.w3.org/1999/xlink" xlink:type="simple"><person-group><name name-style="western"><surname>Rehn</surname><given-names>JAG</given-names></name></person-group> (<year>1935</year>) <article-title>The Orthoptera of Costa Rica. Part I.- Mantidae.</article-title><source>Proceedings of the Academy of Natural Sciences of Philadelphia</source><volume>87</volume>: <fpage>167</fpage>-<lpage>271</lpage>.</mixed-citation></ref><ref id="B56"><mixed-citation xmlns:xlink="http://www.w3.org/1999/xlink" xlink:type="simple"><person-group><name name-style="western"><surname>Hughes-Schrader</surname><given-names>S</given-names></name></person-group> (<year>1943</year>) <article-title>Polarization, kinetochore movements, and bivalent structure in the meiosis of male mantids.</article-title><source>The Biological Bulletin</source><volume>84</volume>: <fpage>265</fpage>-<lpage>300</lpage>. doi: <ext-link ext-link-type="uri" xlink:href="http://dx.doi.org/10.2307/1538227" xlink:type="simple">10.2307/1538227</ext-link></mixed-citation></ref><ref id="B57"><mixed-citation xmlns:xlink="http://www.w3.org/1999/xlink" xlink:type="simple"><person-group><name name-style="western"><surname>Hughes-Schrader</surname><given-names>S</given-names></name></person-group> (<year>1948</year>) <article-title>Expulsion of the Sex Chromosome from the Spindle in Spermatocytes of a Mantid.</article-title><source>Chromosoma</source><volume>3</volume>(<issue>4</issue>): <fpage>257</fpage>-<lpage>270</lpage>.</mixed-citation></ref><ref id="B58"><mixed-citation xmlns:xlink="http://www.w3.org/1999/xlink" xlink:type="simple"><person-group><name name-style="western"><surname>Hughes-Schrader</surname><given-names>S</given-names></name></person-group> (<year>1950</year>) <article-title>The Chromosomes of Mantids (Orthoptera: Manteidae) in Relation to Taxonomy.</article-title><source>Chromosoma</source><volume>4</volume>: <fpage>1</fpage>-<lpage>55</lpage>. doi: <ext-link ext-link-type="uri" xlink:href="http://dx.doi.org/10.1007/BF00325766" xlink:type="simple">10.1007/BF00325766</ext-link></mixed-citation></ref><ref id="B28"><mixed-citation xmlns:xlink="http://www.w3.org/1999/xlink" xlink:type="simple"><person-group><name name-style="western"><surname>Cerdá</surname><given-names>FJ</given-names></name></person-group> (<year>1996</year>) <article-title>Mantodea de Venezuela. Generos y Lista Preliminar de Especies Parte II: Familia Mantidae (Subfamilias Liturgousinae y Thespinae).</article-title><source>Boletín de Entomología Venezolana</source><volume>11</volume>(<issue>2</issue>): <fpage>73</fpage>-<lpage>87</lpage>.</mixed-citation></ref><ref id="B44"><mixed-citation xmlns:xlink="http://www.w3.org/1999/xlink" xlink:type="simple"><person-group><name name-style="western"><surname>Hebard</surname><given-names>M</given-names></name></person-group> (<year>1922</year>) <article-title>Studies in the Mantidae and Phasmidae of Panama (Orthoptera).</article-title><source>Transactions of the American Entomological Society</source><volume>48</volume>(<issue>4</issue>): <fpage>327</fpage>-<lpage>362</lpage>.</mixed-citation></ref><ref id="B40"><mixed-citation xmlns:xlink="http://www.w3.org/1999/xlink" xlink:type="simple"><person-group><name name-style="western"><surname>Giglio-Tos</surname><given-names>E</given-names></name></person-group> (<year>1927</year>) <chapter-title>Mantidae</chapter-title>. In: <source>Das Tierreich</source>. <publisher-name>Walter de Gruyter &amp; Co.</publisher-name>, <publisher-loc>Berlin</publisher-loc>, <lpage>707</lpage> pp.</mixed-citation></ref><ref id="B14"><mixed-citation xmlns:xlink="http://www.w3.org/1999/xlink" xlink:type="simple"><person-group><name name-style="western"><surname>Beier</surname><given-names>M</given-names></name></person-group> (<year>1935</year>) <article-title>Mantodea, Fam. Mantidae, Subfam. Mantinae.</article-title><source>Genera Insectorum de P. Wytsman</source><issue>203 Fascicule</issue>, <size units="page">154 pp</size>.</mixed-citation></ref><ref id="B103"><mixed-citation xmlns:xlink="http://www.w3.org/1999/xlink" xlink:type="simple"><person-group><name name-style="western"><surname>Terra</surname><given-names>PS</given-names></name></person-group> (<year>1995</year>) <article-title>Revisao Sistematica Dos Generos De Louva-A-Deus Da Regiao Neotropical (Mantodea).</article-title><source>Revista Brasileira de Zoologia</source><volume>39</volume>(<issue>1</issue>): <fpage>13</fpage>-<lpage>94</lpage>.</mixed-citation></ref><ref id="B62"><mixed-citation xmlns:xlink="http://www.w3.org/1999/xlink" xlink:type="simple"><person-group><name name-style="western"><surname>Jantsch</surname><given-names>LJ</given-names></name></person-group> (<year>1999</year>) <source>Estudos filogenéticos em Mantódeos americanos (Insecta: Pterygota: Mantodea).</source><publisher-name>PUCRS</publisher-name>, <publisher-loc>Doutorado, Porto Alegre</publisher-loc>, <lpage>138</lpage> pp.</mixed-citation></ref><ref id="B35"><mixed-citation xmlns:xlink="http://www.w3.org/1999/xlink" xlink:type="simple"><person-group><name name-style="western"><surname>Ehrmann</surname><given-names>R</given-names></name></person-group> (<year>2002</year>) <source>Mantodea: Gottesanbeterinnen der Welt.</source><publisher-name>Natur und Tier–Verlag GmbH</publisher-name>, <publisher-loc>Münster</publisher-loc>, <lpage>519</lpage> pp.</mixed-citation></ref><ref id="B74"><mixed-citation xmlns:xlink="http://www.w3.org/1999/xlink" xlink:type="simple"><person-group><name name-style="western"><surname>Otte</surname><given-names>D</given-names></name><name name-style="western"><surname>Spearman</surname><given-names>L</given-names></name></person-group> (<year>2005</year>) <article-title>Mantida Species File</article-title>. <source>Catalog of the Mantids of the World</source>. <publisher-name>Association of Insect Diversity</publisher-name>, <publisher-loc>Philadelphia</publisher-loc>, <lpage>489</lpage> pp.</mixed-citation></ref><ref id="B5"><mixed-citation xmlns:xlink="http://www.w3.org/1999/xlink" xlink:type="simple"><person-group><name name-style="western"><surname>Agudelo</surname><given-names>RAA</given-names></name><name name-style="western"><surname>Lombardo</surname><given-names>F</given-names></name><name name-style="western"><surname>Jantsch</surname><given-names>LJ</given-names></name></person-group> (<year>2007</year>) <article-title>Checklist of the Neotropical mantids (Insecta, Dictyoptera, Mantodea).</article-title><source>Biota Colombiana</source><volume>8</volume>(<issue>2</issue>): <fpage>105</fpage>-<lpage>158</lpage>.</mixed-citation></ref><ref id="B76"><mixed-citation xmlns:xlink="http://www.w3.org/1999/xlink" xlink:type="simple"><person-group><name name-style="western"><surname>Piza de Toledo</surname><given-names>S Jr</given-names></name></person-group> (<year>1965</year>) <article-title>Nova Espécie Brasileira de Liturgusina (Mantidae)</article-title>. <source>Revista de Agricultura</source><volume>40</volume>(<issue>3</issue>): <lpage>130</lpage>.</mixed-citation></ref><ref id="B77"><mixed-citation xmlns:xlink="http://www.w3.org/1999/xlink" xlink:type="simple"><person-group><name name-style="western"><surname>Piza de Toledo</surname><given-names>S Jr</given-names></name></person-group> (<year>1966</year>) <article-title>Uma Nova Líturgusinae (Mantidae) do Brasil</article-title>. <source>Revista de Agricultura</source><volume>41</volume>(<issue>1</issue>): <lpage>8</lpage>.</mixed-citation></ref></ref-list></tp:taxon-treatment>
