# Supplementary material for: Revision of the Neotropical bark mantis genus Liturgusa Saussure, 1869 (Insecta, Mantodea, Liturgusini)
Source: Zookeys. 2014 Mar 18;(390):1–214. doi: 10.3897/zookeys.390.6661 (PMC3978261; doi:10.3897/zookeys.390.6661)
Supplement: XML Treatment for Fuga annulipes [file zookeys.390.6661-treatment27.xml]

<!DOCTYPE tp:taxon-treatment
  PUBLIC "-//TaxonX//DTD Taxonomic Treatment Publishing DTD v0 20100105//EN" "tax-treatment-NSO.dtd">
<tp:taxon-treatment xmlns:tp="http://www.plazi.org/taxpub"><tp:treatment-meta><mixed-citation publication-type="journal"><person-group><name><surname>Svenson</surname><given-names>Gavin J.</given-names></name></person-group><article-title>Revision of the Neotropical bark mantis genus <italic>Liturgusa</italic> Saussure, 1869 (Insecta, Mantodea, Liturgusini)</article-title><source>Zookeys</source><day>18</day><month>3</month><year>2014</year><volume>2014</volume><issue>390</issue><fpage>1</fpage><lpage>214</lpage><pub-id pub-id-type="doi">10.3897/zookeys.390.6661</pub-id></mixed-citation></tp:treatment-meta><tp:nomenclature><tp:taxon-name>
                            <tp:taxon-name-part taxon-name-part-type="genus">Fuga</tp:taxon-name-part>
                            <tp:taxon-name-part taxon-name-part-type="species">annulipes</tp:taxon-name-part>
                            <object-id xmlns:xlink="http://www.w3.org/1999/xlink" xlink:type="simple">http://species-id.net/wiki/Fuga_annulipes</object-id>
                        </tp:taxon-name><tp:taxon-authority>(Audinet Serville, 1838)</tp:taxon-authority><tp:nomenclature-citation-list><tp:nomenclature-citation><tp:taxon-name>Mantis annulipes</tp:taxon-name><comment>: <xref ref-type="bibr" rid="B9">Audinet Serville 1838</xref>: 199.</comment></tp:nomenclature-citation><tp:nomenclature-citation><tp:taxon-name>Mantis (Oxypilus) annulipes</tp:taxon-name><comment>: <xref ref-type="bibr" rid="B33">De Haan 1842</xref>: 84.</comment></tp:nomenclature-citation><tp:nomenclature-citation><tp:taxon-name>Liturgousa annulipes</tp:taxon-name><comment>: <xref ref-type="bibr" rid="B90">Saussure 1869</xref>: 62; <xref ref-type="bibr" rid="B18">Brauer 1870</xref>: 92; <xref ref-type="bibr" rid="B93">Saussure 1871b</xref>: 102 (female only; <italic>partim</italic>); <xref ref-type="bibr" rid="B107">Westwood 1889</xref>: 4, 49, pl. 2, fig. 3; <xref ref-type="bibr" rid="B63">Kirby 1904</xref>: 271; <xref ref-type="bibr" rid="B109">Werner 1906</xref>: 372; <xref ref-type="bibr" rid="B30">Chopard 1911</xref>: 323; <xref ref-type="bibr" rid="B31">Chopard 1916</xref>: 164; <xref ref-type="bibr" rid="B80">Rehn 1935</xref>: 199, pl. 8, fig. 4; <xref ref-type="bibr" rid="B56">Hughes-Schrader 1943</xref>: 266, 280, Table 1, Figs 19–28; <xref ref-type="bibr" rid="B57">Hughes-Schrader 1948</xref>: 267; <xref ref-type="bibr" rid="B58">Hughes-Schrader 1950</xref>: 11, Table 1; <xref ref-type="bibr" rid="B28">Cerdá 1996</xref>: 75.</comment></tp:nomenclature-citation><tp:nomenclature-citation><tp:taxon-name>Liturgusa annulipes</tp:taxon-name><comment>: <xref ref-type="bibr" rid="B44">Hebard 1922</xref>: 337; <xref ref-type="bibr" rid="B40">Giglio-Tos 1927</xref>: 294; <xref ref-type="bibr" rid="B14">Beier 1935</xref>: 11; <xref ref-type="bibr" rid="B103">Terra 1995</xref>: 53, Figs 85–87; <xref ref-type="bibr" rid="B62">Jantsch 1999</xref>: 48; <xref ref-type="bibr" rid="B35">Ehrmann 2002</xref>: 206; <xref ref-type="bibr" rid="B74">Otte and Spearman 2005</xref>: 132; <xref ref-type="bibr" rid="B5">Agudelo et al. 2007</xref>: 116, 141.</comment></tp:nomenclature-citation><tp:nomenclature-citation><tp:taxon-name>Hagiomantis parva</tp:taxon-name><comment>: Piza 1966: 8; <xref ref-type="bibr" rid="B103">Terra 1995</xref>: 54; <xref ref-type="bibr" rid="B35">Ehrmann 2002</xref>: 164; <xref ref-type="bibr" rid="B74">Otte and Spearman 2005</xref>: 130. syn. n.</comment></tp:nomenclature-citation><tp:nomenclature-citation><tp:taxon-name>Liturgusa sinvalnetoi</tp:taxon-name><comment>: Piza 1982: 94; <xref ref-type="bibr" rid="B103">Terra 1995</xref>: 54; <xref ref-type="bibr" rid="B62">Jantsch 1999</xref>: 48; <xref ref-type="bibr" rid="B35">Ehrmann 2002</xref>: 207; <xref ref-type="bibr" rid="B74">Otte and Spearman 2005</xref>: 133; <xref ref-type="bibr" rid="B5">Agudelo et al. 2007</xref>: 116. syn. n.</comment></tp:nomenclature-citation><tp:nomenclature-citation><tp:taxon-name>Liturgusa parva</tp:taxon-name><comment>: <xref ref-type="bibr" rid="B37">Giglio-Tos 1914</xref>: 77–78; <xref ref-type="bibr" rid="B40">Giglio-Tos 1927</xref>: 295; <xref ref-type="bibr" rid="B14">Beier 1935</xref>: 11; <xref ref-type="bibr" rid="B103">Terra 1995</xref>: 54; <xref ref-type="bibr" rid="B62">Jantsch 1999</xref>: 48; <xref ref-type="bibr" rid="B35">Ehrmann 2002</xref>: 207; <xref ref-type="bibr" rid="B74">Otte and Spearman 2005</xref>: 133; <xref ref-type="bibr" rid="B5">Agudelo et al. 2007</xref>: 116. syn. n.</comment></tp:nomenclature-citation></tp:nomenclature-citation-list></tp:nomenclature><tp:treatment-sec sec-type="Lectotype"><title>Lectotype.</title><p>Female. Ernst-Moritz-Arndt-Universität Greifswald, Germany.</p></tp:treatment-sec><tp:treatment-sec sec-type="Type locality"><title>Type locality.</title><p>Bahia, Brasilla, Fruhstorfer.</p></tp:treatment-sec><tp:treatment-sec sec-type="Material examined"><title>Material examined.</title><p><italic><tp:taxon-name>Fuga annulipes</tp:taxon-name></italic> (Audinet Serville, 1838).</p><table-wrap position="anchor" orientation="portrait"><table id="T25"><tbody><tr><th rowspan="1" colspan="1">Sex</th><th rowspan="1" colspan="1">Type</th><th rowspan="1" colspan="1">Country</th><th rowspan="1" colspan="1">Label</th><th rowspan="1" colspan="1">Latitude Longitude</th><th rowspan="1" colspan="1">Code</th></tr><tr><td rowspan="1" colspan="1">Female</td><td rowspan="1" colspan="1">Lectotype</td><td rowspan="1" colspan="1">Brazil</td><td rowspan="1" colspan="1">Bahia, Brasilia, Fruhstorfer</td><td rowspan="1" colspan="1"/><td rowspan="1" colspan="1">EMAU</td></tr><tr><td rowspan="1" colspan="1">Female</td><td rowspan="1" colspan="1">Paralectotype</td><td rowspan="1" colspan="1">Brazil</td><td rowspan="1" colspan="1">a. Mant. annuli-, pede Charn. tl., 28 Differt cotta alarum fusca</td><td rowspan="1" colspan="1"/><td rowspan="1" colspan="1">EMAU</td></tr><tr><td rowspan="1" colspan="1">Female</td><td rowspan="1" colspan="1">Holotype (<italic><tp:taxon-name>Liturgusa sinvalnetoi</tp:taxon-name></italic>)</td><td rowspan="1" colspan="1">Brazil</td><td rowspan="1" colspan="1"/><td rowspan="1" colspan="1"/><td rowspan="1" colspan="1">DZES</td></tr><tr><td rowspan="1" colspan="1">Female</td><td rowspan="1" colspan="1">Holotype (<italic><tp:taxon-name>Liturgusa parva</tp:taxon-name></italic>)</td><td rowspan="1" colspan="1">Brazil</td><td rowspan="1" colspan="1"/><td rowspan="1" colspan="1"/><td rowspan="1" colspan="1">ZMHB</td></tr><tr><td rowspan="1" colspan="1">Female</td><td rowspan="1" colspan="1">Holotype (<italic><tp:taxon-name>Hagiomantis parva</tp:taxon-name></italic>)</td><td rowspan="1" colspan="1">Brazil</td><td rowspan="1" colspan="1"/><td rowspan="1" colspan="1"/><td rowspan="1" colspan="1">DZES</td></tr><tr><td rowspan="1" colspan="1">Female</td><td rowspan="1" colspan="1">nontype</td><td rowspan="1" colspan="1">Brazil</td><td rowspan="1" colspan="1">Rio de Jan., Acc.No.2966, Oct.</td><td rowspan="1" colspan="1"><named-content xmlns:xlink="http://www.w3.org/1999/xlink" content-type="dwc:verbatimCoordinates" xlink:type="simple">-22.941750, -43.221293</named-content></td><td rowspan="1" colspan="1">ANSP 104</td></tr><tr><td rowspan="1" colspan="1">Female</td><td rowspan="1" colspan="1">nontype</td><td rowspan="1" colspan="1">Brazil</td><td rowspan="1" colspan="1">Rio de Jan., IV 02, Acc.No.2066</td><td rowspan="1" colspan="1"><named-content xmlns:xlink="http://www.w3.org/1999/xlink" content-type="dwc:verbatimCoordinates" xlink:type="simple">-22.941750, -43.221293</named-content></td><td rowspan="1" colspan="1">ANSP 105</td></tr><tr><td rowspan="1" colspan="1">Female</td><td rowspan="1" colspan="1">nontype</td><td rowspan="1" colspan="1">Brazil</td><td rowspan="1" colspan="1"/><td rowspan="1" colspan="1"/><td rowspan="1" colspan="1">BMNH 003</td></tr><tr><td rowspan="1" colspan="1">Female</td><td rowspan="1" colspan="1">nontype</td><td rowspan="1" colspan="1">Brazil</td><td rowspan="1" colspan="1"/><td rowspan="1" colspan="1"/><td rowspan="1" colspan="1">BMNH 006</td></tr><tr><td rowspan="1" colspan="1">Male</td><td rowspan="1" colspan="1">nontype</td><td rowspan="1" colspan="1">Brazil</td><td rowspan="1" colspan="1"/><td rowspan="1" colspan="1"/><td rowspan="1" colspan="1">OUMHN 006</td></tr><tr><td rowspan="1" colspan="1">Female</td><td rowspan="1" colspan="1">nontype</td><td rowspan="1" colspan="1">Brazil</td><td rowspan="1" colspan="1"/><td rowspan="1" colspan="1"/><td rowspan="1" colspan="1">OUMNH 016</td></tr><tr><td rowspan="1" colspan="1">Female</td><td rowspan="1" colspan="1">nontype</td><td rowspan="1" colspan="1">Brazil</td><td rowspan="1" colspan="1">29-9-29, S. Paulo, Est. S. Paulo, Luderwald coll.</td><td rowspan="1" colspan="1"><named-content xmlns:xlink="http://www.w3.org/1999/xlink" content-type="dwc:verbatimCoordinates" xlink:type="simple">-23.629236, -46.393254</named-content></td><td rowspan="1" colspan="1">SDEI 003</td></tr><tr><td rowspan="1" colspan="1">Female</td><td rowspan="1" colspan="1">nontype</td><td rowspan="1" colspan="1">Brazil</td><td rowspan="1" colspan="1">Bahia, 1930, on tree trunk</td><td rowspan="1" colspan="1"><named-content xmlns:xlink="http://www.w3.org/1999/xlink" content-type="dwc:verbatimCoordinates" xlink:type="simple">-12.410253, -39.903680</named-content></td><td rowspan="1" colspan="1">USNM 015; USNM ENT 00873031</td></tr><tr><td rowspan="1" colspan="1">Male</td><td rowspan="1" colspan="1">nontype</td><td rowspan="1" colspan="1">Brazil</td><td rowspan="1" colspan="1">Espirito Santo, J. Michaelis vend. 22.IV.1898</td><td rowspan="1" colspan="1"><named-content xmlns:xlink="http://www.w3.org/1999/xlink" content-type="dwc:verbatimCoordinates" xlink:type="simple">-19.959049, -40.646506</named-content></td><td rowspan="1" colspan="1">ZMUH 006</td></tr><tr><td rowspan="1" colspan="1">Male</td><td rowspan="1" colspan="1">nontype</td><td rowspan="1" colspan="1">Brazil</td><td rowspan="1" colspan="1">Espirito Santo, J. Michaelis vend. 22.IV.1898</td><td rowspan="1" colspan="1"><named-content xmlns:xlink="http://www.w3.org/1999/xlink" content-type="dwc:verbatimCoordinates" xlink:type="simple">-19.959049, -40.646506</named-content></td><td rowspan="1" colspan="1">ZMUH 007</td></tr><tr><td rowspan="1" colspan="1">Female</td><td rowspan="1" colspan="1">nontype</td><td rowspan="1" colspan="1">Brazil</td><td rowspan="1" colspan="1">(Prov. Rio de Jan.), Coll. v. Bonninghausen (20.X.1906)</td><td rowspan="1" colspan="1"><named-content xmlns:xlink="http://www.w3.org/1999/xlink" content-type="dwc:verbatimCoordinates" xlink:type="simple">-22.604492, -43.222469</named-content></td><td rowspan="1" colspan="1">ZMUH 009</td></tr><tr><td rowspan="1" colspan="1">Female</td><td rowspan="1" colspan="1">nontype</td><td rowspan="1" colspan="1">Brazil</td><td rowspan="1" colspan="1">Bahia, Fruhstorfer, Bahia (Brasilien) H. Fruhstorfer, vend. 1.IX.1896</td><td rowspan="1" colspan="1"><named-content xmlns:xlink="http://www.w3.org/1999/xlink" content-type="dwc:verbatimCoordinates" xlink:type="simple">-12.410253, -39.903680</named-content></td><td rowspan="1" colspan="1">ZMUH 017</td></tr></tbody></table></table-wrap><!--PageBreak--></tp:treatment-sec><tp:treatment-sec sec-type="Taxonomic history"><title>Taxonomic history.</title><p>The oldest described species of Neotropical <tp:taxon-name>Liturgusini</tp:taxon-name>, its proper identification is rarely achieved historically. It appears to be a default identification for <italic><tp:taxon-name>Liturgusa</tp:taxon-name></italic> specimens, giving a highly inaccurate account of the species’ distribution and morphological characteristics. When the types were compared to other specimens in this study, it was immediately clear that this species was not a <italic><tp:taxon-name>Liturgusa</tp:taxon-name></italic> at all, but a different and geographically isolated species unlike all other <italic><tp:taxon-name>Liturgusa</tp:taxon-name></italic> species.</p><p>When describing <italic><tp:taxon-name>Mantis annulipes</tp:taxon-name></italic> in 1838 Audinet Serville provided a relatively lengthy description, but was ambiguous when referencing the locality of the specimen or specimens by only listing “Of Brazil and of Cayenne”. He did reference that the description was based on the female form, but it is unknown if there were one or multiple specimens examined; the distribution information presented suggests multiples. The specimens are presumed to come from the collection of MM. Dejean et Viard, but the current location of Audinet Serville’s specimens is not known. The catalog of Reinhard Ehrmann listed the holotype female as deposited in the Muséum national d’Histoire naturelle, Paris, and paratypes deposited in the Ernst-Moritz-Arndt-Universität Greifswald, Germany. The specimens from EMAU were located and examined, but the holotype in MNHN was not located. A search did not reveal its presence in the collection historically. It is not truly known whether the two EMAU specimens are those examined by Audinet Serville, but they date from the correct period and are from locations in Brazil. However, since a holotype was never designated by Audinet Serville and no subsequent fixation was uncovered, the specimens are treated as syntypes. Therefore, to increase taxonomic stability within the species, under Article 74.1 of the International Code of Zoological Nomenclature a the female from Bahia, Brazil deposited in EMAU has been selected to become the unique bearer of the name of the nominal species-group <italic><tp:taxon-name>Fuga annulipes</tp:taxon-name></italic> (lectotype). The additional specimen also deposited in EMAU is selected as a paralectotype under Article 74.1.3 of The Code.</p><!--PageBreak--><p>The types of three species, <italic><tp:taxon-name>Hagiomantis parva</tp:taxon-name></italic> Piza, 1966, <italic><tp:taxon-name>Liturgusa sinvalnetoi</tp:taxon-name></italic> Piza, 1982, and <italic><tp:taxon-name>Liturgusa parva</tp:taxon-name></italic> Giglio-Tos, 1914, were examined and compared with the original description of <italic><tp:taxon-name>Mantis annulipes</tp:taxon-name></italic> and the two specimens from EMAU and were found to be conspecific. These three new synonymies are likely the result of the historical confusion surrounding the distribution and characteristics of <italic><tp:taxon-name>Fuga annulipes</tp:taxon-name></italic>.</p></tp:treatment-sec><tp:treatment-sec sec-type="Diagnosis"><title>Diagnosis.</title><p>A small species, males being darkly colored with highly contrasting grey and black on forewings. Females also with a darker coloration, but most noticeable is the less elongate pronotum compared to the other two species in the genus. Their squat appearance should be obvious when observed in the field as they are the only species known in eastern Brazil with such short pronota.</p></tp:treatment-sec><tp:treatment-sec sec-type="Description"><title>Description.</title><p><bold>Male.</bold> (<xref ref-type="fig" rid="F30">Fig. 30A</xref>) N=3: Body length 18.84–19.03 (18.93); forewing length 12.76–13.00 (12.89); hindwing length 10.23–10.58 (10.40); pronotum length 4.75–4.96 (4.86); prozone length 1.54–1.64 (1.60); pronotum width 2.02–2.20 (2.10); pronotum narrow width 1.66–1.75 (1.69); head width 4.33–4.63 (4.51); head vertex to clypeus 1.60–1.64 (1.62); frons width 1.54–1.59 (1.57); frons height 0.52–0.59 (0.55); prothoracic femur length 5.09–5.38 (5.23); mesothoracic femur length 6.58–6.72 (6.65); mesothoracic tibia length 5.20–5.27 (5.23); mesothoracic tarsus length 4.79–5.16 (4.97); metathoracic femur length 6.33–6.89 (6.64); metathoracic tibia length 6.86–7.44 (7.21); metathoracic tarsus length 6.98–7.88 (7.43); pronotal elongation measure 0.32–0.33 (0.33); pronotal shape measure 0.43–0.44 (0.43); head shape measure 0.34–0.38 (0.36); frons shape measure 0.34–0.37 (0.35); anteroventral femoral spine count 15; anteroventral tibial spine count 9; posteroventral tibial spine count 8.</p><fig id="F30" position="float" orientation="portrait"><label>Figure 30.</label><caption><p><italic><tp:taxon-name>Fuga annulipes</tp:taxon-name></italic> (Audinet Serville, 1838), dorsal habitus: <bold>A</bold> male from Espirito Santo, Brazil (ZMUH 006) <bold>B</bold> female from Rio de Janeiro, Brazil (ANSP 105).</p></caption><graphic xmlns:xlink="http://www.w3.org/1999/xlink" xlink:href="zookeys-390-001-g030.jpg" position="float" orientation="portrait" xlink:type="simple"/></fig><p><italic>Head</italic> (<xref ref-type="fig" rid="F45">Fig. 45E</xref>): Juxta-ocular protuberances small, the middle being the most pronounced; the vertex between the parietal sutures is slightly concave; vertex lower than the dorsal margin of the eyes. Frontal suture with a curved carina forming a continuous arc. Ocelli small with the central ocellus oriented anteriorly while the lateral are oriented slightly off 90 degrees from the central axis of the head; protruding slightly on cuticular mounds. Frons narrowed between the antennal insertion sites and depressed below the central ocellus; a transverse carina present below the central ocellus, running from lateral margins under the antennal insertion sites medially in a dorsally oriented curve. Upper margin of clypeus slightly convex, lower margin slightly concave; a central protruding carina; the lateral margins tapering, widest at the upper margin. Antennae pale proximally and fading to brown distally. Varying levels of black markings across the anterior surface of head; the vertex, juxta-ocular protuberances, frons, mandibles, and labrum with black and pale mottling, but giving a darker appearance. Palpi are darkened terminally.</p><p><italic>Pronotum</italic> (<xref ref-type="fig" rid="F50">Fig. 50A</xref>): Shortened, but not squat with a slightly defined supra-coxal bulge; dorsal surface mostly smooth with a few tubercles present; prozone with parallel lateral margins prior to a rounded anterior margin; metazone with concave lateral margins, smooth or at most with tiny tubercles associated with setae; posterior margin of the metazone rounded with a slight medial emargination; the dorsal surface of the posterior half of the metazone slightly depressed. Supra-coxal sulcus strongly defined. The lateral margins of the pronotum slightly expanded to form a small ledge. Colored with black and pale markings that vary across specimens.</p><!--PageBreak--><p><italic>Prothoracic Legs</italic>: Femur robust with a straight dorsal margin. Brown to dark banding on posterior (outer) surface of femur with less than 10 tubercles; anterior (internal) surface amber or pale with one black spot in the groove for the tibial spur; ventral surface amber or pale. Well developed femoral pit on the ventral surface to accommodate terminal posteroventral tibial spine positioned medial to the most proximal posteroventral spine; pit is black. Posterior prothoracic femoral genicular spine slightly smaller than posteroventral spines, originating distal to the beginning of the genicular lobe. Prothoracic tibial posteroventral spines with the first and second (proximal) short with the fourth through seventh of similar length, the third and terminal spines much longer; the anteroventral spines longest at distal end and shortening proximally. Posterior surface of the prothoracic tibiae smooth and banded, but dark brown; anterior surface amber, the ventral surface amber. Prothoracic coxae smooth with varying black markings on the posterior and ventral surface, the anterior surface with a proximal (near center) and a distal black marking.</p><p><italic>Meso- and Metathoracic Legs</italic>: Femora with a pronounced dorsal and ventral carina; posterior (upper) surface with two carinae, one running nearly the entire length, fading proximally and positioned ventrally to the dorsal carina, the other in the distal third and positioned parallel and between the previous and the ventral carina. Mesotarsi with first segment as long as the remaining segments combined. Metatarsi with first segment slightly longer than remaining segments combined.</p><p><italic>Wings</italic>: The same length or slightly longer than the abdomen. Forewings mottled with contrasting regions of black and pale white or grey; the costal region alternating from pale to dark its entire length, mostly brown proximally; the costal region slightly widened. The forewings may be colored asymmetrically, one being mottled as described above while the other is much darker and usually folded under the other. Hindwings opaque and smoky with near black veins; the terminus of the discoidal region truncate and not projecting beyond the distal margin of anal region, giving a stubby appearance.</p><p><italic>Abdomen</italic>: Elongate, tubular, and smooth. Tergites without posterolateral tergal projections. Cerci cylindrical, long and setose, tapering to a point. Supra-anal plate transverse, evenly rounded. Subgenital plate rounded and without styli.</p><p><italic>Genital Complex</italic> (<xref ref-type="fig" rid="F53">Fig. 53A.1–A.2</xref>): The main body of ventral left sclerite (L4A) with a prominent, thin, curved distal process (pda), the entire structure curving laterally and back onto the L4A. The apofisis falloid (afa) of the main body of dorsal left sclerite (L4B) well sclerotized and roughly textured with a short, broad terminus, the tip broader than medial region; the apical process (paa) cylindrical and gently curved, terminating with a rounded terminus; numerous, very long, slightly curved setae emerging from a central point between the apofisis falloid (afa) and the apical process (paa) that extend distally as long as the apical process. The right dorsal phallomere (fda) of the first sclerite of right phallomere (R1) tapers to a broadly, rounded and well sclerotized terminus and has few fine setae; the ventral plate (pia) strongly sclerotized, long and thin, but without a knob or tooth proximally, the surface smooth; the ventral process (pva) strongly sclerotized, large and curved, tapering to a point, each edge serrated with small, pointed teeth.</p><!--PageBreak--><!--PageBreak--><!--PageBreak--><!--PageBreak--></tp:treatment-sec><tp:treatment-sec sec-type="Redescription"><title>Redescription.</title><p><bold>Female.</bold> (<xref ref-type="fig" rid="F30">Figs 30B</xref>, <xref ref-type="fig" rid="F31">31A–C</xref>, <xref ref-type="fig" rid="F32">32A</xref>, <xref ref-type="fig" rid="F32">32C</xref>) N=10: Body length 21.70–26.74 (24.25); forewing length 14.89–18.41 (16.26); hindwing length 12.32–13.77 (12.92); pronotum length 5.75–6.74 (6.20); prozone length 1.93–2.25 (2.06); pronotum width 2.55–2.93 (2.70); pronotum narrow width 1.98–2.30 (2.13); head width 5.30–6.05 (5.65); head vertex to clypeus 2.08–2.35 (2.21); frons width 2.00–2.32 (2.16); frons height 0.67–0.88 (0.76); prothoracic femur length 6.26–7.18 (6.65); mesothoracic femur length 7.22–8.24 (7.63); mesothoracic tibia length 5.83–6.73 (6.22); mesothoracic tarsus length 5.26–6.13 (5.63); metathoracic femur length 7.24–8.23 (7.70); metathoracic tibia length 8.07–9.84 (8.75); metathoracic tarsus length 7.81–9.76 (8.61); pronotal elongation measure 0.32–0.34 (0.33); pronotal shape measure 0.41–0.49 (0.44); head shape measure 0.38–0.40 (0.39); frons shape measure 0.33–0.38 (0.35); anteroventral femoral spine count 14–16 (15); anteroventral tibial spine count 9; posteroventral tibial spine count 8.</p><fig id="F31" position="float" orientation="portrait"><label>Figure 31.</label><caption><p><italic><tp:taxon-name>Fuga annulipes</tp:taxon-name></italic> (Audinet Serville, 1838), types and labels. <italic><tp:taxon-name>Mantis annulipes</tp:taxon-name></italic> Audinet Serville, 1838, lectotype female (EMAU): <bold>A</bold> dorsal habitus <bold>B</bold> ventral habitus. <italic><tp:taxon-name>Hagiomantis parva</tp:taxon-name></italic> Piza, 1966 syn. n. (DZES), holotype female: <bold>C</bold> dorsal habitus <bold>B</bold> labels.</p></caption><graphic xmlns:xlink="http://www.w3.org/1999/xlink" xlink:href="zookeys-390-001-g031.jpg" position="float" orientation="portrait" xlink:type="simple"/></fig><fig id="F32" position="float" orientation="portrait"><label>Figure 32.</label><caption><p><italic><tp:taxon-name>Fuga annulipes</tp:taxon-name></italic> (Audinet Serville, 1838), types and labels. <italic><tp:taxon-name>Liturgusa sinvalnetoi</tp:taxon-name></italic> Piza, 1982 syn. n., holotype female (DZES): <bold>A</bold> dorsal habitus <bold>B</bold> labels. <italic><tp:taxon-name>Liturgusa parva</tp:taxon-name></italic> Giglio-Tos, 1914 syn. n., holotype female (ZMHB): <bold>C</bold> dorsal habitus <bold>D</bold> labels.</p></caption><graphic xmlns:xlink="http://www.w3.org/1999/xlink" xlink:href="zookeys-390-001-g032.jpg" position="float" orientation="portrait" xlink:type="simple"/></fig><p><italic>Head</italic> (<xref ref-type="fig" rid="F45">Fig. 45F</xref>): Juxta-ocular protuberances moderate size, the middle being the most pronounced; the vertex between the parietal sutures is slightly concave; vertex higher than the dorsal margin of the eyes. Ocelli protruding slightly on a carina connecting all three and extending laterally. Varying levels of black markings across the anterior surface of head; the vertex, juxta-ocular protuberances, frons, mandibles, and labrum with fine black speckling over a largely pale coloration, giving a lighter appearance than males. Palpi are darkened brown terminally.</p><p><italic>Pronotum</italic> (<xref ref-type="fig" rid="F50">Fig. 50B</xref>): Shortened, but not squat with a slightly defined supra-coxal bulge; dorsal surface mostly smooth, but some tubercles are present; prozone with parallel lateral margins prior to a rounded anterior margin; metazone with concave lateral margins, with small tubercles in the posterior two thirds; posterior margin of the metazone rounded with no medial emargination.</p><p><italic>Prothoracic Legs</italic>: Femur robust with a nearly straight dorsal margin; anteroventral spines black, posteroventral spines pale basally with a black terminus. Prothoracic tibial posteroventral spines with the first and second most proximal and fifth through seventh shorter than the proximal third, fourth and terminal spines; the anteroventral spines longest at distal end and shortening proximally, but the sixth and seventh from the distal end longer than adjacent spines. Posterior surface of the prothoracic tibiae smooth and banded; anterior surface pale, the ventral surface pale. Prothoracic coxae smooth with varying black markings on the posterior and ventral surface, the anterior surface with a small proximal (near center) and a small distal black marking.</p><p><italic>Meso- and Metathoracic Legs</italic>: Femora with a pronounced dorsal and ventral (posterior) carina. Mesotarsi with first segment as long as or shorter than the remaining segments combined. Metatarsi with first segment slightly longer than remaining segments combined.</p><p><italic>Wings</italic>: Costal region of hindwings and the anterior margin of the discoidal region more pale than the rest.</p><p><italic>Abdomen</italic>: Broad and smooth, widening from first segment until the beginning of the distal half (segments 4–5) when the lateral margins narrow gradually to the terminus, the middle being the broadest region. Tergites with small posterolateral projections on the sixth and seventh segments. Supra-anal plate longer than wide, broadly rounded.</p><!--PageBreak--></tp:treatment-sec><tp:treatment-sec><!--Section generated to contain objects referenced in tp:taxon-treatment.--><fig id="F45" position="float" orientation="portrait"><label>Figure 45.</label><caption><p><italic><tp:taxon-name>Liturgusa</tp:taxon-name></italic> and <italic><tp:taxon-name>Fuga</tp:taxon-name></italic>, head from the anterior perspective to scale (scale bar = 1 mm). <italic><tp:taxon-name>Liturgusa purus</tp:taxon-name></italic> sp. n.: <bold>A</bold> male. <italic><tp:taxon-name>Liturgusa maroni</tp:taxon-name></italic> sp. n.: <bold>B</bold> female. <italic><tp:taxon-name>Liturgusa nubeculosa</tp:taxon-name></italic> Gerstaecker, 1889: <bold>C</bold> male <bold>D</bold> female. <italic><tp:taxon-name>Fuga annulipes</tp:taxon-name></italic> (Audinet Serville, 1839): <bold>E</bold> male <bold>F</bold> female. <italic><tp:taxon-name>Fuga fluminensis</tp:taxon-name></italic> (Piza, 1965): <bold>G</bold> male <bold>H</bold> female.</p></caption><graphic xmlns:xlink="http://www.w3.org/1999/xlink" xlink:href="zookeys-390-001-g045.jpg" position="float" orientation="portrait" xlink:type="simple"/></fig><fig id="F50" position="float" orientation="portrait"><label>Figure 50.</label><caption><p><italic><tp:taxon-name>Fuga</tp:taxon-name></italic>, <italic><tp:taxon-name>Velox</tp:taxon-name></italic>, <italic><tp:taxon-name>Corticomantis</tp:taxon-name></italic>, and <italic><tp:taxon-name>Hagiomantis</tp:taxon-name></italic>, dorsal perspective of the pronotum (scale bar = 1 mm). <italic><tp:taxon-name>Fuga annulipes</tp:taxon-name></italic> (Audinet Serville, 1838): <bold>A</bold> male <bold>B</bold> female. <italic><tp:taxon-name>Fuga fluminensis</tp:taxon-name></italic> (Piza, 1965): <bold>C</bold> male <bold>D</bold> female. <italic><tp:taxon-name>Fuga grimaldii</tp:taxon-name></italic> sp. n.: <bold>E</bold> male <bold>F</bold> female. <italic><tp:taxon-name>Velox wielandi</tp:taxon-name></italic> sp. n.: <bold>G</bold> male <bold>H</bold> female. <italic><tp:taxon-name>Corticomantis atricoxata</tp:taxon-name></italic> (Beier, 1931): <bold>I</bold> male <bold>J</bold> female. <italic><tp:taxon-name>Hagiomantis mesopoda</tp:taxon-name></italic> (Westwood, 1889): <bold>K</bold> male <bold>L</bold> female.</p></caption><graphic xmlns:xlink="http://www.w3.org/1999/xlink" xlink:href="zookeys-390-001-g050.jpg" position="float" orientation="portrait" xlink:type="simple"/></fig><fig id="F53" position="float" orientation="portrait"><label>Figure 53.</label><caption><p><italic><tp:taxon-name>Fuga</tp:taxon-name></italic>, <italic><tp:taxon-name>Velox</tp:taxon-name></italic>, <italic><tp:taxon-name>Corticomantis</tp:taxon-name></italic>, and <italic><tp:taxon-name>Hagiomantis</tp:taxon-name></italic>, male genital complex from the ventral perspective (scale bar = 1 mm, but all secondary illustrations 60% of scale (e.g. C.2). <italic><tp:taxon-name>Fuga annulipes</tp:taxon-name></italic> (Audinet Serville, 1838): <bold>A.1</bold> Brazil (ZMUH 007) <bold>A.2</bold> Brazil (ZMUH 006). <italic><tp:taxon-name>Fuga fluminensis</tp:taxon-name></italic> (Piza, 1965): <bold>B.1</bold> damaged specimen from Brazil (BMNH 010) <bold>B.2</bold> Brazil (OUMNH 002). <italic><tp:taxon-name>Fuga grimaldii</tp:taxon-name></italic> sp. n.: <bold>C.1</bold> Holotype from Brazil (AMNH 019). <italic><tp:taxon-name>Velox wielandi</tp:taxon-name></italic> sp. n.: <bold>D.1</bold> Holotype from Brazil (ZMUH 015). <italic><tp:taxon-name>Corticomantis atricoxata</tp:taxon-name></italic> (Beier, 1931): <bold>E.1</bold> Costa Rica (USNM 026) <bold>E.2</bold> Costa Rica (USNM 028) <bold>E.3</bold> Costa Rica (USNM 030). <italic><tp:taxon-name>Hagiomantis mesopoda</tp:taxon-name></italic> (Westwood, 1889): <bold>F.1</bold> French Guiana (MNHN 029).</p></caption><graphic xmlns:xlink="http://www.w3.org/1999/xlink" xlink:href="zookeys-390-001-g053.jpg" position="float" orientation="portrait" xlink:type="simple"/></fig></tp:treatment-sec><ref-list><ref id="B9"><mixed-citation xmlns:xlink="http://www.w3.org/1999/xlink" xlink:type="simple"><person-group><name name-style="western"><surname>Audinet Serville</surname><given-names>J-G</given-names></name></person-group> (<year>1838</year>) <source>Histoire naturelle des Insectes Orthoptères.</source><publisher-name>Roret</publisher-name>, <publisher-loc>Paris</publisher-loc>, <lpage>776</lpage> pp.</mixed-citation></ref><ref id="B33"><mixed-citation xmlns:xlink="http://www.w3.org/1999/xlink" xlink:type="simple"><person-group><name name-style="western"><surname>De Haan</surname><given-names>W</given-names></name></person-group> (<year>1842</year>) <article-title>Bijdragen tot de Kennis der Orthoptera Zoologie.</article-title> In: <person-group><name name-style="western"><surname>Temminck</surname><given-names>KJ</given-names></name></person-group> (<role>Ed</role>) <source>Verhanlingen over de Natuurlike Geschiedenis der Nederlandsche Overzeesche Bezittingers</source>. <publisher-name>Natuurkuundige Commissie in Indie</publisher-name>, <publisher-loc>Leiden</publisher-loc>, <fpage>45</fpage>-<lpage>248</lpage>.</mixed-citation></ref><ref id="B90"><mixed-citation xmlns:xlink="http://www.w3.org/1999/xlink" xlink:type="simple"><person-group><name name-style="western"><surname>Saussure</surname><given-names>H de</given-names></name></person-group> (<year>1869</year>) <article-title>Essai d‘un Système des Mantides. Mittheilungen der Schweizer.</article-title><source>entomologischen Gesellsehaft</source><volume>3</volume>(<issue>2</issue>): <fpage>49</fpage>-<lpage>73</lpage>.</mixed-citation></ref><ref id="B18"><mixed-citation xmlns:xlink="http://www.w3.org/1999/xlink" xlink:type="simple"><person-group><name name-style="western"><surname>Brauer</surname><given-names>F</given-names></name></person-group> (<year>1870</year>) <article-title>Bericht über die Leistungen in der Naturgeschichte der Insekten während des Jahres 1869.</article-title><source>Archiv für Naturgeschichte</source><volume>36</volume>(<issue>2</issue>): <fpage>45</fpage>-<lpage>220</lpage>.</mixed-citation></ref><ref id="B93"><mixed-citation xmlns:xlink="http://www.w3.org/1999/xlink" xlink:type="simple"><person-group><name name-style="western"><surname>Saussure</surname><given-names>H de</given-names></name></person-group> (<year>1871b</year>) <article-title>Mémoires pour servir à l‘histoire naturelle du Mexique, des Antilles et des États-Unis–IV. Synopsis des Mantides americains.</article-title><source>Geenèv &amp; Bâle</source><volume>1</volume>(<issue>4</issue>): <fpage>5</fpage>-<lpage>186</lpage>.</mixed-citation></ref><ref id="B107"><mixed-citation xmlns:xlink="http://www.w3.org/1999/xlink" xlink:type="simple"><person-group><name name-style="western"><surname>Westwood</surname><given-names>JO</given-names></name></person-group> (<year>1889</year>) <source>Revisio Insectorum Familiae Mantidarum, speciebus novis aut minus cognitis descriptis et delineatis.</source><publisher-name>Gurney and Jackson</publisher-name>, <publisher-loc>London</publisher-loc>, <lpage>55</lpage> pp.</mixed-citation></ref><ref id="B63"><mixed-citation xmlns:xlink="http://www.w3.org/1999/xlink" xlink:type="simple"><person-group><name name-style="western"><surname>Kirby</surname><given-names>WF</given-names></name></person-group> (<year>1904</year>) <source>A synonymic Catalogue of Orthoptera. I. Orthoptera Euplexoptera, Cursoria et Gressoria)</source>. <volume>Vol. 1</volume>. <publisher-name>British Museum, Nat. Hist.</publisher-name>, <publisher-loc>London</publisher-loc>, <lpage>501</lpage> pp.</mixed-citation></ref><ref id="B109"><mixed-citation xmlns:xlink="http://www.w3.org/1999/xlink" xlink:type="simple"><person-group><name name-style="western"><surname>Werner</surname><given-names>F</given-names></name></person-group> (<year>1906</year>) <article-title>Zur Kenntnis afrikanischen Mantodeen.</article-title><source>Jahreshefte des Vereins für vaterländische Naturkunde in Württemberg</source><volume>62</volume>(<issue>34</issue>): <fpage>361</fpage>-<lpage>377</lpage>.</mixed-citation></ref><ref id="B30"><mixed-citation xmlns:xlink="http://www.w3.org/1999/xlink" xlink:type="simple"><person-group><name name-style="western"><surname>Chopard</surname><given-names>L</given-names></name></person-group> (<year>1911</year>) <article-title>Contribution de la faune des Orthoptères de la Guyane française.</article-title><source>Annales de la Société Entomologique de France</source><volume>80</volume>: <fpage>315</fpage>-<lpage>350</lpage>.</mixed-citation></ref><ref id="B31"><mixed-citation xmlns:xlink="http://www.w3.org/1999/xlink" xlink:type="simple"><person-group><name name-style="western"><surname>Chopard</surname><given-names>L</given-names></name></person-group> (<year>1916</year>) <article-title>Étude des Mantides Américains. Collection I. BOLIVAR.</article-title><source>Annales de la Société Entomologique de France</source><volume>85</volume>: <fpage>161</fpage>-<lpage>187</lpage>.</mixed-citation></ref><ref id="B80"><mixed-citation xmlns:xlink="http://www.w3.org/1999/xlink" xlink:type="simple"><person-group><name name-style="western"><surname>Rehn</surname><given-names>JAG</given-names></name></person-group> (<year>1935</year>) <article-title>The Orthoptera of Costa Rica. Part I.- Mantidae.</article-title><source>Proceedings of the Academy of Natural Sciences of Philadelphia</source><volume>87</volume>: <fpage>167</fpage>-<lpage>271</lpage>.</mixed-citation></ref><ref id="B56"><mixed-citation xmlns:xlink="http://www.w3.org/1999/xlink" xlink:type="simple"><person-group><name name-style="western"><surname>Hughes-Schrader</surname><given-names>S</given-names></name></person-group> (<year>1943</year>) <article-title>Polarization, kinetochore movements, and bivalent structure in the meiosis of male mantids.</article-title><source>The Biological Bulletin</source><volume>84</volume>: <fpage>265</fpage>-<lpage>300</lpage>. doi: <ext-link ext-link-type="uri" xlink:href="http://dx.doi.org/10.2307/1538227" xlink:type="simple">10.2307/1538227</ext-link></mixed-citation></ref><ref id="B57"><mixed-citation xmlns:xlink="http://www.w3.org/1999/xlink" xlink:type="simple"><person-group><name name-style="western"><surname>Hughes-Schrader</surname><given-names>S</given-names></name></person-group> (<year>1948</year>) <article-title>Expulsion of the Sex Chromosome from the Spindle in Spermatocytes of a Mantid.</article-title><source>Chromosoma</source><volume>3</volume>(<issue>4</issue>): <fpage>257</fpage>-<lpage>270</lpage>.</mixed-citation></ref><ref id="B58"><mixed-citation xmlns:xlink="http://www.w3.org/1999/xlink" xlink:type="simple"><person-group><name name-style="western"><surname>Hughes-Schrader</surname><given-names>S</given-names></name></person-group> (<year>1950</year>) <article-title>The Chromosomes of Mantids (Orthoptera: Manteidae) in Relation to Taxonomy.</article-title><source>Chromosoma</source><volume>4</volume>: <fpage>1</fpage>-<lpage>55</lpage>. doi: <ext-link ext-link-type="uri" xlink:href="http://dx.doi.org/10.1007/BF00325766" xlink:type="simple">10.1007/BF00325766</ext-link></mixed-citation></ref><ref id="B28"><mixed-citation xmlns:xlink="http://www.w3.org/1999/xlink" xlink:type="simple"><person-group><name name-style="western"><surname>Cerdá</surname><given-names>FJ</given-names></name></person-group> (<year>1996</year>) <article-title>Mantodea de Venezuela. Generos y Lista Preliminar de Especies Parte II: Familia Mantidae (Subfamilias Liturgousinae y Thespinae).</article-title><source>Boletín de Entomología Venezolana</source><volume>11</volume>(<issue>2</issue>): <fpage>73</fpage>-<lpage>87</lpage>.</mixed-citation></ref><ref id="B44"><mixed-citation xmlns:xlink="http://www.w3.org/1999/xlink" xlink:type="simple"><person-group><name name-style="western"><surname>Hebard</surname><given-names>M</given-names></name></person-group> (<year>1922</year>) <article-title>Studies in the Mantidae and Phasmidae of Panama (Orthoptera).</article-title><source>Transactions of the American Entomological Society</source><volume>48</volume>(<issue>4</issue>): <fpage>327</fpage>-<lpage>362</lpage>.</mixed-citation></ref><ref id="B40"><mixed-citation xmlns:xlink="http://www.w3.org/1999/xlink" xlink:type="simple"><person-group><name name-style="western"><surname>Giglio-Tos</surname><given-names>E</given-names></name></person-group> (<year>1927</year>) <chapter-title>Mantidae</chapter-title>. In: <source>Das Tierreich</source>. <publisher-name>Walter de Gruyter &amp; Co.</publisher-name>, <publisher-loc>Berlin</publisher-loc>, <lpage>707</lpage> pp.</mixed-citation></ref><ref id="B14"><mixed-citation xmlns:xlink="http://www.w3.org/1999/xlink" xlink:type="simple"><person-group><name name-style="western"><surname>Beier</surname><given-names>M</given-names></name></person-group> (<year>1935</year>) <article-title>Mantodea, Fam. Mantidae, Subfam. Mantinae.</article-title><source>Genera Insectorum de P. Wytsman</source><issue>203 Fascicule</issue>, <size units="page">154 pp</size>.</mixed-citation></ref><ref id="B103"><mixed-citation xmlns:xlink="http://www.w3.org/1999/xlink" xlink:type="simple"><person-group><name name-style="western"><surname>Terra</surname><given-names>PS</given-names></name></person-group> (<year>1995</year>) <article-title>Revisao Sistematica Dos Generos De Louva-A-Deus Da Regiao Neotropical (Mantodea).</article-title><source>Revista Brasileira de Zoologia</source><volume>39</volume>(<issue>1</issue>): <fpage>13</fpage>-<lpage>94</lpage>.</mixed-citation></ref><ref id="B62"><mixed-citation xmlns:xlink="http://www.w3.org/1999/xlink" xlink:type="simple"><person-group><name name-style="western"><surname>Jantsch</surname><given-names>LJ</given-names></name></person-group> (<year>1999</year>) <source>Estudos filogenéticos em Mantódeos americanos (Insecta: Pterygota: Mantodea).</source><publisher-name>PUCRS</publisher-name>, <publisher-loc>Doutorado, Porto Alegre</publisher-loc>, <lpage>138</lpage> pp.</mixed-citation></ref><ref id="B35"><mixed-citation xmlns:xlink="http://www.w3.org/1999/xlink" xlink:type="simple"><person-group><name name-style="western"><surname>Ehrmann</surname><given-names>R</given-names></name></person-group> (<year>2002</year>) <source>Mantodea: Gottesanbeterinnen der Welt.</source><publisher-name>Natur und Tier–Verlag GmbH</publisher-name>, <publisher-loc>Münster</publisher-loc>, <lpage>519</lpage> pp.</mixed-citation></ref><ref id="B74"><mixed-citation xmlns:xlink="http://www.w3.org/1999/xlink" xlink:type="simple"><person-group><name name-style="western"><surname>Otte</surname><given-names>D</given-names></name><name name-style="western"><surname>Spearman</surname><given-names>L</given-names></name></person-group> (<year>2005</year>) <article-title>Mantida Species File</article-title>. <source>Catalog of the Mantids of the World</source>. <publisher-name>Association of Insect Diversity</publisher-name>, <publisher-loc>Philadelphia</publisher-loc>, <lpage>489</lpage> pp.</mixed-citation></ref><ref id="B5"><mixed-citation xmlns:xlink="http://www.w3.org/1999/xlink" xlink:type="simple"><person-group><name name-style="western"><surname>Agudelo</surname><given-names>RAA</given-names></name><name name-style="western"><surname>Lombardo</surname><given-names>F</given-names></name><name name-style="western"><surname>Jantsch</surname><given-names>LJ</given-names></name></person-group> (<year>2007</year>) <article-title>Checklist of the Neotropical mantids (Insecta, Dictyoptera, Mantodea).</article-title><source>Biota Colombiana</source><volume>8</volume>(<issue>2</issue>): <fpage>105</fpage>-<lpage>158</lpage>.</mixed-citation></ref><ref id="B37"><mixed-citation xmlns:xlink="http://www.w3.org/1999/xlink" xlink:type="simple"><person-group><name name-style="western"><surname>Giglio-Tos</surname><given-names>E</given-names></name></person-group> (<year>1914</year>) <article-title>Mantidi esotici. Generi e specie nuove.</article-title><source>Bullettino della Societa Entomologica Italiana</source><volume>46</volume>: <fpage>31</fpage>-<lpage>108</lpage>.</mixed-citation></ref></ref-list></tp:taxon-treatment>
