# Supplementary material for: Revision of the Neotropical bark mantis genus Liturgusa Saussure, 1869 (Insecta, Mantodea, Liturgusini)
Source: Zookeys. 2014 Mar 18;(390):1–214. doi: 10.3897/zookeys.390.6661 (PMC3978261; doi:10.3897/zookeys.390.6661)
Supplement: XML Treatment for Hagiomantis mesopoda [file zookeys.390.6661-treatment34.xml]

<!DOCTYPE tp:taxon-treatment
  PUBLIC "-//TaxonX//DTD Taxonomic Treatment Publishing DTD v0 20100105//EN" "tax-treatment-NSO.dtd">
<tp:taxon-treatment xmlns:tp="http://www.plazi.org/taxpub"><tp:treatment-meta><mixed-citation publication-type="journal"><person-group><name><surname>Svenson</surname><given-names>Gavin J.</given-names></name></person-group><article-title>Revision of the Neotropical bark mantis genus <italic>Liturgusa</italic> Saussure, 1869 (Insecta, Mantodea, Liturgusini)</article-title><source>Zookeys</source><day>18</day><month>3</month><year>2014</year><volume>2014</volume><issue>390</issue><fpage>1</fpage><lpage>214</lpage><pub-id pub-id-type="doi">10.3897/zookeys.390.6661</pub-id></mixed-citation></tp:treatment-meta><tp:nomenclature><tp:taxon-name>
                            <tp:taxon-name-part taxon-name-part-type="genus">Hagiomantis</tp:taxon-name-part>
                            <tp:taxon-name-part taxon-name-part-type="species">mesopoda</tp:taxon-name-part>
                            <object-id xmlns:xlink="http://www.w3.org/1999/xlink" xlink:type="simple">http://species-id.net/wiki/Hagiomantis_mesopoda</object-id>
                        </tp:taxon-name><tp:taxon-authority>(Westwood, 1889)</tp:taxon-authority><tp:nomenclature-citation-list><tp:nomenclature-citation><tp:taxon-name>Liturgousa mesopoda</tp:taxon-name><comment>: <xref ref-type="bibr" rid="B107">Westwood 1889</xref>: 5, 30, 51, pl. 13, fig. 10; <xref ref-type="bibr" rid="B63">Kirby 1904</xref>: 271; <xref ref-type="bibr" rid="B30">Chopard 1911</xref>: 323; <xref ref-type="bibr" rid="B43">Hebard 1919b</xref>: 134.</comment></tp:nomenclature-citation><!--PageBreak--><tp:nomenclature-citation><tp:taxon-name>Liturgusa mesopoda</tp:taxon-name><comment>: <xref ref-type="bibr" rid="B6">Apolinar M. 1924</xref>: 47; <xref ref-type="bibr" rid="B40">Giglio-Tos 1927</xref>: 294; <xref ref-type="bibr" rid="B14">Beier 1935</xref>: 11, pl. 3, fig. 7; <xref ref-type="bibr" rid="B7">Apolinar M. 1937</xref>: 226; <xref ref-type="bibr" rid="B103">Terra 1995</xref>: 54; <xref ref-type="bibr" rid="B62">Jantsch 1999</xref>: 48; <xref ref-type="bibr" rid="B86">Salazar E. 1999</xref>: 10; <xref ref-type="bibr" rid="B88">Salazar E. 2002</xref>: 124; <xref ref-type="bibr" rid="B35">Ehrmann 2002</xref>: 207; <xref ref-type="bibr" rid="B74">Otte and Spearman 2005</xref>: 133; <xref ref-type="bibr" rid="B5">Agudelo et al. 2007</xref>: 116, 142.</comment></tp:nomenclature-citation><tp:nomenclature-citation><tp:taxon-name>Liturgusa mesapoda</tp:taxon-name><comment>: <xref ref-type="bibr" rid="B1">Agudelo 2004</xref>: 55, Table 3.1; <xref ref-type="bibr" rid="B2">Agudelo 2005</xref>: 3.</comment></tp:nomenclature-citation></tp:nomenclature-citation-list></tp:nomenclature><tp:treatment-sec sec-type="Type"><title>Type.</title><p>Holotype Female. Oxford University Museum of Natural History, Oxford, United Kingdom.</p></tp:treatment-sec><tp:treatment-sec sec-type="Type locality"><title>Type locality.</title><p>French Guiana: Guiana Francesca, St. Laurent de Maroni (Depuiset) (Lat. 5.487038, Long. -54.008462).</p></tp:treatment-sec><tp:treatment-sec sec-type="Material examined"><title>Material examined.</title><p><italic><tp:taxon-name>Hagiomantis mesopoda</tp:taxon-name></italic> (Westwood, 1889).</p><table-wrap position="anchor" orientation="portrait"><table id="T30"><tbody><tr><th rowspan="1" colspan="1">Sex</th><th rowspan="1" colspan="1">Type</th><th rowspan="1" colspan="1">Country</th><th rowspan="1" colspan="1">Label</th><th rowspan="1" colspan="1">Latitude Longitude</th><th rowspan="1" colspan="1">Code</th></tr><tr><td rowspan="1" colspan="1">Female</td><td rowspan="1" colspan="1">Holotype</td><td rowspan="1" colspan="1">French Guiana</td><td rowspan="1" colspan="1">St. Laurent du Maroni (Depuiset)</td><td rowspan="1" colspan="1"><named-content xmlns:xlink="http://www.w3.org/1999/xlink" content-type="dwc:verbatimCoordinates" xlink:type="simple">5.487038, -54.008462</named-content></td><td rowspan="1" colspan="1">OUMNH</td></tr><tr><td rowspan="1" colspan="1">Male</td><td rowspan="1" colspan="1">nontype</td><td rowspan="1" colspan="1">French Guiana</td><td rowspan="1" colspan="1">Saut Aiuara, 8-VIII-1994, P. Peters</td><td rowspan="1" colspan="1"/><td rowspan="1" colspan="1">MNHN 029</td></tr><tr><td rowspan="1" colspan="1">Female</td><td rowspan="1" colspan="1">nontype</td><td rowspan="1" colspan="1">French Guiana</td><td rowspan="1" colspan="1">St-Laurent du Maroni, Collection Le Moult</td><td rowspan="1" colspan="1"><named-content xmlns:xlink="http://www.w3.org/1999/xlink" content-type="dwc:verbatimCoordinates" xlink:type="simple">5.487038, -54.008462</named-content></td><td rowspan="1" colspan="1">MNHN 030</td></tr><tr><td rowspan="1" colspan="1">Female</td><td rowspan="1" colspan="1">nontype</td><td rowspan="1" colspan="1">French Guiana</td><td rowspan="1" colspan="1">Pied Saut Parare, IX-1977, M. Descamps Rec.</td><td rowspan="1" colspan="1"><named-content xmlns:xlink="http://www.w3.org/1999/xlink" content-type="dwc:verbatimCoordinates" xlink:type="simple">4.046724, -52.698087</named-content></td><td rowspan="1" colspan="1">MNHN 031</td></tr><tr><td rowspan="1" colspan="1">Female</td><td rowspan="1" colspan="1">nontype</td><td rowspan="1" colspan="1">French Guiana</td><td rowspan="1" colspan="1">Nouveau Chantier, collection Le Moult, Coll. L. Chopard, 1919, Novembre</td><td rowspan="1" colspan="1"/><td rowspan="1" colspan="1">MNHN 032</td></tr></tbody></table></table-wrap><!--PageBreak--><!--PageBreak--></tp:treatment-sec><tp:treatment-sec sec-type="Taxonomic history"><title>Taxonomic history.</title><p>One of the earlier specimens described (<xref ref-type="bibr" rid="B107">Westwood 1889</xref>), <italic><tp:taxon-name>Hagiomantis mesopoda</tp:taxon-name></italic> has always been included within <italic><tp:taxon-name>Liturgusa</tp:taxon-name></italic>. However, the examination of the holotype while treating the broader diversity of <italic><tp:taxon-name>Liturgusa</tp:taxon-name></italic> has revealed the species actually fits within the closely related genus <italic><tp:taxon-name>Hagiomantis</tp:taxon-name></italic> Saussure &amp; Zehntner, 1894. Although the species is moved into <italic><tp:taxon-name>Hagiomantis</tp:taxon-name></italic>, the broader genus is not treated within this study, but <italic><tp:taxon-name>Hagiomantis mesopoda</tp:taxon-name></italic> is redescribed herein. Two type specimens labeled as <italic><tp:taxon-name>Liturgusa mesopoda</tp:taxon-name></italic> from the Oxford University Museum of Natural History (OUMNH Type 452 2/3 and 3/3) were also examined and found to be <italic><tp:taxon-name>Liturgusa cayennensis</tp:taxon-name></italic>. The history of these two specimens is not known, but they should not be considered as types of <italic><tp:taxon-name>Hagiomantis mesopoda</tp:taxon-name></italic> and may have been mislabeled at some point in the past. Further, <xref ref-type="bibr" rid="B107">Westwood (1889</xref>: 30) references only the holotype from St. Laurent de Maroni, French Guiana, and not any additional type material.</p></tp:treatment-sec><tp:treatment-sec sec-type="Diagnosis"><title>Diagnosis.</title><p>Large species with a dark dorsal habitus, the coloration with highly contrasting light and dark mottling on the forewings. Numerous tubercles present on the posterior (external) surface of the prothoracic femora, the mesofemora, and the metafemora.</p></tp:treatment-sec><tp:treatment-sec sec-type="Description"><title>Description.</title><p><bold>Male.</bold> (<xref ref-type="fig" rid="F38">Fig. 38A</xref>) N=1: Body length 31.77; forewing length 17.12; hindwing length 13.71; pronotum length 9.15; prozone length 2.60; pronotum width 2.76; pronotum narrow width 2.07; head width 5.33; head vertex to clypeus 2.03; frons width 1.80; frons height 0.74; prothoracic femur length 8.30; mesothoracic femur length 11.63; mesothoracic tibia length 9.67; mesothoracic tarsus length 7.86; metathoracic femur length 10.18; metathoracic tibia length 11.26; metathoracic tarsus length 11.21; pronotal elongation measure 0.28; pronotal shape measure 0.30; head shape measure 0.38; frons shape measure 0.41; anteroventral femoral spine count 15; anteroventral tibial spine count 10; posteroventral tibial spine count 8.</p><fig id="F38" position="float" orientation="portrait"><label>Figure 38.</label><caption><p><italic><tp:taxon-name>Hagiomantis mesopoda</tp:taxon-name></italic> (Westwood, 1889), dorsal habitus: <bold>A</bold> male from French Guiana (MNHN 029) <bold>B</bold> female from French Guiana (MNHN 031).</p></caption><graphic xmlns:xlink="http://www.w3.org/1999/xlink" xlink:href="zookeys-390-001-g038.jpg" position="float" orientation="portrait" xlink:type="simple"/></fig><p><italic>Head</italic> (<xref ref-type="fig" rid="F46">Fig. 46G</xref>): Transverse with large, rounded eyes projecting outside the profile of the head both laterally and anteriorly (the anterior margin of the eyes anterior to the central surface of the head). Juxta-ocular protuberances present, the lateral third being the most pronounced; the vertex between the parietal sutures is slightly concave; vertex lower than the dorsal margin of the eyes. Frontal suture with a faint curved carina, forming sharp angle medially. Two slightly protruding mounds are located symmetrically between the lateral sections of the frontal suture and the parietal sutures. Ocelli small with the central ocellus oriented anteriorly while the lateral are oriented anterolaterally at the 45 degree angle from the central axis of the head; protruding slightly on cuticular mounds. Frons narrowed between the antennal insertion sites and depressed below the central ocellus; a transverse carina present below the central ocellus, running from lateral margins under the antennal insertion sites medially in a dorsally oriented curve. Upper margin of clypeus convex, lower margin slightly concave; a central protruding ridge; the lateral margins tapering, widest at the upper margin. Labrum with minimal sculpting and a rounded terminus; lateral margins widening ventrally and concave. Antennae filiform and with rare setae, pale proximally and fading to black distally. Varying levels of black markings across the anterior surface of head. Palpi are pale.</p><!--PageBreak--><!--PageBreak--><!--PageBreak--><p><italic>Pronotum</italic> (<xref ref-type="fig" rid="F50">Fig. 50K</xref>): Elongate with a less defined supra-coxal bulge; dorsal surface with numerous tubercles; prozone long with parallel lateral margins prior to a rounded anterior margin; metazone long with sweeping concave lateral margins that exhibit small denticles; posterior margin of the metazone straight; the dorsal surface of the posterior half of the metazone depressed. Supra-coxal sulcus strongly defined. The lateral margins of the pronotum slightly expanded to form a small ledge. Colored with black and pale markings that vary across specimens.</p><!--PageBreak--><!--PageBreak--><!--PageBreak--><!--PageBreak--><!--PageBreak--><!--PageBreak--><!--PageBreak--><!--PageBreak--><!--PageBreak--><!--PageBreak--><!--PageBreak--><p><italic>Prothoracic Legs</italic>: Femur robust with a slightly concave dorsal margin distally, the proximal third convex; anteroventral and posteroventral spines well developed; line of small, pointed tubercles running medially of the posteroventral spines; anteroventral spines black, posteroventral spines pale basally with black terminus. A strongly pronounced continuous carina running from distal terminus of femur along dorsal margin to the base, circling the posterior (external) surface of the proximal end and running along the ventral margin at the base of the posteroventral spines. Pale to dark banding on posterior (external) surface of femur with numerous tubercles; anterior (inner) surface pale with femoral brush colored black; ventral surface pale. Well developed femoral pit on the ventral surface to accommodate terminal posteroventral tibial spine positioned on the lateral margin between the proximal two posteroventral spines, pushing the margin outward; pit is pale. Posterior prothoracic femoral genicular spine much smaller than posteroventral spines, originating distal to the beginning of the genicular lobe. Prothoracic tibial spines robust; the posteroventral spines with the first and second most proximal and fifth through seventh shorter than the slightly longer proximal third, fourth, and terminal spines; the anteroventral spines longest at distal end and shortening proximally. Prothoracic tibiae with a line of pronounced tubercles on the posterior surface, extending almost the entire length. Tarsi banded with pale and dark coloration. Prothoracic coxae smooth with varying black markings on the posterior and ventral surface, the anterior surface entirely pale.</p><!--PageBreak--><p><italic>Meso- and Metathoracic Legs</italic>: Long and slender with pale to dark banding on the femur and tibia. Femora with a pronounced ventral carina and a faint dorsal carina; posterior (upper) surface with pronounced tubercles. Tibiae banded with alternating pale and dark regions. Mesotarsi with first segment shorter than remaining segments combined. Metatarsi with first segment longer than remaining segments combined.</p><p><italic>Wings</italic>: Fully developed, but shorter than the abdomen. Forewings mottled with contrasting regions of brown, white, and black; the costal region with alternating irregular banding from pale to dark its entire length; the costal region not expanded. The forewings may be colored asymmetrically, one being mottled as described above while the other is much darker. Hindwings opaque and smoky with near black veins; the terminus of the discoidal region blunt and not projecting beyond the distal margin of anal region, the wing appearing truncate.</p><p><italic>Abdomen</italic>: Elongate, tubular, and smooth. Tergites with small, pointed posterolateral projections. Cerci cylindrical, long and setose, tapering to a point. Supra-anal plate broad with a blunt, straight terminus. Subgenital plate rounded, but with a broad medial depression, the bottom of which has a straight margin; without styli.</p><p><italic>Genital Complex</italic> (<xref ref-type="fig" rid="F53">Fig. 53F.1</xref>): The main body of ventral left sclerite (L4A) with a terminus that exhibits a heavily sclerotized region (75% percent of terminus) that ends abruptly on the left side with a angled, blunt nub. The apofisis falloid (afa) of the main body of dorsal left sclerite (L4B) well sclerotized with a very small, sharp terminus; the apical process (paa) heavily sclerotized and curved, ending with a smooth, rounded terminus that is heavily sclerotized. The right dorsal phallomere (fda) of the first sclerite of right phallomere (R1) tapers to a rounded terminus and is slightly sclerotized, without many setae; the ventral plate (pia) long and strongly sclerotized, extending nearly a third the entire length of R1, terminating with a rounded process oriented towards the ventral process (pva); the ventral process (pva) strongly sclerotized and small, tapering to a point.</p></tp:treatment-sec><tp:treatment-sec sec-type="Redescription"><title>Redescription.</title><p><bold>Female.</bold> (<xref ref-type="fig" rid="F38">Figs 38B</xref>, <xref ref-type="fig" rid="F39">39A</xref>) N=2: Body length 37.52–38.07 (37.79); forewing length 19.89–21.19 (20.54); hindwing length 16.84; pronotum length 11.53–11.54 (11.54); prozone length 3.24–3.34 (3.29); pronotum width 3.39–3.50 (3.45); pronotum narrow width 2.46–2.65 (2.55); head width 6.26–6.53 (6.39); head vertex to clypeus 2.54–2.70 (2.63); frons width 2.26–2.32 (2.29); frons height 0.93–0.96 (0.94); prothoracic femur length 10.09–10.43 (10.26); mesothoracic femur length 13.51–13.69 (13.60); mesothoracic tibia length 11.03–11.08 (11.05); mesothoracic tarsus length 9.78–9.94 (9.86); metathoracic femur length 11.82–11.96 (11.89); metathoracic tibia length 12.52–13.44 (12.98); metathoracic tarsus length 13.41–13.56 (13.49); pronotal elongation measure 0.28–0.29 (0.28); pronotal shape measure 0.29–0.30 (0.30); head shape measure 0.41; frons shape measure 0.41; anteroventral femoral spine count 15; anteroventral tibial spine count 10; posteroventral tibial spine count 8.</p><fig id="F39" position="float" orientation="portrait"><label>Figure 39.</label><caption><p><italic><tp:taxon-name>Hagiomantis mesopoda</tp:taxon-name></italic> (Westwood, 1889) holotype female (OUMNH): <bold>A</bold> dorsal habitus <bold>B</bold> labels.</p></caption><graphic xmlns:xlink="http://www.w3.org/1999/xlink" xlink:href="zookeys-390-001-g039.jpg" position="float" orientation="portrait" xlink:type="simple"/></fig><p><italic>Head</italic> (<xref ref-type="fig" rid="F46">Fig. 46H</xref>): Juxta-ocular protuberances present, the middle third being the most pronounced; the vertex between the parietal sutures is slightly concave; vertex just lower than the dorsal margin of the eyes. Two protruding mounds are located symmetrically between the lateral region of the frontal suture and the parietal suture; region above the frontal suture between the two mounds depressed. A carina connecting all three ocelli that continues laterally half the distance to the margin of the eye. Palpi pale with a dark terminus.</p><!--PageBreak--><p><italic>Pronotum</italic> (<xref ref-type="fig" rid="F50">Fig. 50L</xref>): Metazone with sharply rounded posterior corners caused by straightening of the lateral margins in the posterior terminus connecting to a straight posterior margin.</p><p><italic>Prothoracic Legs</italic>: As described for males.</p><p><italic>Meso- and Metathoracic Legs</italic>: As described for males.</p><p><italic>Wings</italic>: As described for males.</p><p><italic>Abdomen</italic>: Elongate, gradually widening until the third to last tergite where it narrows dramatically, that last three segments being compressed. Tergites with small, pointed posterolateral projections. Supra-anal plate nearly square with a blunt, straight terminus.</p><fig id="F40" position="float" orientation="portrait"><label>Figure 40.</label><caption><p><italic><tp:taxon-name>Liturgusa</tp:taxon-name></italic>, head from the anterior perspective to scale (scale bar = 1 mm). <italic><tp:taxon-name>Liturgusa cayennensis</tp:taxon-name></italic> Saussure, 1869: <bold>A</bold> male <bold>B</bold> female. <italic><tp:taxon-name>Liturgusa lichenalis</tp:taxon-name></italic> Gerstaecker, 1889: <bold>C</bold> male <bold>D</bold> female. <italic><tp:taxon-name>Liturgusa guyanensis</tp:taxon-name></italic> La Greca, 1939: <bold>E</bold> male <bold>F</bold> female. <italic><tp:taxon-name>Liturgusa neblina</tp:taxon-name></italic> sp. n.: <bold>G</bold> female.</p></caption><graphic xmlns:xlink="http://www.w3.org/1999/xlink" xlink:href="zookeys-390-001-g040.jpg" position="float" orientation="portrait" xlink:type="simple"/></fig><fig id="F41" position="float" orientation="portrait"><label>Figure 41.</label><caption><p><italic><tp:taxon-name>Liturgusa</tp:taxon-name></italic>, head from the anterior perspective to scale (scale bar = 1 mm). <italic><tp:taxon-name>Liturgusa bororum</tp:taxon-name></italic> sp. n.: <bold>A</bold> male <bold>B</bold> female. <italic><tp:taxon-name>Liturgusa cura</tp:taxon-name></italic> sp. n.: <bold>C</bold> male <bold>D</bold> female. <italic><tp:taxon-name>Liturgusa fossetti</tp:taxon-name></italic> sp. n.: <bold>E</bold> male <bold>F</bold> female. <italic><tp:taxon-name>Liturgusa kirtlandi</tp:taxon-name></italic> sp. n.: <bold>G</bold> male <bold>H</bold> female.</p></caption><graphic xmlns:xlink="http://www.w3.org/1999/xlink" xlink:href="zookeys-390-001-g041.jpg" position="float" orientation="portrait" xlink:type="simple"/></fig><fig id="F42" position="float" orientation="portrait"><label>Figure 42.</label><caption><p><italic><tp:taxon-name>Liturgusa</tp:taxon-name></italic>, head from the anterior perspective to scale (scale bar = 1 mm). <italic><tp:taxon-name>Liturgusa maya</tp:taxon-name></italic> Saussure &amp; Zehntner, 1894: <bold>A</bold> male <bold>B</bold> female. <italic><tp:taxon-name>Liturgusa tessae</tp:taxon-name></italic> sp. n.: <bold>C</bold> male <bold>D</bold> female. <italic><tp:taxon-name>Liturgusa manausensis</tp:taxon-name></italic> sp. n.: <bold>E</bold> male. <italic><tp:taxon-name>Liturgusa stiewei</tp:taxon-name></italic> sp. n.: <bold>F</bold> female.</p></caption><graphic xmlns:xlink="http://www.w3.org/1999/xlink" xlink:href="zookeys-390-001-g042.jpg" position="float" orientation="portrait" xlink:type="simple"/></fig><fig id="F43" position="float" orientation="portrait"><label>Figure 43.</label><caption><p><italic><tp:taxon-name>Liturgusa</tp:taxon-name></italic>, head from the anterior perspective to scale (scale bar = 1 mm). <italic><tp:taxon-name>Liturgusa trinidadensis</tp:taxon-name></italic> sp. n.: <bold>A</bold> male <bold>B</bold> female. <italic><tp:taxon-name>Liturgusa zoae</tp:taxon-name></italic> sp. n.: <bold>C</bold> male <bold>D</bold> female. <italic><tp:taxon-name>Liturgusa cursor</tp:taxon-name></italic> Rehn, 1950: <bold>E</bold> male <bold>F</bold> female. <italic><tp:taxon-name>Liturgusa dominica</tp:taxon-name></italic> sp. n.: <bold>G</bold> male <bold>H</bold> female. <italic><tp:taxon-name>Liturgusa milleri</tp:taxon-name></italic> sp. n.: <bold>I</bold> male <bold>J</bold> female.</p></caption><graphic xmlns:xlink="http://www.w3.org/1999/xlink" xlink:href="zookeys-390-001-g043.jpg" position="float" orientation="portrait" xlink:type="simple"/></fig><fig id="F44" position="float" orientation="portrait"><label>Figure 44.</label><caption><p><italic><tp:taxon-name>Liturgusa</tp:taxon-name></italic>, head from the anterior perspective to scale (scale bar = 1 mm). <italic><tp:taxon-name>Liturgusa actuosa</tp:taxon-name></italic> Rehn, 1950: <bold>A</bold> male <bold>B</bold> female. <italic><tp:taxon-name>Liturgusa algorei</tp:taxon-name></italic> sp. n.: <bold>C</bold> male <bold>D</bold> female. <italic><tp:taxon-name>Liturgusa cameroni</tp:taxon-name></italic> sp. n.: <bold>E</bold> male <bold>F</bold> female. <italic><tp:taxon-name>Liturgusa krattorum</tp:taxon-name></italic> sp. n.: <bold>G</bold> male <bold>H</bold> female.</p></caption><graphic xmlns:xlink="http://www.w3.org/1999/xlink" xlink:href="zookeys-390-001-g044.jpg" position="float" orientation="portrait" xlink:type="simple"/></fig><fig id="F45" position="float" orientation="portrait"><label>Figure 45.</label><caption><p><italic><tp:taxon-name>Liturgusa</tp:taxon-name></italic> and <italic><tp:taxon-name>Fuga</tp:taxon-name></italic>, head from the anterior perspective to scale (scale bar = 1 mm). <italic><tp:taxon-name>Liturgusa purus</tp:taxon-name></italic> sp. n.: <bold>A</bold> male. <italic><tp:taxon-name>Liturgusa maroni</tp:taxon-name></italic> sp. n.: <bold>B</bold> female. <italic><tp:taxon-name>Liturgusa nubeculosa</tp:taxon-name></italic> Gerstaecker, 1889: <bold>C</bold> male <bold>D</bold> female. <italic><tp:taxon-name>Fuga annulipes</tp:taxon-name></italic> (Audinet Serville, 1839): <bold>E</bold> male <bold>F</bold> female. <italic><tp:taxon-name>Fuga fluminensis</tp:taxon-name></italic> (Piza, 1965): <bold>G</bold> male <bold>H</bold> female.</p></caption><graphic xmlns:xlink="http://www.w3.org/1999/xlink" xlink:href="zookeys-390-001-g045.jpg" position="float" orientation="portrait" xlink:type="simple"/></fig><fig id="F46" position="float" orientation="portrait"><label>Figure 46.</label><caption><p><italic><tp:taxon-name>Fuga</tp:taxon-name></italic>, <italic><tp:taxon-name>Velox</tp:taxon-name></italic>, <italic><tp:taxon-name>Corticomantis</tp:taxon-name></italic>, and <italic><tp:taxon-name>Hagiomantis</tp:taxon-name></italic>, head from the anterior perspective to scale (scale bar = 1 mm). <italic><tp:taxon-name>Fuga grimaldii</tp:taxon-name></italic> sp. n.: <bold>A</bold> male <bold>B</bold> female. <italic><tp:taxon-name>Velox wielandi</tp:taxon-name></italic> sp. n.: <bold>C</bold> male <bold>D</bold> female. <italic><tp:taxon-name>Corticomantis atricoxata</tp:taxon-name></italic> (Beier, 1931): <bold>E</bold> male <bold>F</bold> female. <italic><tp:taxon-name>Hagiomantis mesopoda</tp:taxon-name></italic> (Westwood, 1889): <bold>G</bold> male <bold>H</bold> female.</p></caption><graphic xmlns:xlink="http://www.w3.org/1999/xlink" xlink:href="zookeys-390-001-g046.jpg" position="float" orientation="portrait" xlink:type="simple"/></fig><fig id="F47" position="float" orientation="portrait"><label>Figure 47.</label><caption><p><italic><tp:taxon-name>Liturgusa</tp:taxon-name></italic>, dorsal perspective of the pronotum (scale bar = 1 mm). <italic><tp:taxon-name>Liturgusa cayennensis</tp:taxon-name></italic> Saussure, 1869: <bold>A</bold> male <bold>B</bold> female. <italic><tp:taxon-name>Liturgusa lichenalis</tp:taxon-name></italic> Gerstaecker, 1889: <bold>C</bold> male <bold>D</bold> female. <italic><tp:taxon-name>Liturgusa guyanensis</tp:taxon-name></italic> La Greca, 1939: <bold>E</bold> male <bold>F</bold> female. <italic><tp:taxon-name>Liturgusa neblina</tp:taxon-name></italic> sp. n.: <bold>G</bold> female. <italic><tp:taxon-name>Liturgusa bororum</tp:taxon-name></italic> sp. n.: <bold>H</bold> male <bold>I</bold> female. <italic><tp:taxon-name>Liturgusa cura</tp:taxon-name></italic> sp. n.: <bold>J</bold> male <bold>K</bold> female. <italic><tp:taxon-name>Liturgusa fossetti</tp:taxon-name></italic> sp. n.: <bold>L</bold> male <bold>M</bold> female. <italic><tp:taxon-name>Liturgusa kirtlandi</tp:taxon-name></italic> sp. n.: <bold>N</bold> male <bold>O</bold> female. <italic><tp:taxon-name>Liturgusa manausensis</tp:taxon-name></italic> sp. n.: <bold>P</bold> male. <italic><tp:taxon-name>Liturgusa maya</tp:taxon-name></italic> Saussure &amp; Zehntner, 1894: <bold>Q</bold> male <bold>R</bold> female. <italic><tp:taxon-name>Liturgusa tessae</tp:taxon-name></italic> sp. n.: <bold>S</bold> male <bold>T</bold> female.</p></caption><graphic xmlns:xlink="http://www.w3.org/1999/xlink" xlink:href="zookeys-390-001-g047.jpg" position="float" orientation="portrait" xlink:type="simple"/></fig><fig id="F48" position="float" orientation="portrait"><label>Figure 48.</label><caption><p><italic><tp:taxon-name>Liturgusa</tp:taxon-name></italic>, dorsal perspective of the pronotum (scale bar = 1 mm). <italic><tp:taxon-name>Liturgusa stiewei</tp:taxon-name></italic> sp. n.: <bold>A</bold> male <bold>B</bold> female. <italic><tp:taxon-name>Liturgusa trinidadensis</tp:taxon-name></italic> sp. n.: <bold>C</bold> male <bold>D</bold> female. <italic><tp:taxon-name>Liturgusa zoae</tp:taxon-name></italic> sp. n.: <bold>E</bold> male <bold>F</bold> female. <italic><tp:taxon-name>Liturgusa cursor</tp:taxon-name></italic> Rehn, 1950: <bold>G</bold> male <bold>H</bold> female. <italic><tp:taxon-name>Liturgusa dominica</tp:taxon-name></italic> sp. n.: <bold>I</bold> male <bold>J</bold> female. <italic><tp:taxon-name>Liturgusa milleri</tp:taxon-name></italic> sp. n.: <bold>K</bold> male <bold>L</bold> female.</p></caption><graphic xmlns:xlink="http://www.w3.org/1999/xlink" xlink:href="zookeys-390-001-g048.jpg" position="float" orientation="portrait" xlink:type="simple"/></fig><fig id="F49" position="float" orientation="portrait"><label>Figure 49.</label><caption><p><italic><tp:taxon-name>Liturgusa</tp:taxon-name></italic>, dorsal perspective of the pronotum (scale bar = 1 mm). <italic><tp:taxon-name>Liturgusa actuosa</tp:taxon-name></italic> Rehn, 1950: <bold>A</bold> male <bold>B</bold> female. <italic><tp:taxon-name>Liturgusa algorei</tp:taxon-name></italic> sp. n.: <bold>C</bold> male <bold>D</bold> female. <italic><tp:taxon-name>Liturgusa cameroni</tp:taxon-name></italic> sp. n.: <bold>E</bold> male <bold>F</bold> female. <italic><tp:taxon-name>Liturgusa krattorum</tp:taxon-name></italic> sp. n.: <bold>G</bold> male <bold>H</bold> female. <italic><tp:taxon-name>Liturgusa maroni</tp:taxon-name></italic> sp. n.: <bold>I</bold> female. <italic><tp:taxon-name>Liturgusa purus</tp:taxon-name></italic> sp. n.: <bold>J</bold> male. <italic><tp:taxon-name>Liturgusa nubeculosa</tp:taxon-name></italic> Gerstaecker, 1889: <bold>K</bold> male <bold>L</bold> female.</p></caption><graphic xmlns:xlink="http://www.w3.org/1999/xlink" xlink:href="zookeys-390-001-g049.jpg" position="float" orientation="portrait" xlink:type="simple"/></fig><fig id="F50" position="float" orientation="portrait"><label>Figure 50.</label><caption><p><italic><tp:taxon-name>Fuga</tp:taxon-name></italic>, <italic><tp:taxon-name>Velox</tp:taxon-name></italic>, <italic><tp:taxon-name>Corticomantis</tp:taxon-name></italic>, and <italic><tp:taxon-name>Hagiomantis</tp:taxon-name></italic>, dorsal perspective of the pronotum (scale bar = 1 mm). <italic><tp:taxon-name>Fuga annulipes</tp:taxon-name></italic> (Audinet Serville, 1838): <bold>A</bold> male <bold>B</bold> female. <italic><tp:taxon-name>Fuga fluminensis</tp:taxon-name></italic> (Piza, 1965): <bold>C</bold> male <bold>D</bold> female. <italic><tp:taxon-name>Fuga grimaldii</tp:taxon-name></italic> sp. n.: <bold>E</bold> male <bold>F</bold> female. <italic><tp:taxon-name>Velox wielandi</tp:taxon-name></italic> sp. n.: <bold>G</bold> male <bold>H</bold> female. <italic><tp:taxon-name>Corticomantis atricoxata</tp:taxon-name></italic> (Beier, 1931): <bold>I</bold> male <bold>J</bold> female. <italic><tp:taxon-name>Hagiomantis mesopoda</tp:taxon-name></italic> (Westwood, 1889): <bold>K</bold> male <bold>L</bold> female.</p></caption><graphic xmlns:xlink="http://www.w3.org/1999/xlink" xlink:href="zookeys-390-001-g050.jpg" position="float" orientation="portrait" xlink:type="simple"/></fig><fig id="F51" position="float" orientation="portrait"><label>Figure 51.</label><caption><p><italic><tp:taxon-name>Liturgusa</tp:taxon-name></italic>, male genital complex from the ventral perspective (scale bar = 1 mm, but all secondary illustrations 60% of scale (e.g. B.2 and B.3). <italic><tp:taxon-name>Liturgusa cayennensis</tp:taxon-name></italic> Saussure, 1869: <bold>A.1</bold> French Guiana (ANSP 055) <bold>A.2</bold> French Guiana (MNHN 074). <italic><tp:taxon-name>Liturgusa lichenalis</tp:taxon-name></italic> Gerstaecker, 1889: <bold>B.1</bold> Peru (CAS 005) <bold>B.2</bold> Peru (CLEV GSMC000259) <bold>B.3</bold> Peru (CAS 010) <bold>B.4</bold> Peru (MEKRB 010). <italic><tp:taxon-name>Liturgusa guyanensis</tp:taxon-name></italic> La Greca, 1939: <bold>C.1</bold> Guyana (CAS 017). <italic><tp:taxon-name>Liturgusa bororum</tp:taxon-name></italic> sp. n.: <bold>D.1</bold> Holotype from Peru (MNHN 038). <italic><tp:taxon-name>Liturgusa cura</tp:taxon-name></italic> sp. n.: <bold>E.1</bold> Holotype from Venezuela (ANSP 082). <italic><tp:taxon-name>Liturgusa fossetti</tp:taxon-name></italic> sp. n.: <bold>F.1</bold> Paratype from Panama (CAS 020). <italic><tp:taxon-name>Liturgusa kirtlandi</tp:taxon-name></italic> sp. n.: <bold>G.1</bold> Paratype from Bolivia (CLEV GSMC000276) <bold>G.2</bold> Paratype from Bolivia (CLEV GSMC000279) <bold>G.3</bold> Paratype from Bolivia (CLEV GSMC000283) <bold>G.4</bold> Paratype from Bolivia (CLEV GSMC000282). <italic><tp:taxon-name>Liturgusa manausensis</tp:taxon-name></italic> sp. n.: <bold>H.1</bold> Holotype from Brazil (USNM 001). <italic><tp:taxon-name>Liturgusa maya</tp:taxon-name></italic> Saussure &amp; Zehntner, 1894: <bold>I.1</bold> Colombia (AMNH 011) <bold>I.2</bold> Peru (ANSP 038) <bold>I.3</bold> Venezuela (AMNH 023) <bold>I.4</bold> Guatemala (USNM 014). <italic><tp:taxon-name>Liturgusa tessae</tp:taxon-name></italic> sp. n.: <bold>J.1</bold> Paratype from Bolivia (CLEV GSMC000268) <bold>J.2</bold> Paratype from Brazil (ZMHB 004) <bold>J.3</bold> Paratype from Brazil (USNM 007) <bold>J.4</bold> Paratype from Brazil (MNHN 086) <bold>J.5</bold> Paratype from Brazil (ANSP 110); <bold>J.6</bold> Paratype from Brazil (ANSP 109).</p></caption><graphic xmlns:xlink="http://www.w3.org/1999/xlink" xlink:href="zookeys-390-001-g051.jpg" position="float" orientation="portrait" xlink:type="simple"/></fig><fig id="F52" position="float" orientation="portrait"><label>Figure 52.</label><caption><p><italic><tp:taxon-name>Liturgusa</tp:taxon-name></italic>, male genital complex from the ventral perspective (scale bar = 1 mm, but all secondary illustrations 60% of scale (e.g. <bold>A.2</bold> and <bold>A.3</bold>). <italic><tp:taxon-name>Liturgusa trinidadensis</tp:taxon-name></italic> sp. n.: <bold>A.1</bold> Paratype from Trinidad (ANSP 002) <bold>A.2</bold> Paratype from Trinidad (ANSP 036) <bold>A.3</bold> Paratype from Trinidad (ANSP 085) <bold>A.4</bold> Paratype from Trinidad (ANSP 037) <bold>A.5</bold> Paratype from Trinidad (USNM 019). <italic><tp:taxon-name>Liturgusa zoae</tp:taxon-name></italic> sp. n.: <bold>B.1</bold> Holotype from Guatemala (USNM 062). <italic><tp:taxon-name>Liturgusa cursor</tp:taxon-name></italic> Rehn, 1935: <bold>C.1</bold> Panama (ANSP 060) <bold>C.2</bold> Panama (ANSP 062) <bold>C.3</bold> Panama (ANSP 063). <italic><tp:taxon-name>Liturgusa dominica</tp:taxon-name></italic> sp. n.: <bold>D.1</bold> Paratype from Dominica (USNM 042). <italic><tp:taxon-name>Liturgusa milleri</tp:taxon-name></italic> sp. n.: <bold>E.1</bold> Paratype from French Guiana (MNHN 035). <italic><tp:taxon-name>Liturgusa actuosa</tp:taxon-name></italic> Rehn, 1950: <bold>F.1</bold> Panama (ANSP 044) <bold>F.2</bold> Panama (USNM 012) <bold>F.3</bold> Panama (CAS 006). <italic><tp:taxon-name>Liturgusa algorei</tp:taxon-name></italic> sp. n.: <bold>G.1</bold> Paratype from Ecuador (MNHN 037) <bold>G.2</bold> Holotype from Peru (MNHN 095). <italic><tp:taxon-name>Liturgusa cameroni</tp:taxon-name></italic> sp. n.: <bold>H.1</bold> Paratype from Venezuela (AMNH 017). <italic><tp:taxon-name>Liturgusa krattorum</tp:taxon-name></italic> sp. n.: <bold>I.1</bold> Paratype from Peru (MNHN 024). <italic><tp:taxon-name>Liturgusa nubeculosa</tp:taxon-name></italic> Gerstaecker, 1889: <bold>J.1</bold> Colombia (USNM 009) <bold>J.2</bold> Ecuador (USNM 068). <italic><tp:taxon-name>Liturgusa purus</tp:taxon-name></italic> sp. n.: <bold>K.1</bold> Holotype from Brazil (ANSP 101).</p></caption><graphic xmlns:xlink="http://www.w3.org/1999/xlink" xlink:href="zookeys-390-001-g052.jpg" position="float" orientation="portrait" xlink:type="simple"/></fig><fig id="F53" position="float" orientation="portrait"><label>Figure 53.</label><caption><p><italic><tp:taxon-name>Fuga</tp:taxon-name></italic>, <italic><tp:taxon-name>Velox</tp:taxon-name></italic>, <italic><tp:taxon-name>Corticomantis</tp:taxon-name></italic>, and <italic><tp:taxon-name>Hagiomantis</tp:taxon-name></italic>, male genital complex from the ventral perspective (scale bar = 1 mm, but all secondary illustrations 60% of scale (e.g. C.2). <italic><tp:taxon-name>Fuga annulipes</tp:taxon-name></italic> (Audinet Serville, 1838): <bold>A.1</bold> Brazil (ZMUH 007) <bold>A.2</bold> Brazil (ZMUH 006). <italic><tp:taxon-name>Fuga fluminensis</tp:taxon-name></italic> (Piza, 1965): <bold>B.1</bold> damaged specimen from Brazil (BMNH 010) <bold>B.2</bold> Brazil (OUMNH 002). <italic><tp:taxon-name>Fuga grimaldii</tp:taxon-name></italic> sp. n.: <bold>C.1</bold> Holotype from Brazil (AMNH 019). <italic><tp:taxon-name>Velox wielandi</tp:taxon-name></italic> sp. n.: <bold>D.1</bold> Holotype from Brazil (ZMUH 015). <italic><tp:taxon-name>Corticomantis atricoxata</tp:taxon-name></italic> (Beier, 1931): <bold>E.1</bold> Costa Rica (USNM 026) <bold>E.2</bold> Costa Rica (USNM 028) <bold>E.3</bold> Costa Rica (USNM 030). <italic><tp:taxon-name>Hagiomantis mesopoda</tp:taxon-name></italic> (Westwood, 1889): <bold>F.1</bold> French Guiana (MNHN 029).</p></caption><graphic xmlns:xlink="http://www.w3.org/1999/xlink" xlink:href="zookeys-390-001-g053.jpg" position="float" orientation="portrait" xlink:type="simple"/></fig></tp:treatment-sec><ref-list><ref id="B107"><mixed-citation xmlns:xlink="http://www.w3.org/1999/xlink" xlink:type="simple"><person-group><name name-style="western"><surname>Westwood</surname><given-names>JO</given-names></name></person-group> (<year>1889</year>) <source>Revisio Insectorum Familiae Mantidarum, speciebus novis aut minus cognitis descriptis et delineatis.</source><publisher-name>Gurney and Jackson</publisher-name>, <publisher-loc>London</publisher-loc>, <lpage>55</lpage> pp.</mixed-citation></ref><ref id="B63"><mixed-citation xmlns:xlink="http://www.w3.org/1999/xlink" xlink:type="simple"><person-group><name name-style="western"><surname>Kirby</surname><given-names>WF</given-names></name></person-group> (<year>1904</year>) <source>A synonymic Catalogue of Orthoptera. I. Orthoptera Euplexoptera, Cursoria et Gressoria)</source>. <volume>Vol. 1</volume>. <publisher-name>British Museum, Nat. Hist.</publisher-name>, <publisher-loc>London</publisher-loc>, <lpage>501</lpage> pp.</mixed-citation></ref><ref id="B30"><mixed-citation xmlns:xlink="http://www.w3.org/1999/xlink" xlink:type="simple"><person-group><name name-style="western"><surname>Chopard</surname><given-names>L</given-names></name></person-group> (<year>1911</year>) <article-title>Contribution de la faune des Orthoptères de la Guyane française.</article-title><source>Annales de la Société Entomologique de France</source><volume>80</volume>: <fpage>315</fpage>-<lpage>350</lpage>.</mixed-citation></ref><ref id="B43"><mixed-citation xmlns:xlink="http://www.w3.org/1999/xlink" xlink:type="simple"><person-group><name name-style="western"><surname>Hebard</surname><given-names>M</given-names></name></person-group> (<year>1919b</year>) <article-title>Studies in the Dermaptera and Orthoptera of Colombia. First Paper. Dermaptera and Orthopterous Families Blattidae, Mantidae and Phasmidae.</article-title><source>Transactions of the American Entomological Society</source><volume>45</volume>(<issue>2</issue>): <fpage>89</fpage>-<lpage>179</lpage>.</mixed-citation></ref><ref id="B6"><mixed-citation xmlns:xlink="http://www.w3.org/1999/xlink" xlink:type="simple"><person-group><name name-style="western"><surname>Apolinar Maria</surname><given-names>HA</given-names></name></person-group> (<year>1924</year>) <article-title>Especies nuevas y observaciones sobre Dermapteros y Ortopteros Colombianos. Familia de los Mantidos.</article-title><source>Boletin Sociedad Colombiana de Ciencias Naturales</source><volume>75</volume>: <fpage>45</fpage>-<lpage>50</lpage>.</mixed-citation></ref><ref id="B40"><mixed-citation xmlns:xlink="http://www.w3.org/1999/xlink" xlink:type="simple"><person-group><name name-style="western"><surname>Giglio-Tos</surname><given-names>E</given-names></name></person-group> (<year>1927</year>) <chapter-title>Mantidae</chapter-title>. In: <source>Das Tierreich</source>. <publisher-name>Walter de Gruyter &amp; Co.</publisher-name>, <publisher-loc>Berlin</publisher-loc>, <lpage>707</lpage> pp.</mixed-citation></ref><ref id="B14"><mixed-citation xmlns:xlink="http://www.w3.org/1999/xlink" xlink:type="simple"><person-group><name name-style="western"><surname>Beier</surname><given-names>M</given-names></name></person-group> (<year>1935</year>) <article-title>Mantodea, Fam. Mantidae, Subfam. Mantinae.</article-title><source>Genera Insectorum de P. Wytsman</source><issue>203 Fascicule</issue>, <size units="page">154 pp</size>.</mixed-citation></ref><ref id="B7"><mixed-citation xmlns:xlink="http://www.w3.org/1999/xlink" xlink:type="simple"><person-group><name name-style="western"><surname>Apolinar Maria</surname><given-names>HA</given-names></name></person-group> (<year>1937</year>) <article-title>Especies nuevas y observaciones diversas sobre Dermapteros y Ortopteros Colombianos. Familia de los Mantidos.</article-title><source>Revista de la Academia de Ciencias Exactas fisicas y Naturales</source><volume>1</volume>(<issue>3</issue>): <fpage>226</fpage>-<lpage>227</lpage>.</mixed-citation></ref><ref id="B103"><mixed-citation xmlns:xlink="http://www.w3.org/1999/xlink" xlink:type="simple"><person-group><name name-style="western"><surname>Terra</surname><given-names>PS</given-names></name></person-group> (<year>1995</year>) <article-title>Revisao Sistematica Dos Generos De Louva-A-Deus Da Regiao Neotropical (Mantodea).</article-title><source>Revista Brasileira de Zoologia</source><volume>39</volume>(<issue>1</issue>): <fpage>13</fpage>-<lpage>94</lpage>.</mixed-citation></ref><ref id="B62"><mixed-citation xmlns:xlink="http://www.w3.org/1999/xlink" xlink:type="simple"><person-group><name name-style="western"><surname>Jantsch</surname><given-names>LJ</given-names></name></person-group> (<year>1999</year>) <source>Estudos filogenéticos em Mantódeos americanos (Insecta: Pterygota: Mantodea).</source><publisher-name>PUCRS</publisher-name>, <publisher-loc>Doutorado, Porto Alegre</publisher-loc>, <lpage>138</lpage> pp.</mixed-citation></ref><ref id="B86"><mixed-citation xmlns:xlink="http://www.w3.org/1999/xlink" xlink:type="simple"><person-group><name name-style="western"><surname>Salazar</surname><given-names>EJA</given-names></name></person-group> (<year>1999</year>) <article-title>Celo Materno en <italic>Stagmomantis theophila</italic> Rehn, 1904 y un Listado de las Especies de Mantodea Conocidas para Colombia.</article-title><source>Boletin Cientifico Museo de Historia Natural Universiad de Caldas</source><volume>3</volume>: <fpage>7</fpage>-<lpage>12</lpage>.</mixed-citation></ref><ref id="B88"><mixed-citation xmlns:xlink="http://www.w3.org/1999/xlink" xlink:type="simple"><person-group><name name-style="western"><surname>Salazar</surname><given-names>EJA</given-names></name></person-group> (<year>2002</year>) <article-title>Lista de los Mantodea (Insecta) Conocidos para Colombia.</article-title><source>Biota Colombiana</source><volume>3</volume>(<issue>1</issue>): <fpage>119</fpage>-<lpage>130</lpage>.</mixed-citation></ref><ref id="B35"><mixed-citation xmlns:xlink="http://www.w3.org/1999/xlink" xlink:type="simple"><person-group><name name-style="western"><surname>Ehrmann</surname><given-names>R</given-names></name></person-group> (<year>2002</year>) <source>Mantodea: Gottesanbeterinnen der Welt.</source><publisher-name>Natur und Tier–Verlag GmbH</publisher-name>, <publisher-loc>Münster</publisher-loc>, <lpage>519</lpage> pp.</mixed-citation></ref><ref id="B74"><mixed-citation xmlns:xlink="http://www.w3.org/1999/xlink" xlink:type="simple"><person-group><name name-style="western"><surname>Otte</surname><given-names>D</given-names></name><name name-style="western"><surname>Spearman</surname><given-names>L</given-names></name></person-group> (<year>2005</year>) <article-title>Mantida Species File</article-title>. <source>Catalog of the Mantids of the World</source>. <publisher-name>Association of Insect Diversity</publisher-name>, <publisher-loc>Philadelphia</publisher-loc>, <lpage>489</lpage> pp.</mixed-citation></ref><ref id="B5"><mixed-citation xmlns:xlink="http://www.w3.org/1999/xlink" xlink:type="simple"><person-group><name name-style="western"><surname>Agudelo</surname><given-names>RAA</given-names></name><name name-style="western"><surname>Lombardo</surname><given-names>F</given-names></name><name name-style="western"><surname>Jantsch</surname><given-names>LJ</given-names></name></person-group> (<year>2007</year>) <article-title>Checklist of the Neotropical mantids (Insecta, Dictyoptera, Mantodea).</article-title><source>Biota Colombiana</source><volume>8</volume>(<issue>2</issue>): <fpage>105</fpage>-<lpage>158</lpage>.</mixed-citation></ref><ref id="B1"><mixed-citation xmlns:xlink="http://www.w3.org/1999/xlink" xlink:type="simple"><person-group><name name-style="western"><surname>Agudelo</surname><given-names>RAA</given-names></name></person-group> (<year>2004</year>) <article-title>Mántidos de Colombia (Dictyoptera: Mantodea).</article-title> In: <person-group><name name-style="western"><surname>Fernández</surname><given-names>C</given-names></name><name name-style="western"><surname>Gonzalo</surname><given-names>Andrade-C FM</given-names></name><name name-style="western"><surname>Amat</surname><given-names>GGD</given-names></name></person-group> (<role>Eds</role>) <source>Insectos de Colombia</source>. <publisher-name>Universidad Nacional, Facultad de Ciencias</publisher-name>, <publisher-loc>Bogota</publisher-loc>, <fpage>43</fpage>-<lpage>60</lpage>.</mixed-citation></ref><ref id="B2"><mixed-citation xmlns:xlink="http://www.w3.org/1999/xlink" xlink:type="simple"><person-group><name name-style="western"><surname>Agudelo</surname><given-names>RAA</given-names></name></person-group> (<year>2005</year>) <source>Relatorio de Identificacao da Colecao de Louva-a deus (Insecta, Mantodea) do Instituto Nacional de Pesquisas da Amazonia (INPA)</source>, <size units="page">5 pp</size>.</mixed-citation></ref></ref-list></tp:taxon-treatment>
