# Supplementary material for: Revision of the Neotropical bark mantis genus Liturgusa Saussure, 1869 (Insecta, Mantodea, Liturgusini)
Source: Zookeys. 2014 Mar 18;(390):1–214. doi: 10.3897/zookeys.390.6661 (PMC3978261; doi:10.3897/zookeys.390.6661)
Supplement: Supplementary material 1 — Material examined [file zookeys-390-001-s001.xlsx]

## Sheet: Sheet1
Species	Sex	Type	Country	Label	Latitude	Longitude	Code	Respository
cayennensis	Male	nontype	Guyana	B.G. 5-1-1923, W. Bank, Dem. R.	0	0	AMNH 030	American Museum of Natural History, New York, NY, USA
cayennensis	Female	nontype	Guyana	Kartabo, Bartica District, British Guiana, 1921	6.24205	-59.3066	ANSP 046	Academy of Natural Sciences, Philadelphia, PA, USA
cayennensis	Female	nontype	Guyana	Bartica, British Guiana, H.S. Parish, 1.20.1912	6.40583	-58.6254	ANSP 048	Academy of Natural Sciences, Philadelphia, PA, USA
cayennensis	Female	nontype	Guyana	Bartica, British Guiana, H.S. Parish, 1.20.1912	6.40583	-58.6254	ANSP 049	Academy of Natural Sciences, Philadelphia, PA, USA
cayennensis	Female	nontype	Guyana	Bartica, British Guiana, H.S. Parish, 1.20.1912	6.40583	-58.6254	ANSP 050	Academy of Natural Sciences, Philadelphia, PA, USA
cayennensis	Female	nontype	Guyana	Bartica, British Guiana, H.S. Parish, 1.20.1912	6.40583	-58.6254	ANSP 051	Academy of Natural Sciences, Philadelphia, PA, USA
cayennensis	Male	nontype	Suriname	Ongelijk, Para, R. Surinam, May '27	0	0	ANSP 054	Academy of Natural Sciences, Philadelphia, PA, USA
cayennensis	Male	nontype	French Guiana	Guyane Francse, Nouveau Chantier, collection LE Moult, Coll. L. Chopard, 1919, Mai	0	0	ANSP 055	Academy of Natural Sciences, Philadelphia, PA, USA
cayennensis	Female	nontype	Guyana	Guyane, 1907-247.	0	0	BMNH 007	The Natural History Museum (British Museum Natural History), London, UK
cayennensis	Male	nontype	Brazil	Mato Grosso, Serra do Roncador, 264 km N. of Xavantina, near base camp, 1967-9, I.R. Bishop, RS/RGS exp. B.M. 1981-312	-12.4562	-52.0544	BMNH 076	The Natural History Museum (British Museum Natural History), London, UK
cayennensis	Male	nontype	Guyana	New River, 750 ft., 10-20.III.1938, C.A. Hudson	2.54369	-57.5834	BMNH 086	The Natural History Museum (British Museum Natural History), London, UK
cayennensis	Male	nontype	French Guiana	Kaw Mountain Res., Amazonas Lodge, 4°32'57.8"N 52°12'49.7"W, 8-19 Feb 2005, Coll: K.B. Miller	4.54939	-52.2138	GSMC000262	The Cleveland Museum of Natural History, Cleveland, OH, USA
cayennensis	Nymph	nontype	French Guiana	Maripasoula, Saul. Campsite Chez Fred's, N03°37'42.0" W53°12'40.0" Ele:26m, Manicured landscape surrounded by Primary tropical rainforest, Hand collected from leaf litter samples, Dec. 14-15, 2004, Coll: J. Huff	3.62833	-53.2111	GSMC003069	The Cleveland Museum of Natural History, Cleveland, OH, USA
cayennensis	Female	nontype	French Guiana	St-Jean du Maroni, Collection LE Moult, Coll. L. Chopard, 1919, Fevrier	5.48704	-54.0085	MNHN 001	Muséum national d’Histoire naturelle, Paris, France
cayennensis	Female	nontype	French Guiana	Nouveau Chantier, collection LE Moult, Coll. L. Chopard, 1919, June	0	0	MNHN 002	Muséum national d’Histoire naturelle, Paris, France
cayennensis	Male	nontype	French Guiana	Cayenne	4.91436	-52.3014	MNHN 005	Muséum national d’Histoire naturelle, Paris, France
cayennensis	Female	nontype	Brazil	Amazonas Reserva Biologica do Cuieiras, 50 km. N. Manaus, 15-IV- AU 15-V-1981, M. Descamps, Bresil	-2.59956	-60.2106	MNHN 0059	Muséum national d’Histoire naturelle, Paris, France
cayennensis	Male	nontype	French Guiana	Cayenne	4.91436	-52.3014	MNHN 007	Muséum national d’Histoire naturelle, Paris, France
cayennensis	Female	nontype	French Guiana	Saut Dalles, 24-VIII-1992, P. Peters, Guyane francaise	3.29107	-53.8358	MNHN 0075	Muséum national d’Histoire naturelle, Paris, France
cayennensis	Female	nontype	French Guiana	Kourou, Guyane Franc, Coll: A. Bonhoure, 1909, Avril	5.16351	-52.6566	MNHN 011	Muséum national d’Histoire naturelle, Paris, France
cayennensis	Female	nontype	French Guiana	St-Jean du Maroni, Collection LE Moult, Coll. L. Chopard, 1919, Decembre	5.48704	-54.0085	MNHN 012	Muséum national d’Histoire naturelle, Paris, France
cayennensis	Female	nontype	French Guiana	Nouveau Chantier, collection LE Moult, Coll. L. Chopard, 1919, Novembre	0	0	MNHN 013	Muséum national d’Histoire naturelle, Paris, France
cayennensis	Female	nontype	French Guiana	St-Jean du Maroni, Collection LE Moult, Coll. L. Chopard, 1919, Fevrier	5.48704	-54.0085	MNHN 014	Muséum national d’Histoire naturelle, Paris, France
cayennensis	Male	nontype	French Guiana	Petit Saut, 8-II-1994, P.E. Rouland	5.06942	-53.0476	MNHN 034	Muséum national d’Histoire naturelle, Paris, France
cayennensis	Female	nontype	French Guiana	Nouveau Chantier, collection LE Moult, Coll. L. Chopard, 1919, Novembre	0	0	MNHN 050	Muséum national d’Histoire naturelle, Paris, France
cayennensis	Male	nontype	French Guiana	Sinnamary, VII-1977, Guyane, M. Descamps rec.	5.37051	-52.9603	MNHN 065	Muséum national d’Histoire naturelle, Paris, France
cayennensis	Male	nontype	French Guiana	Nouveau Chantier, collection LE Moult, Coll. L. Chopard, 1919, Mai	0	0	MNHN 066	Muséum national d’Histoire naturelle, Paris, France
cayennensis	Male	nontype	French Guiana	St-Jean du Maroni, Collection LE Moult, Coll. L. Chopard, 1919, Janvier	5.48704	-54.0085	MNHN 070	Muséum national d’Histoire naturelle, Paris, France
cayennensis	Male	nontype	French Guiana	St-Jean du Maroni, Collection LE Moult, Coll. L. Chopard, 1919, Janvier	5.48704	-54.0085	MNHN 071	Muséum national d’Histoire naturelle, Paris, France
cayennensis	Female	nontype	French Guiana	Pied Saut Parare, 12-VIII-1977, Guyane, M. Descamps Rec.	4.04672	-52.6981	MNHN 083	Muséum national d’Histoire naturelle, Paris, France
cayennensis	Female	nontype	Guyana	Mazaruni-Potaro: Waratuk Falls, Potaro R, 1 rainforest 300 ft, 1 Oct 1990, ROM 905028, LD Coote	5.2721	-59.3971	ROM 003	Royal Ontario Museum, Toronto, Canada
cayennensis	Male	nontype	Suriname	ex. coll. H. Dohrn	0	0	SDEI 002	Senckenberg Deutsches Entomologisches Institut, Müncheberg, Germany
cayennensis	Female	nontype	French Guiana	St-Laurent du Maroni, Collection Wm Schaus	5.48704	-54.0085	USNM 033	National Museum of Natural History, Smithsonian Institution, Washington, DC, US
cayennensis	Male	nontype	Brazil	Brasilien Amazonas, Parintins, Dr. F. Knutsen	-2.65318	-56.7322	ZMHB 001	Museum für Naturkunde der Humboldt-Universität, Berlin, Germany
cayennensis	Female	nontype	Brazil	Amazonas, oberer Solimoes., Rio Tomantins 9.26, Eing.Nr.33. 1937	0	0	ZMUH 005	Biozentrum Grindel und Zoologisches Museum, Universität Hamburg, Germany
cayennensis	Male	nontype	French Guiana	unknown	0	0	MNHN 074	Muséum national d’Histoire naturelle, Paris, France
lichenalis	Female	Holotype	Peru	Jurimaguas	-5.90044	-76.1253	N/A	Ernst-Moritz-Arndt-Universität Greifswald, Germany
lichenalis	Male	nontype	Peru	Monson Valley, Tingo Maria, XII-11-1954, E.I. Schlinger & E.S. Ross collectors	-9.31415	-76.0067	CAS 001	California Academy of Sciences, San Francisco, CA, USA
lichenalis	Male	nontype	Peru	Monson Valley, Tingo Maria, XII-11-1954, E.I. Schlinger & E.S. Ross collectors	-9.31415	-76.0067	CAS 005	California Academy of Sciences, San Francisco, CA, USA
lichenalis	Male	nontype	Peru	Monson Valley, Tingo Maria, XII-11-1954, E.I. Schlinger & E.S. Ross collectors	-9.31415	-76.0067	CAS 010	California Academy of Sciences, San Francisco, CA, USA
lichenalis	Male	nontype	Peru	Chanchamayo, 04-08-05, E. Cueva	-11.1359	-75.3488	MEKRB 010	Museo de Entomología Klaus Raven Buller, Universidad Nacional Agraria La Molina, Lima, Peru
lichenalis	Female	nontype	Peru	Dept. Loreto Colonia, Amont Conflt. Rios Zumun & Yahuasyacu, 20-V-20-VI-1978, M. Descamps rec	0	0	MNHN 055	Muséum national d’Histoire naturelle, Paris, France
lichenalis	Female	nontype	Colombia	Dept. Amazonas, Rio Igara Parana, 30 km aval La Chorrera, VI - VII 1974, M. Descamps rec.	-1.19738	-72.9375	MNHN 081	Muséum national d’Histoire naturelle, Paris, France
lichenalis	Male	nontype	Peru	Loreto - Maynas, Picurovacu, apres Sta Clotilde, N. Iquitos, 130 mts - 10.II.2010, S 03.37.04 - W 73.15.44, coll. M.Dottax	-3.61778	-73.2622	MNHN 100	Muséum national d’Histoire naturelle, Paris, France
lichenalis	Female	nontype	Ecuador	Pr. Sucumbios. Coca/L. Agrio, S.P. de los Cofanes, 415 m. 22/23 IX 1997, 77° 52'W 0° 8' S, Amedegnato/Poulain rec.	-0.133333	-77.8667	MNHN 203	Muséum national d’Histoire naturelle, Paris, France
lichenalis	Male	nontype	Venezuela	Culebra, N. Duida Territ. Amazonas, April 7-16, 1950, J. Maldonado Capriles Coll.	3.19859	-65.556	USNM 016	National Museum of Natural History, Smithsonian Institution, Washington, DC, US
lichenalis	Female	nontype	Peru	11°3'S, 75°17'W, X.08, GREENW, C. Schunke	-11.05	-75.2833	USNM 059	National Museum of Natural History, Smithsonian Institution, Washington, DC, US
lichenalis	Female	nontype	Peru	Madre de Dios, Rio Tambopata Res., 30 km (air) SW Pto. Maldonado, 290 m, 12°50'S, 69°17'W; Smithsonian Institution Canopy Fogging Project, T.L. Erwin et al., colls. 02 Mar 84, 03/02	-12.8333	-69.2833	USNM 071	National Museum of Natural History, Smithsonian Institution, Washington, DC, US
lichenalis	Female	nontype	Peru	Madre de Dios, Rio Tambopata Res., 30 km (air) SW Pto. Maldonado, 290 m, 12°50'S, 69°17'W; Smithsonian Institution Canopy Fogging Project, T.L. Erwin et al., colls. 01 Mar 82, 01/034/02	-12.8333	-69.2833	USNM 072	National Museum of Natural History, Smithsonian Institution, Washington, DC, US
lichenalis	Female	nontype	Peru	Madre de Dios, Rio Tambopata Res., 30 km (air) SW Pto. Maldonado, 290 m, 12°50'S, 69°17'W; Smithsonian Institution Canopy Fogging Project, T.L. Erwin et al., colls. 10Sept84, 02/02/055	-12.8333	-69.2833	USNM 073	National Museum of Natural History, Smithsonian Institution, Washington, DC, US
lichenalis	Male	nontype	Peru	Madre de Dios, Rio Tambopata Res., 30 km (air) SW Pto. Maldonado, 290 m, 12°50'S, 69°17'W; Smithsonian Institution Canopy Fogging Project, T.L. Erwin et al., colls. 07Nov83, 01/02/71	-12.8333	-69.2833	USNM 074	National Museum of Natural History, Smithsonian Institution, Washington, DC, US
lichenalis	Male	nontype	Peru	Madre de Dios, Rio Tambopata Res., 30 km (air) SW Pto. Maldonado, 290 m, 12°50'S, 69°17'W; Smithsonian Institution Canopy Fogging Project, T.L. Erwin et al., colls. 10Sept84, 02/03/114	-12.8333	-69.2833	USNM 075	National Museum of Natural History, Smithsonian Institution, Washington, DC, US
lichenalis	Male	nontype	Peru	Madre de Dios, Rio Tambopata Res., 30 km (air) SW Pto. Maldonado, 290 m, 12°50'S, 69°17'W; Smithsonian Institution Canopy Fogging Project, T.L. Erwin et al., colls. 30Apr84, 03/03/089	-12.8333	-69.2833	USNM 076	National Museum of Natural History, Smithsonian Institution, Washington, DC, US
lichenalis	Male	nontype	Peru	Madre de Dios, Rio Tambopata Res., 30 km (air) SW Pto. Maldonado, 290 m, 12°50'S, 69°17'W; Smithsonian Institution Canopy Fogging Project, T.L. Erwin et al., colls. 02Mar84, 03/02/056	-12.8333	-69.2833	USNM 077	National Museum of Natural History, Smithsonian Institution, Washington, DC, US
lichenalis	Male	nontype	Peru	Madre de Dios, Rio Tambopata Res., 30 km (air) SW Pto. Maldonado, 290 m, 12°50'S, 69°17'W; Smithsonian Institution Canopy Fogging Project, T.L. Erwin et al., colls. 14Sept84, 01/03/120	-12.8333	-69.2833	USNM 078	National Museum of Natural History, Smithsonian Institution, Washington, DC, US
lichenalis	Male	nontype	Peru	Madre de Dios, Rio Tambopata Res., 30 km (air) SW Pto. Maldonado, 290 m, 12°50'S, 69°17'W; Smithsonian Institution Canopy Fogging Project, T.L. Erwin et al., colls. 04Mar84	-12.8333	-69.2833	USNM 079	National Museum of Natural History, Smithsonian Institution, Washington, DC, US
lichenalis	Male	nontype	Peru	Madre de Dios, Rio Tambopata Res., 12°50'S, 69°17'W; Coll: G.J. Svenson 2005	-12.8333	-69.2833	GSMC000259	The Cleveland Museum of Natural History, Cleveland, OH, USA
lichanalis	Male	nontype	Ecuador	Pastaza; Ashuara, Rio Macuma, 10km from Rio Morona, 300m, VII:7-16:1971, leg. B. Malkin	-2.75351	-77.4449	FMNH 001	Field Museum of Natural History, Chicago, IL
lichenalis	Male	nontype	Peru	Loreto; Yagua, Indian village, head-waters Rio Loreto- Yacu, IV:29-V:1:1970, leg. B. Malkin	-3.89457	-71.9716	FMNH 002	Field Museum of Natural History, Chicago, IL
lichenalis	Female	nontype	Peru	Loreto; Ucayali R., Yarina Cocha, II-27-1956, leg. Peter Hocking	-5.50901	-74.3776	FMNH 007	Field Museum of Natural History, Chicago, IL
guyanensis	Male	Neotype	Guyana	Iwokrama, Forest Research Station, 1 km N. Kurupukari, 14-19 January 1996, canopy fog sample of Mora tree, W. Tschinkel coll.	4.67209	-58.6856	CAS 021	California Academy of Sciences, San Francisco, CA, USA
guyanensis	Female	nontype	Brazil	Manaos, II-III-43, Thomas Gilliard	-3.00387	-59.9619	AMNH 027	American Museum of Natural History, New York, NY, USA
guyanensis	Male	nontype	Guyana	Iwokrama, Forest Research Station, 1 km N. Kurupukari, 14-19 January 1996, canopy fog sample of Mora tree, W. Tschinkel coll.	4.67209	-58.6856	CAS 017	California Academy of Sciences, San Francisco, CA, USA
guyanensis	Nymph	nontype	Brazil	Amazonas, Rio Taruma Mirim, 20 km nw Manaus, 02 Mar 1979, 02°53'S 060°07'W, Montgomery, Erwin, Schimmel, Krischik, Date, Bacon colls., Black water innundation forest canopy fogged with Pyrethrum, Sample # 48.	-2.88333	-60.1167	USNM 010	National Museum of Natural History, Smithsonian Institution, Washington, DC, US
neblina	Female	Holotype	Venezuela	T.F. Amaz., Cerro de la Neblina, Basecamp, 140 m, 0°50'N, 66°10'W, 19 February 1985, Pyrethrin fogging of vine tangle: canopy of flood plain forest aling Rio Baria; R. Cocroft & W. Steiner.	0.833333	-66.1667	USNM 006	National Museum of Natural History, Smithsonian Institution, Washington, DC, US
bororum	Male	Holotype	Peru	Loreto, Brillo Nuevo, Reg. de l'Ampiyacu, en av. confl. des rios Zumun et Yahuasyacu, L. Desutter Rec.Paro.Q; Sans (5A. Apres Aband.) Chasse Jour 9-XI-1985	-3.33517	-71.8168	MNHN 038	Muséum national d’Histoire naturelle, Paris, France
bororum	Female	Allotype	Peru	Loreto Province, Puerto Almendra, -3.830525, -73.374, 108 m, 19-21 February 2013, Coll: G.J. Svenson, Tissue 032	-3.83053	-73.374	GSMC004008	The Cleveland Museum of Natural History, Cleveland, OH, USA
bororum	Male	Paratype	Peru	Loreto Province, Madre Selva Biological Research Station - Tissue 005	-3.62096	-72.2474	GSMC004052	The Cleveland Museum of Natural History, Cleveland, OH, USA
bororum	Female	Paratype	Brazil	Benjamin Constant, IX 1979, AM, B. Silva rec., C. Seabia leg.	-4.38301	-70.0423	MNHN 051	Muséum national d’Histoire naturelle, Paris, France
cura	Male	Holotype	Venezuela	Villa de Cura, AR. Venezuela, 1-VII-57, E. Doreste	10.0039	-67.4764	ANSP 082	Academy of Natural Sciences, Philadelphia, PA, USA
cura	Female	Allotype	Venezuela	0	0	0	MALUZ 004	Museo de Artrópodos de la Universidad del Zulia, Maracaibo, Venezuela
fossetti	Male	Holotype	Panama	CZ, Madden Res., May 11 '72, R&E Froeschner, USNM 013	9.11989	-79.6199	GSMC003836	The Cleveland Museum of Natural History, Cleveland, OH, USA
fossetti	Female	Allotype	Nicaragua	Rio San Juan, Refugio Bartola sur le Rio San Juan, 10.974309°N, 84.338318°W, 52 m, 1-5 November, 2010, Coll: Gavin J. Svenson	10.9743	-84.3383	GSMC003425	The Cleveland Museum of Natural History, Cleveland, OH, USA
fossetti	Male	Paratype	Panama	Barro Colo Isld., Canal Zone. I-7-1929, Collector C.H. Curran	9.16497	-79.8371	AMNH 040	American Museum of Natural History, New York, NY, USA
fossetti	Female	Paratype	Costa Rica	0	0	0	ANSP 100	Academy of Natural Sciences, Philadelphia, PA, USA
fossetti	Female	Paratype	Panama	Changuinola, 1-III-1917, C.B. Williams, on cocoa	9.47767	-82.4736	BMNH 087	The Natural History Museum (British Museum Natural History), London, UK
fossetti	Male	Paratype	Panama	Gatun C.Z., March 1930, TO Zachokke, Tres Rios Plantation	9.27065	-79.9097	CAS 020	California Academy of Sciences, San Francisco, CA, USA
fossetti	Male	Paratype	Costa Rica	Puntarenas Prov. Osa pen., nr. Carate, N8.43458°, W83.38195°, 10m, 01.VI.2010, gen. coll. 2010 ent. Class colr. KBM01061004	8.40765	-83.282	GSMC003075	The Cleveland Museum of Natural History, Cleveland, OH, USA
fossetti	Female	Paratype	Costa Rica	Puntarenas Prov. Osa pen., nr. Carate; gen. coll. 2010 ent. Class colr. KBM 01061004	8.43458	-83.382	GSMC003076	The Cleveland Museum of Natural History, Cleveland, OH, USA
fossetti	Female	Paratype	Costa Rica	Puntarenas Prov. Osa pen., nr. Metapalo, N8.40765°, W83.2820166°, 14m, 29.V.2010, hand coll., 2010 ent. class colr. KBM02061002	8.40765	-83.282	GSMC003078	The Cleveland Museum of Natural History, Cleveland, OH, USA
fossetti	Male	Paratype	Costa Rica	Puntarenas Prov. Osa pen., nr. Metapalo, N8.40765°, W83.2820166°, 14m, 29.V.2010, hand coll., 2010 ent. class colr. KBM02061002	8.40765	-83.282	GSMC003080	The Cleveland Museum of Natural History, Cleveland, OH, USA
fossetti	Male	Paratype	Costa Rica	Puntarenas Prov. Osa pen., nr. Metapalo, N8.40765°, W83.2820166°, 14m, 29.V.2010, hand coll., 2010 ent. class colr. KBM02061002	8.40765	-83.282	GSMC003081	The Cleveland Museum of Natural History, Cleveland, OH, USA
fossetti	Female	Paratype	Costa Rica	Puntarenas Prov. Osa pen., nr. Metapalo, N8.40765°, W83.2820166°, 14m, 29.V.2010, hand coll., 2010 ent. class colr. KBM02061002	8.40765	-83.282	GSMC003082	The Cleveland Museum of Natural History, Cleveland, OH, USA
fossetti	Male	Paratype	Panama	Darien, F. Geay, 1899	8.09207	-77.7221	MNHN 069	Muséum national d’Histoire naturelle, Paris, France
kirtlandi	Male	Holotype	Bolivia	Dpto. Santa Cruz, Reserva Natural Potrerillo del Guenda, S 17°40.281', W 063°27.451', 400 m, 3-9.XI.2009, at MV.UV lights & gen. coll., Coll: G.J. Svenson	-17.6714	-63.4575	GSMC000281	The Cleveland Museum of Natural History, Cleveland, OH, USA
kirtlandi	Female	Allotype	Bolivia	Dpto. Santa Cruz, Reserva Natural Potrerillo del Guenda, S 17°40.281', W 063°27.451', 400 m, 3-9.XI.2009, at MV.UV lights & gen. coll., Coll: G.J. Svenson	-17.6714	-63.4575	GSMC000274	The Cleveland Museum of Natural History, Cleveland, OH, USA
kirtlandi	Female	Paratype	Bolivia	Dpto. Santa Cruz, Reserva Natural Potrerillo del Guenda, S 17°40.281', W 063°27.451', 400 m, 3-9.XI.2009, at MV.UV lights & gen. coll., Coll: G.J. Svenson	-17.6714	-63.4575	GSMC000252	The Cleveland Museum of Natural History, Cleveland, OH, USA
kirtlandi	Female	Paratype	Bolivia	Dpto. Santa Cruz, Reserva Natural Potrerillo del Guenda, S 17°40.281', W 063°27.451', 400 m, 3-9.XI.2009, at MV.UV lights & gen. coll., Coll: G.J. Svenson	-17.6714	-63.4575	GSMC000253	The Cleveland Museum of Natural History, Cleveland, OH, USA
kirtlandi	Female	Paratype	Bolivia	Dpto. Santa Cruz, Reserva Natural Potrerillo del Guenda, S 17°40.281', W 063°27.451', 400 m, 3-9.XI.2009, at MV.UV lights & gen. coll., Coll: G.J. Svenson	-17.6714	-63.4575	GSMC000267	The Cleveland Museum of Natural History, Cleveland, OH, USA
kirtlandi	Female	Paratype	Bolivia	Dpto. Santa Cruz, Reserva Natural Potrerillo del Guenda, S 17°40.281', W 063°27.451', 400 m, 3-9.XI.2009, at MV.UV lights & gen. coll., Coll: G.J. Svenson	-17.6714	-63.4575	GSMC000271	The Cleveland Museum of Natural History, Cleveland, OH, USA
kirtlandi	Female	Paratype	Bolivia	Dpto. Santa Cruz, nr. Buena Vista, S 17°39.100', W 063°35.136', 390 m, 14.XI.2009, at MV.UV lights in cut trees, Coll: G.J. Svenson	-17.6517	-63.5856	GSMC000272	The Cleveland Museum of Natural History, Cleveland, OH, USA
kirtlandi	Female	Paratype	Bolivia	Dpto. Santa Cruz, Reserva Natural Potrerillo del Guenda, S 17°40.281', W 063°27.451', 400 m, 3-9.XI.2009, at MV.UV lights & gen. coll., Coll: G.J. Svenson	-17.6714	-63.4575	GSMC000275	The Cleveland Museum of Natural History, Cleveland, OH, USA
kirtlandi	Male	Paratype	Bolivia	Dpto. Santa Cruz, Reserva Natural Potrerillo del Guenda, S 17°40.281', W 063°27.451', 400 m, 3-9.XI.2009, at MV.UV lights & gen. coll., Coll: G.J. Svenson	-17.6714	-63.4575	GSMC000276	The Cleveland Museum of Natural History, Cleveland, OH, USA
kirtlandi	Male	Paratype	Bolivia	Dpto. Santa Cruz, Reserva Natural Potrerillo del Guenda, S 17°40.281', W 063°27.451', 400 m, 3-9.XI.2009, at MV.UV lights & gen. coll., Coll: G.J. Svenson	-17.6714	-63.4575	GSMC000279	The Cleveland Museum of Natural History, Cleveland, OH, USA
kirtlandi	Male	Paratype	Bolivia	Dpto. Santa Cruz, Reserva Natural Potrerillo del Guenda, S 17°40.281', W 063°27.451', 400 m, 3-9.XI.2009, at MV.UV lights & gen. coll., Coll: G.J. Svenson	-17.6714	-63.4575	GSMC000280	The Cleveland Museum of Natural History, Cleveland, OH, USA
kirtlandi	Male	Paratype	Bolivia	Dpto. Santa Cruz, Reserva Natural Potrerillo del Guenda, S 17°40.281', W 063°27.451', 400 m, 3-9.XI.2009, at MV.UV lights & gen. coll., Coll: G.J. Svenson	-17.6714	-63.4575	GSMC000282	The Cleveland Museum of Natural History, Cleveland, OH, USA
kirtlandi	Male	Paratype	Bolivia	Dpto. Santa Cruz, Reserva Natural Potrerillo del Guenda, S 17°40.281', W 063°27.451', 400 m, 3-9.XI.2009, at MV.UV lights & gen. coll., Coll: G.J. Svenson	-17.6714	-63.4575	GSMC000283	The Cleveland Museum of Natural History, Cleveland, OH, USA
kirtlandi	Male	Paratype	Bolivia	Dpto. Santa Cruz, Reserva Natural Potrerillo del Guenda, S 17°40.281', W 063°27.451', 400 m, 3-9.XI.2009, at MV.UV lights & gen. coll., Coll: G.J. Svenson	-17.6714	-63.4575	GSMC000284	The Cleveland Museum of Natural History, Cleveland, OH, USA
kirtlandi	Male	Paratype	Bolivia	Dpto. Santa Cruz, Reserva Natural Potrerillo del Guenda, S 17°40.281', W 063°27.451', 400 m, 3-9.XI.2009, at MV.UV lights & gen. coll., Coll: G.J. Svenson	-17.6714	-63.4575	GSMC000306	The Cleveland Museum of Natural History, Cleveland, OH, USA
kirtlandi	Female	Paratype	Bolivia	Dpto. Santa Cruz, Reserva Natural Potrerillo del Guenda, S 17°40.281', W 063°27.451', 400 m, 3-9.XI.2009, at MV.UV lights & gen. coll., Coll: G.J. Svenson	-17.6714	-63.4575	GSMC000307	The Cleveland Museum of Natural History, Cleveland, OH, USA
kirtlandi	Female	Paratype	Bolivia	Dpto. Santa Cruz, nr. Buena Vista, S 17°39.100', W 063°35.136', 390m, 14.XI.2009, Coll: G.J. Svenson	-17.6517	-63.5856	GSMC000328	The Cleveland Museum of Natural History, Cleveland, OH, USA
manausensis	Male	Holotype	Brazil	Amazonas, 18.1 km e Campinas field sta. Km 60 n Manaus, 22 Feb 1979, 02°30'S 060°15'W, Terra firme forest canopy fogged with Pyrethrum Sample # 12, Montgomery, Erwin, Schimmel, Krischik, Date, Bacon colls.	-2.5	-60.25	USNM 001	National Museum of Natural History, Smithsonian Institution, Washington, DC, US
maya	Male	Lectotype	Mexico	Temax, N. Yucatan, Gaumer	21.1437	-88.9423	N/A	The Natural History Museum (British Museum Natural History), London, UK
maya	Male	Paralectotype	Mexico	Temax, N. Yucatan, Gaumer	21.1437	-88.9423	N/A	Muséum d’Histoire naturelle, Geneva, Switzerland
maya	Female	Paralectotype	Mexico	Temax, N. Yucatan, Gaumer	21.1437	-88.9423	N/A	Muséum d’Histoire naturelle, Geneva, Switzerland
maya	Female	Paralectotype	Mexico	Temax, N. Yucatan, Gaumer	21.1437	-88.9423	N/A	The Natural History Museum (British Museum Natural History), London, UK
maya	Female	Paralectotype	Mexico	Temax, N. Yucatan, Gaumer	21.1437	-88.9423	N/A	The Natural History Museum (British Museum Natural History), London, UK
maya	Male	nontype	Colombia	S.A. Felipe Ovalle, Q., Ac. 33501	0	0	AMNH 011	American Museum of Natural History, New York, NY, USA
maya	Male	nontype	Mexico	Itzimna, Yucatan, IX- 9- 1964, Collectors J.C. & D. Pallister	21.0255	-89.6829	AMNH 020	American Museum of Natural History, New York, NY, USA
maya	Male	nontype	Venezuela	Rancho Grande, nr. Maracay, Ven. 8-VII 1946	10.35	-67.6833	AMNH 023	American Museum of Natural History, New York, NY, USA
maya	Male	nontype	Panama	C.Z., Summit, XII - 1953, Collector N.L.H. Krauss	9.0675	-79.6491	AMNH 039	American Museum of Natural History, New York, NY, USA
maya	Male	nontype	Peru	El Campamiente, Col Perene, Peru, 19 June 1920, Cornell Univ. Exp.	-10.9414	-75.226	ANSP 025	Academy of Natural Sciences, Philadelphia, PA, USA
maya	Male	nontype	Peru	Quiroz, Rio Paucartambo	-12.9031	-71.4047	ANSP 038	Academy of Natural Sciences, Philadelphia, PA, USA
maya	Male	nontype	Mexico	San Rafael, Veracruz, Townsend	20.1906	-96.8826	ANSP 076	Academy of Natural Sciences, Philadelphia, PA, USA
maya	Male	nontype	Costa Rica	0	0	0	ANSP 077	Academy of Natural Sciences, Philadelphia, PA, USA
maya	Female	figure voucher (Rehn 1935)	Costa Rica	Surubres, near Santa Mater, (Poe.). 250m, I-1906, P. Biolley!	9.59845	-84.3027	ANSP 078	Academy of Natural Sciences, Philadelphia, PA, USA
maya	Female	nontype	Costa Rica	Hamburg Farm, lower Rio Reventazon, C.R., VI.26.1936 (L. Navas), In banana field	10.25	-83.45	ANSP 079	Academy of Natural Sciences, Philadelphia, PA, USA
maya	Female	nontype	Costa Rica	Pozo Azul	10.1861	-84.9015	ANSP 087	Academy of Natural Sciences, Philadelphia, PA, USA
maya	Female	figure voucher (Rehn 1935)	Nicaragua	Mouth of Waspuk R.	14.6311	-84.4384	ANSP 088	Academy of Natural Sciences, Philadelphia, PA, USA
maya	Female	nontype	Panama	Corozal, C.Z., XI.17.1913, Morgan Hebard	0	0	ANSP 089	Academy of Natural Sciences, Philadelphia, PA, USA
maya	Male	nontype	Mexico	Teapa, Tabasco, Feb. H.H.S.	17.5562	-92.9431	BMNH 009	The Natural History Museum (British Museum Natural History), London, UK
maya	Female	nontype	Honduras	Cortes Provence, San Pedro Sula, foothills, ca. 800 ft., Stop 82-16, 5-13 May 1982, D.B. Weissman	15.4758	-88.0548	CAS 002	California Academy of Sciences, San Francisco, CA, USA
maya	Male	nontype	Peru	Monson Valley, Tingo Maria, XII-2-1954, E.I. Schlinger & E.S. Ross collectors	-9.31415	-76.0067	CAS 009	California Academy of Sciences, San Francisco, CA, USA
maya	Female	nontype	Peru	Monson Valley, Tingo Maria, XII-2-1954, E.I. Schlinger & E.S. Ross collectors	-9.31415	-76.0067	CAS 013	California Academy of Sciences, San Francisco, CA, USA
maya	Female	nontype	Panama	Ft. Clayton, C.Z., XI-44, K.E. Frick Collector	9.00541	-79.5745	CAS 022	California Academy of Sciences, San Francisco, CA, USA
maya	Female	nontype	Colombia	Buga - Valle, Bosque del Vinculo, 997m, 3°50'13.0"N, 76°18'00.0"W, 4-I-2006, Coll: T. Kondo	3.83694	-76.3	GSMC000277	The Cleveland Museum of Natural History, Cleveland, OH, USA
maya	Female	nontype	Colombia	Cali - Valle, Chorro de Platu, 28-XII-2005, Coll: T. Kondo	0	0	GSMC000327	The Cleveland Museum of Natural History, Cleveland, OH, USA
maya	Female	nontype	Costa Rica	Puntarenas Prov. Osa pen., nr. Carate; gen. coll. 2010 ent. Class colr. KBM 01061004	8.43458	-83.382	GSMC003014	The Cleveland Museum of Natural History, Cleveland, OH, USA
maya	Male	nontype	Guatemala	Izabal, Rio Dulce, Hotel Tijax. Collected along trails through old secondary growth tropical forest under rocks, logs & bark. N15°40'12.2" W 89°00'27.0", Elev: 49m, July 8, 2006. Coll: J. Huff, C. Viquez & D. Ortiz. Site 8.	15.6701	-89.0075	GSMC003070	The Cleveland Museum of Natural History, Cleveland, OH, USA
maya	Female	nontype	Nicaragua	Rio San Juan, Refugio Bartola sur le Rio San Juan, 10.974309°N, 84.338318°W, 52 m, 1-5 November, 2010, Coll: Gavin J. Svenson	10.9743	-84.3383	GSMC003426	The Cleveland Museum of Natural History, Cleveland, OH, USA
maya	Female	nontype	Nicaragua	Rio San Juan, Refugio Bartola sur le Rio San Juan, 10.974309°N, 84.338318°W, 52 m, 1-5 November, 2010, Coll: Gavin J. Svenson	10.9743	-84.3383	GSMC003427	The Cleveland Museum of Natural History, Cleveland, OH, USA
maya	Female	nontype	Nicaragua	Rio San Juan, Refugio Bartola sur le Rio San Juan, 10.974309°N, 84.338318°W, 52 m, 1-5 November, 2010, Coll: Gavin J. Svenson	10.9743	-84.3383	GSMC003428	The Cleveland Museum of Natural History, Cleveland, OH, USA
maya	Male	nontype	Nicaragua	Rio San Juan, Refugio Bartola sur le Rio San Juan, 10.974309°N, 84.338318°W, 52 m, 1-5 November, 2010, Coll: Gavin J. Svenson	10.9743	-84.3383	GSMC003429	The Cleveland Museum of Natural History, Cleveland, OH, USA
maya	Male	nontype	Nicaragua	Rio San Juan, Refugio Bartola sur le Rio San Juan, 10.974309°N, 84.338318°W, 52 m, 1-5 November, 2010, Coll: Gavin J. Svenson	10.9743	-84.3383	GSMC003430	The Cleveland Museum of Natural History, Cleveland, OH, USA
maya	Male	nontype	Nicaragua	Rio San Juan, Refugio Bartola sur le Rio San Juan, 10.974309°N, 84.338318°W, 52 m, 1-5 November, 2010, Coll: Gavin J. Svenson	10.9743	-84.3383	GSMC003431	The Cleveland Museum of Natural History, Cleveland, OH, USA
maya	Female	nontype	Nicaragua	Granada, Reserva Silvestre Privada Domatila, 11.709000°N, 85.953500°W, 68m, 6-9 November 2010, Coll: Gavin J Svenson	11.709	-85.9535	GSMC003432	The Cleveland Museum of Natural History, Cleveland, OH, USA
maya	Male	nontype	Nicaragua	Rio San Juan Dpto., Refugio Bartola; KBM 18051201	10.9725	-84.339	GSMC003597	The Cleveland Museum of Natural History, Cleveland, OH, USA
maya	Female	nontype	Venezuela	Dto Ptumba, Edo Zulia, Fecha 5-8-90, Collec Luis, U.	8.93683	-72.164	MALUZ 001	Museo de Artrópodos de la Universidad del Zulia, Maracaibo, Venezuela
maya	Female	nontype	Venezuela	Dto Trujillo, Edo Trujillo, Fecha 20-3-89, Collec Eladio, K.	9.373	-70.4298	MALUZ 002	Museo de Artrópodos de la Universidad del Zulia, Maracaibo, Venezuela
maya	Female	nontype	Peru	Cusco, Quillabamba, 3.VII.1996, W. Catalan leg., UA 684-1996	-12.8619	-72.6992	MEKRB 002	Museo de Entomología Klaus Raven Buller, Universidad Nacional Agraria La Molina, Lima, Peru
maya	Male	nontype	Peru	Junin, Satipo. 16.V.1999, J. Laos leg. UA 1278-1999	-11.2387	-74.6276	MEKRB 003	Museo de Entomología Klaus Raven Buller, Universidad Nacional Agraria La Molina, Lima, Peru
maya	Female	nontype	Peru	Timbes, Papayal, 2000, P. Castillo leg., UA 021-2000	-4.10079	-80.677	MEKRB 006	Museo de Entomología Klaus Raven Buller, Universidad Nacional Agraria La Molina, Lima, Peru
maya	Female	nontype	Ecuador	Cotopaxi, La Mana (Bosque secord), 7.VIII.2003, Rivera y Montgemuy, UA 103-2003	-0.934058	-79.2185	MEKRB 007	Museo de Entomología Klaus Raven Buller, Universidad Nacional Agraria La Molina, Lima, Peru
maya	Female	nontype	Ecuador	Cotopaxi, La Mana (Bosque secord), 7.VIII.2003, Rivera y Montgemuy, UA 103-2003	-0.934058	-79.2185	MEKRB 008	Museo de Entomología Klaus Raven Buller, Universidad Nacional Agraria La Molina, Lima, Peru
maya	Female	nontype	Ecuador	Cotopaxi, La Mana (Bosque secord), 7.VIII.2003, Rivera y Montgemuy, UA 103-2003	-0.934058	-79.2185	MEKRB 009	Museo de Entomología Klaus Raven Buller, Universidad Nacional Agraria La Molina, Lima, Peru
maya	Female	nontype	Ecuador	Cotopaxi, La Mana (Bosque secord), 7.VIII.2003, Rivera y Montgemuy, UA 103-2003	-0.934058	-79.2185	MEKRB 011	Museo de Entomología Klaus Raven Buller, Universidad Nacional Agraria La Molina, Lima, Peru
maya	Female	nontype	Colombia	Dept. Amazonas, Rio Igara Parana, 30 km aval La Chorrera, VI - VII 1974, M. Descamps rec.	-1.19738	-72.9375	MNHN 016	Muséum national d’Histoire naturelle, Paris, France
maya	Female	nontype	Colombia	Dept. Amazonas, Rio Igara Parana, 30 km aval La Chorrera, VI - VII 1974, M. Descamps rec.	-1.19738	-72.9375	MNHN 018	Muséum national d’Histoire naturelle, Paris, France
maya	Female	nontype	Colombia	Dept. Narino Entre Espriella Tumaco et Camp Experimental de I.F.A., 300m, 19-XI-1968, M. Descamps rec.	1.78808	-78.7789	MNHN 028	Muséum national d’Histoire naturelle, Paris, France
maya	Male	nontype	Nicaragua	Zelaya El Recreo Foret, X-1984, C. Amedegnato, S. Poulain Rec.	12.1783	-84.3445	MNHN 078	Muséum national d’Histoire naturelle, Paris, France
maya	Female	nontype	Honduras	Atlantida, Massif de Pico Bonita, 250m, VI/1995, T. Porion G. lachaume	15.6921	-86.8536	MNHN 085	Muséum national d’Histoire naturelle, Paris, France
maya	Female	nontype	Mexico	Col. of J. Amith 80439 (2011-06-17), 16°48'57"N, 98°41'25"W, 600 m, Yoloxochitl, Mpio, S.L. Acatlan, Gro.	16.8158	-98.6903	N/A	Collection of J. Amith
maya	Female	nontype	Mexico	Col. of J. Amith 80439 (2011-06-17), 16°48'57"N, 98°41'25"W, 600 m, Yoloxochitl, Mpio, S.L. Acatlan, Gro.	16.8158	-98.6903	N/A	Collection of J. Amith
maya	Female	nontype	Peru	Madre de Dios, Tambopata Nat'l Reserve, -12.8368° -69.2932°, 250m, 2005, Coll: G.J. Svenson	-12.8368	-69.2932	GSMC003005	The Cleveland Museum of Natural History, Cleveland, OH, USA
maya	Female	nontype	Peru	Madre de Dios, Tambopata Nat'l Reserve, -12.8368° -69.2932°, 250m, 22-29.V.2011, Colr. UNM collections class (K.B. Miller)	-12.8368	-69.2932	NA	The Cleveland Museum of Natural History, Cleveland, OH, USA
maya	Female	nontype	Ecuador	Napo: Tiputini, Biodiversity Stn., vic. Yasuni Natl. Pk. 14-18 Feb 1999, 0°38'S, 76°10'W. DC Darling, ROM 991050	-0.633333	-76.1667	ROM 002	Royal Ontario Museum, Toronto, Canada
maya	Female	nontype	Guatemala	0	0	0	SDEI 004	Senckenberg Deutsches Entomologisches Institut, Müncheberg, Germany
maya	Male	nontype	Guatamala	Polochic R, 22.3, Guat., Barber & Schwarz Coll	15.3363	-89.7324	USNM 014	National Museum of Natural History, Smithsonian Institution, Washington, DC, US
maya	Female	nontype	Peru	Tingo Maria, IV, V - 1952, P. Araoz	-9.31415	-76.0067	USNM 035	National Museum of Natural History, Smithsonian Institution, Washington, DC, US
maya	Female	nontype	Guatemala	'25, L. Thiel, S. Sebastian, Retalhuleu	14.5679	-91.6492	USNM 037	National Museum of Natural History, Smithsonian Institution, Washington, DC, US
maya	Female	nontype	Panama	Cabima, May 17 .11, August Busck	9.12976	-79.5277	USNM 038	National Museum of Natural History, Smithsonian Institution, Washington, DC, US
maya	Male	nontype	Panama	Pedro Diaz Farm, Las Sabanas, Nov. 1, 1918. G-349, Dietz and Zetek.	8.573	-80.6813	USNM 053	National Museum of Natural History, Smithsonian Institution, Washington, DC, US
maya	Female	nontype	Costa Rica	Quepos, C.R., III-17-1958, M.J. Stelzer, No. 58-17, on cacao	9.42924	-84.1631	USNM 067	National Museum of Natural History, Smithsonian Institution, Washington, DC, US
maya	Female	nontype	Mexico	Tapachula, Chiapas	14.9089	-92.241	ZMHB 002	Museum für Naturkunde der Humboldt-Universität, Berlin, Germany
maya	Female	nontype	Costa Rica	Farm Hamburg, am Reventazon, 2.II.1932, F. Nevermann leg., Eing. Nr. 74. 1932	10.25	-83.45	ZMUH 018	Biozentrum Grindel und Zoologisches Museum, Universität Hamburg, Germany
maya	Female	nontype	Costa Rica	Farm Hamburg, am Reventazon, 2.Juli.1934. F. Nevermann leg., Eing. Nr. 146. 1935	10.25	-83.45	ZMUH 019	Biozentrum Grindel und Zoologisches Museum, Universität Hamburg, Germany
maya	Female	nontype	Peru	Madre de Dios; Rio Tambopata; Posada Amazonas; Canopy Tower; S12 48 16.6 W69 17 35.3; Sept. 2004; J.R. Cryan	-12.8046	-69.2931	GSMC003062	New York State Museum, Albany, NY
maya	Female	nontype	Ecuador	10.VI.67, rec. MAZ, cuenca, Ecuador, A.C. Allyn, Acc. 1969-20	-3.0102	-78.2048	FMNH 005	Field Museum of Natural History, Chicago, IL
maya	Female	nontype	Peru	Tingo Maria, 670m, Hyanuce, Peru SA, Nov. 2006	-9.31415	-76.0067	FMNH 010	Field Museum of Natural History, Chicago, IL
stiewei	Female	Holotype	Colombia	Jimenez, W. Colombia, elev. 1600ft. III 1907, M.G. Palmer	2.67593	-77.1484	ANSP 017	Academy of Natural Sciences, Philadelphia, PA, USA
stiewei	Male	Allotype	Colombia	Santander Province	6.64176	-73.6539	Copal	Martin Stiewe Mantodea Collection, London, United Kingdom
stiewei	Female	Paratype	Colombia	ANTIOQUIA: Maceo, to 1600 masl, ♀, 16-XII-2003, E. Henao leg (CJASE, Manizales)	6.55055	-74.7784	N/A	Collection Julian A. Salazar E, Manizales, Colombia
tessae	Male	Holotype	Bolivia	La Paz Dept., Ituralde Prov., San Miguel, 14°30.602' S, 67°29.555' W, 24-30 Sept 2007, Coll: K.B. Miller et al.	-14.51	-67.4926	GSMC000263	The Cleveland Museum of Natural History, Cleveland, OH, USA
tessae	Female	Allotype	Brazil	Santarem, July. 1919, S.M. Klages. Acct. 6324	-2.46591	-54.7013	ANSP 111	Academy of Natural Sciences, Philadelphia, PA, USA
tessae	Female	Paratype	Brazil	Santarem, July. 1919, S.M. Klages. Acct. 6324	-2.46591	-54.7013	ANSP 108	Academy of Natural Sciences, Philadelphia, PA, USA
tessae	Male	Paratype	Brazil	Santarem, July. 1919, S.M. Klages. Acct. 6324	-2.46591	-54.7013	ANSP 109	Academy of Natural Sciences, Philadelphia, PA, USA
tessae	Male	Paratype	Brazil	Santarem, July. 1919, S.M. Klages. Acct. 6324	-2.46591	-54.7013	ANSP 110	Academy of Natural Sciences, Philadelphia, PA, USA
tessae	Female	Paratype	Brazil	Santarem, July. 1919, S.M. Klages. Acct. 6324	-2.46591	-54.7013	ANSP 112	Academy of Natural Sciences, Philadelphia, PA, USA
tessae	Female	Paratype	Brazil	Santarem, Oct. 1919, Carn. Mus. Acc. 6543	-2.46591	-54.7013	ANSP 113	Academy of Natural Sciences, Philadelphia, PA, USA
tessae	Male	Paratype	Brazil	50, 2	0	0	BMNH 002	The Natural History Museum (British Museum Natural History), London, UK
tessae	Male	Paratype	Brazil	52, 96	0	0	BMNH 005	The Natural History Museum (British Museum Natural History), London, UK
tessae	Female	Paratype	Peru	Rio Tambopata, Explorer's Inn- Rio Tower, S 12°50.208', W 069°17.603', 10-XII-2003, Svenson	-12.8368	-69.2934	GSMC000261	Monte L. Bean Life Science Museum, Brigham Young University, Provo, Utah, USA
tessae	Female	Paratype	Peru	Smithsonian Earthwatch Sample, Location 8j, Nickle, D.	0	0	GSMC000265	The Cleveland Museum of Natural History, Cleveland, OH, USA
tessae	Male	Paratype	Bolivia	La Paz Dept., Ituralde Prov., San Miguel, 14°30.602' S, 67°29.555' W, 24-30 Sept 2007, Coll: K.B. Miller et al.	-14.51	-67.4926	GSMC000268	The Cleveland Museum of Natural History, Cleveland, OH, USA
tessae	Female	Paratype	Brazil	Amazonas Reserva Biologica do Cuieiras, 50 km. N. Manaus, 15-IV- AU 15-V-1981, M. Descamps	-2.59956	-60.2106	MNHN 020	Muséum national d’Histoire naturelle, Paris, France
tessae	Male	Paratype	Brazil	Para, Ile de Mosqueiro, 11-9-83, male + female accouples sur trone	-1.15764	-48.4654	MNHN 086	Muséum national d’Histoire naturelle, Paris, France
tessae	Female	Paratype	Brazil	Para, Ile de Mosqueiro, 11-9-83, male + female accouples sur trone	-1.15764	-48.4654	MNHN 087	Muséum national d’Histoire naturelle, Paris, France
tessae	Male	Paratype	Brazil	Para: Rio Xingu, Camp (52°22'W, 3°39'S), ca 60 km S. Altamira, 8-12 Oct 1986, P. Spangler & O. Flint	-3.65	-52.3667	USNM 007	National Museum of Natural History, Smithsonian Institution, Washington, DC, US
tessae	Male	Paratype	Brazil	Para: Rio Xingu, Camp (52°22'W, 3°39'S), ca 60 km S. Altamira, 8-12 Oct 1986, P. Spangler & O. Flint	-3.65	-52.3667	USNM 008	National Museum of Natural History, Smithsonian Institution, Washington, DC, US
tessae	Male	Paratype	Brazil	Para.	0	0	ZMHB 004	Museum für Naturkunde der Humboldt-Universität, Berlin, Germany
tessae	Male	Paratype	Peru	Rio Tambopata Res., 30 km (air) SW Pto. Maldonado, 290 m, 12°50'S, 69°17'W; Smithsonian Institution Canopy Fogging Project, T.L. Erwin et al., colls. 07 May 89, 05/02/051	-12.8333	-69.2833	USNM 069	National Museum of Natural History, Smithsonian Institution, Washington, DC, US
tessae	Female	Paratype	Peru	Madre de Dios, Rio Tambopata Res., 30 km (air) SW Pto. Maldonado, 290 m, 12°50'S, 69°17'W; Smithsonian Institution Canopy Fogging Project, T.L. Erwin et al., colls. 08 Nov 83 May 89, 04/01/072	-12.8333	-69.2833	USNM 070	National Museum of Natural History, Smithsonian Institution, Washington, DC, US
tessae	Male	Paratype	Bolivia	La Paz Dept., Ituralde Prov., San Miguel, 14°30.602' S, 67°29.555' W, 24-30 Sept 2007, Coll: K.B. Miller et al.	-14.51	-67.4926	GSMC000317	The Cleveland Museum of Natural History, Cleveland, OH, USA
trinidadensis	Male	Holotype	Trinidad	17 I '52, F. Schrader, 709	10.2403	-61.217	ANSP 035	Academy of Natural Sciences, Philadelphia, PA, USA
trinidadensis	Female	Allotype	Trinidad	Caparo, VIII 1913, S.M. Klages	10.4499	-61.3336	ANSP 099	Academy of Natural Sciences, Philadelphia, PA, USA
trinidadensis	Male	Paratype	Trinidad	W.I., Trinidad: Arima Vall. A.W.N.C. 7/15/78, R.A. Mendez	10.6619	-61.2897	AMNH 029	American Museum of Natural History, New York, NY, USA
trinidadensis	Female	Paratype	Trinidad	10 I '52, F. Schrader, 697	10.2403	-61.217	ANSP 001	Academy of Natural Sciences, Philadelphia, PA, USA
trinidadensis	Male	Paratype	Trinidad	18 I '52, F. Schrader, 715	10.2403	-61.217	ANSP 002	Academy of Natural Sciences, Philadelphia, PA, USA
trinidadensis	Male	Paratype	Trinidad	17 I '52, F. Schrader, 711	10.2403	-61.217	ANSP 003	Academy of Natural Sciences, Philadelphia, PA, USA
trinidadensis	Male	Paratype	Trinidad	18 I '52, F. Schrader, 723	10.2403	-61.217	ANSP 004	Academy of Natural Sciences, Philadelphia, PA, USA
trinidadensis	Male	Paratype	Trinidad	11 I '52, F. Schrader, 781	10.2403	-61.217	ANSP 005	Academy of Natural Sciences, Philadelphia, PA, USA
trinidadensis	Female	Paratype	Trinidad	18 I '52, F. Schrader, 725	10.2403	-61.217	ANSP 006	Academy of Natural Sciences, Philadelphia, PA, USA
trinidadensis	Female	Paratype	Trinidad	18 I '52, F. Schrader, 724	10.2403	-61.217	ANSP 007	Academy of Natural Sciences, Philadelphia, PA, USA
trinidadensis	Male	Paratype	Trinidad	17 I '52, F. Schrader, 710	10.2403	-61.217	ANSP 008	Academy of Natural Sciences, Philadelphia, PA, USA
trinidadensis	Male	Paratype	Trinidad	17 I '52, F. Schrader, 712	10.2403	-61.217	ANSP 009	Academy of Natural Sciences, Philadelphia, PA, USA
trinidadensis	Male	Paratype	Trinidad	15 I '52, F. Schrader, 699	10.2403	-61.217	ANSP 014	Academy of Natural Sciences, Philadelphia, PA, USA
trinidadensis	Male	Paratype	Trinidad	18 I '52, F. Schrader, 722	10.2403	-61.217	ANSP 015	Academy of Natural Sciences, Philadelphia, PA, USA
trinidadensis	Male	Paratype	Trinidad	17 I '52, F. Schrader, 713	10.2403	-61.217	ANSP 022	Academy of Natural Sciences, Philadelphia, PA, USA
trinidadensis	Female	Paratype	Trinidad	17 I '52, F. Schrader, 714	10.2403	-61.217	ANSP 023	Academy of Natural Sciences, Philadelphia, PA, USA
trinidadensis	Female	Paratype	Trinidad	Arima Valley, B.W.I. 6-II-1952, Tropical Research Station, New York Zool Society	10.6619	-61.2897	ANSP 024	Academy of Natural Sciences, Philadelphia, PA, USA
trinidadensis	Male	Paratype	Trinidad	18 I '52, F. Schrader, 721	10.2403	-61.217	ANSP 026	Academy of Natural Sciences, Philadelphia, PA, USA
trinidadensis	Female	Paratype	Trinidad	Arima Valley, B.W.I. 7-II-1952, Tropical Research Station, New York Zool Society	10.6619	-61.2897	ANSP 027	Academy of Natural Sciences, Philadelphia, PA, USA
trinidadensis	Female	Paratype	Trinidad	Arima Valley, B.W.I. 10-II-1952, Tropical Research Station, New York Zool Society	10.6619	-61.2897	ANSP 028	Academy of Natural Sciences, Philadelphia, PA, USA
trinidadensis	Male	Paratype	Trinidad	Arima Valley, B.W.I. 10-II-1952, Tropical Research Station, New York Zool Society	10.6619	-61.2897	ANSP 029	Academy of Natural Sciences, Philadelphia, PA, USA
trinidadensis	Male	Paratype	Trinidad	Arima Valley, B.W.I. 7-II-1952, Tropical Research Station, New York Zool Society	10.6619	-61.2897	ANSP 030	Academy of Natural Sciences, Philadelphia, PA, USA
trinidadensis	Female	Paratype	Trinidad	19 I '52, F. Schrader, 717	10.2403	-61.217	ANSP 032	Academy of Natural Sciences, Philadelphia, PA, USA
trinidadensis	Male	Paratype	Trinidad	Nov. 1940, St. Augustine, BWI, H.S. Darling	10.659	-61.3987	ANSP 034	Academy of Natural Sciences, Philadelphia, PA, USA
trinidadensis	Male	Paratype	Trinidad	Arima Valley, B.W.I. 7-II-1952, Tropical Research Station, New York Zool Society	10.6619	-61.2897	ANSP 036	Academy of Natural Sciences, Philadelphia, PA, USA
trinidadensis	Male	Paratype	Trinidad	Arima Valley, B.W.I. 10-II-1952, Tropical Research Station, New York Zool Society	10.6619	-61.2897	ANSP 037	Academy of Natural Sciences, Philadelphia, PA, USA
trinidadensis	Male	Paratype	Trinidad	Caparo, VI 1913, S.M. Klages	10.4499	-61.3336	ANSP 083	Academy of Natural Sciences, Philadelphia, PA, USA
trinidadensis	Male	Paratype	Trinidad	Caparo, VI 1913, S.M. Klages	10.4499	-61.3336	ANSP 084	Academy of Natural Sciences, Philadelphia, PA, USA
trinidadensis	Male	Paratype	Trinidad	Caparo, VI 1913, S.M. Klages	10.4499	-61.3336	ANSP 085	Academy of Natural Sciences, Philadelphia, PA, USA
trinidadensis	Female	Paratype	Trinidad	Caparo, VIII 1913, S.M. Klages	10.4499	-61.3336	ANSP 086	Academy of Natural Sciences, Philadelphia, PA, USA
trinidadensis	Female	Paratype	Trinidad	Caparo, VIII 1913, S.M. Klages	10.4499	-61.3336	ANSP 095	Academy of Natural Sciences, Philadelphia, PA, USA
trinidadensis	Female	Paratype	Trinidad	Caparo, VIII 1913, S.M. Klages	10.4499	-61.3336	ANSP 096	Academy of Natural Sciences, Philadelphia, PA, USA
trinidadensis	Female	Paratype	Trinidad	Caparo, VI 1913, S.M. Klages	10.4499	-61.3336	ANSP 097	Academy of Natural Sciences, Philadelphia, PA, USA
trinidadensis	Male	Paratype	Trinidad	Moruga Area, ii-iii.1986, G.B. Popov	10.0898	-61.2791	BMNH 081	The Natural History Museum (British Museum Natural History), London, UK
trinidadensis	Female	Paratype	Trinidad	Moruga Area, ii-iii.1986, G.B. Popov	10.0898	-61.2791	BMNH 082	The Natural History Museum (British Museum Natural History), London, UK
trinidadensis	Male	Paratype	Trinidad	Moruga Area, ii-iii.1986, G.B. Popov	10.0898	-61.2791	BMNH 083	The Natural History Museum (British Museum Natural History), London, UK
trinidadensis	Female	Paratype	Trinidad	Moruga Area, ii-iii.1986, G.B. Popov	10.0898	-61.2791	BMNH 084	The Natural History Museum (British Museum Natural History), London, UK
trinidadensis	Male	Paratype	Trinidad	Arima Valley, B.W.I. 20-II-1952, Tropical Research Station, New York Zool Society	10.6619	-61.2897	USNM 017	National Museum of Natural History, Smithsonian Institution, Washington, DC, US
trinidadensis	Female	Paratype	Trinidad	Arima Valley, B.W.I. 8-II-1952, Tropical Research Station, New York Zool Society	10.6619	-61.2897	USNM 018	National Museum of Natural History, Smithsonian Institution, Washington, DC, US
trinidadensis	Male	Paratype	Trinidad	Jun WI, Aug. Busck Collector	0	0	USNM 019	National Museum of Natural History, Smithsonian Institution, Washington, DC, US
trinidadensis	Male	Paratype	Trinidad	Jun WI, Aug. Busck Collector	0	0	USNM 020	National Museum of Natural History, Smithsonian Institution, Washington, DC, US
trinidadensis	Male	Paratype	Trinidad	Aug-22-1907, O.W. Barria, On Cacao, 252	0	0	USNM 052	National Museum of Natural History, Smithsonian Institution, Washington, DC, US
zoae	Male	Holotype	Guatamala	Alta V. Paz, Schwarz & Barber Coll, 2.4 Cacao, Trece Aguas.	15.5923	-90.1464	USNM 062	National Museum of Natural History, Smithsonian Institution, Washington, DC, US
zoae	Female	Allotype	Guatamala	Alta V. Paz, Schwarz & Barber Coll, 2.4 Cacao, Trece Aguas.	15.5923	-90.1464	USNM 045	National Museum of Natural History, Smithsonian Institution, Washington, DC, US
zoae	Male	Paratype	Honduras	192, Ac. 29596	0	0	AMNH 002	American Museum of Natural History, New York, NY, USA
zoae	Female	Paratype	Panama	Puerto Armuelles	8.27477	-82.8651	AMNH 028	American Museum of Natural History, New York, NY, USA
zoae	Nymph	nontype	Honduras	Atlantida, Massif Pico Bonito, env. El Pino 200 m, VII/1995 T. Porion A. Grange	15.7165	-86.8263	MNHN 200	Muséum national d’Histoire naturelle, Paris, France
zoae	Female	Paratype	Belize	Toledo Dist., Blue Creek Village, 22 June 1981, W.E. Steiner	16.1958	-89.0431	USNM 002	National Museum of Natural History, Smithsonian Institution, Washington, DC, US
cursor	Male	Paratype	Panama	Barro Colorado C.Z., 31-XII-'48, F. Schrader, 614	9.16497	-79.8371	ANSP 058	Academy of Natural Sciences, Philadelphia, PA, USA
cursor	Male	Paratype	Panama	Barro Colorado C.Z., 31-XII-'48, F. Schrader, 639	9.16497	-79.8371	ANSP 059	Academy of Natural Sciences, Philadelphia, PA, USA
cursor	Male	Paratype	Panama	Barro Colorado C.Z., 31-XII-'48, F. Schrader, 624	9.16497	-79.8371	ANSP 060	Academy of Natural Sciences, Philadelphia, PA, USA
cursor	Male	Paratype	Panama	Barro Colorado C.Z., 31-XII-'48, F. Schrader, 631	9.16497	-79.8371	ANSP 061	Academy of Natural Sciences, Philadelphia, PA, USA
cursor	Male	Paratype	Panama	Barro Colorado C.Z., 31-XII-'48, F. Schrader, 638	9.16497	-79.8371	ANSP 062	Academy of Natural Sciences, Philadelphia, PA, USA
cursor	Male	Paratype	Panama	Barro Colorado C.Z., 31-XII-'48, F. Schrader, 653	9.16497	-79.8371	ANSP 063	Academy of Natural Sciences, Philadelphia, PA, USA
cursor	Female	Paratype	Costa Rica	Lower Rio Reventazon, Castilla Farm, VII. 23. 1936, C.W. Dodge	10.0784	-83.5738	ANSP 070	Academy of Natural Sciences, Philadelphia, PA, USA
cursor	Male	Paratype	Costa Rica	Turrialba, 8 VI '48, F. Schrader, 515	9.98997	-83.7636	ANSP 071	Academy of Natural Sciences, Philadelphia, PA, USA
cursor	Male	Paratype	Costa Rica	0	0	0	ANSP 073	Academy of Natural Sciences, Philadelphia, PA, USA
cursor	Female	Paratype	Costa Rica	Ujarass de Terraba, C.R. IX.10.07, M.A.C. Jr.	9.83144	-83.8321	ANSP 074	Academy of Natural Sciences, Philadelphia, PA, USA
cursor	Female	nontype	Panama	Bugaba, 800-1,500 ft., Champion., Godman-Salvin Coll. 1894-125.	8.49008	-82.6203	BMNH 008	The Natural History Museum (British Museum Natural History), London, UK
cursor	Female	nontype	Panama	Bocas del Toro Prov., Palo Seco NP, at ANAM station, N 08°47.602', W 082°11.330', 523m, 4.VI.2009, N. Lord, K. Miller, E. Nearns Colrs., General collecting	8.79337	-82.1888	GSMC000285	The Cleveland Museum of Natural History, Cleveland, OH, USA
cursor	Female	nontype	Costa Rica	Alajuela, Rio San Juan across from Bartola, 10.974153°N, 84.343499°W, 4 November, 2010, Coll: Gavin J. Svenson	10.9742	-84.3435	GSMC002952	The Cleveland Museum of Natural History, Cleveland, OH, USA
cursor	Male	nontype	Nicaragua	Rio San Juan, Refugio Bartola sur le Rio San Juan, 10.974309°N, 84.338318°W, 52 m, 1-5 November, 2010, Coll: Gavin J. Svenson	10.9743	-84.3383	GSMC003039	The Cleveland Museum of Natural History, Cleveland, OH, USA
cursor	Female	nontype	Nicaragua	Rio San Juan, Refugio Bartola sur le Rio San Juan, 10.974309°N, 84.338318°W, 52 m, 1-5 November, 2010, Coll: Gavin J. Svenson	10.9743	-84.3383	GSMC003043	The Cleveland Museum of Natural History, Cleveland, OH, USA
cursor	Female	nontype	Nicaragua	Rio San Juan, Refugio Bartola sur le Rio San Juan, 10.974309°N, 84.338318°W, 52 m, 1-5 November, 2010, Coll: Gavin J. Svenson	10.9743	-84.3383	GSMC003049	The Cleveland Museum of Natural History, Cleveland, OH, USA
cursor	Male	nontype	Nicaragua	Rio San Juan, Refugio Bartola sur le Rio San Juan, 10.974309°N, 84.338318°W, 52 m, 1-5 November, 2010, Coll: Gavin J. Svenson	10.9743	-84.3383	GSMC003055	The Cleveland Museum of Natural History, Cleveland, OH, USA
cursor	Male	nontype	Nicaragua	Rio San Juan, Refugio Bartola sur le Rio San Juan, 10.974309°N, 84.338318°W, 52 m, 1-5 November, 2010, Coll: Gavin J. Svenson	10.9743	-84.3383	GSMC003057	The Cleveland Museum of Natural History, Cleveland, OH, USA
cursor	Male	nontype	Nicaragua	Rio San Juan, Refugio Bartola sur le Rio San Juan, 10.974309°N, 84.338318°W, 52 m, 1-5 November, 2010, Coll: Gavin J. Svenson	10.9743	-84.3383	GSMC003060	The Cleveland Museum of Natural History, Cleveland, OH, USA
cursor	Male	nontype	Nicaragua	Rio San Juan, Refugio Bartola sur le Rio San Juan, 10.974309°N, 84.338318°W, 52 m, 1-5 November, 2010, Coll: Gavin J. Svenson	10.9743	-84.3383	GSMC003433	The Cleveland Museum of Natural History, Cleveland, OH, USA
cursor	Male	nontype	Nicaragua	Rio San Juan, Refugio Bartola sur le Rio San Juan, 10.974309°N, 84.338318°W, 52 m, 1-5 November, 2010, Coll: Gavin J. Svenson	10.9743	-84.3383	GSMC003434	The Cleveland Museum of Natural History, Cleveland, OH, USA
cursor	Male	nontype	Nicaragua	Rio San Juan, Refugio Bartola sur le Rio San Juan, 10.974309°N, 84.338318°W, 52 m, 1-5 November, 2010, Coll: Gavin J. Svenson	10.9743	-84.3383	GSMC003435	The Cleveland Museum of Natural History, Cleveland, OH, USA
cursor	Male	nontype	Nicaragua	Rio San Juan, Refugio Bartola sur le Rio San Juan, 10.974309°N, 84.338318°W, 52 m, 1-5 November, 2010, Coll: Gavin J. Svenson	10.9743	-84.3383	GSMC003436	The Cleveland Museum of Natural History, Cleveland, OH, USA
cursor	Male	nontype	Nicaragua	Rio San Juan, Refugio Bartola sur le Rio San Juan, 10.974309°N, 84.338318°W, 52 m, 1-5 November, 2010, Coll: Gavin J. Svenson	10.9743	-84.3383	GSMC003437	The Cleveland Museum of Natural History, Cleveland, OH, USA
cursor	Male	nontype	Nicaragua	Rio San Juan, Refugio Bartola sur le Rio San Juan, 10.974309°N, 84.338318°W, 52 m, 1-5 November, 2010, Coll: Gavin J. Svenson	10.9743	-84.3383	GSMC003438	The Cleveland Museum of Natural History, Cleveland, OH, USA
cursor	Male	nontype	Nicaragua	Rio San Juan, Refugio Bartola sur le Rio San Juan, 10.974309°N, 84.338318°W, 52 m, 1-5 November, 2010, Coll: Gavin J. Svenson	10.9743	-84.3383	GSMC003439	The Cleveland Museum of Natural History, Cleveland, OH, USA
cursor	Male	nontype	Nicaragua	Rio San Juan, Refugio Bartola sur le Rio San Juan, 10.974309°N, 84.338318°W, 52 m, 1-5 November, 2010, Coll: Gavin J. Svenson	10.9743	-84.3383	GSMC003440	The Cleveland Museum of Natural History, Cleveland, OH, USA
cursor	Male	nontype	Nicaragua	Rio San Juan, Refugio Bartola sur le Rio San Juan, 10.974309°N, 84.338318°W, 52 m, 1-5 November, 2010, Coll: Gavin J. Svenson	10.9743	-84.3383	GSMC003441	The Cleveland Museum of Natural History, Cleveland, OH, USA
cursor	Male	nontype	Nicaragua	Rio San Juan, Refugio Bartola sur le Rio San Juan, 10.974309°N, 84.338318°W, 52 m, 1-5 November, 2010, Coll: Gavin J. Svenson	10.9743	-84.3383	GSMC003442	The Cleveland Museum of Natural History, Cleveland, OH, USA
cursor	Male	nontype	Nicaragua	Rio San Juan, Refugio Bartola sur le Rio San Juan, 10.974309°N, 84.338318°W, 52 m, 1-5 November, 2010, Coll: Gavin J. Svenson	10.9743	-84.3383	GSMC003443	The Cleveland Museum of Natural History, Cleveland, OH, USA
cursor	Male	nontype	Nicaragua	Rio San Juan, Refugio Bartola sur le Rio San Juan, 10.974309°N, 84.338318°W, 52 m, 1-5 November, 2010, Coll: Gavin J. Svenson	10.9743	-84.3383	GSMC003444	The Cleveland Museum of Natural History, Cleveland, OH, USA
cursor	Male	nontype	Nicaragua	Rio San Juan, Refugio Bartola sur le Rio San Juan, 10.974309°N, 84.338318°W, 52 m, 1-5 November, 2010, Coll: Gavin J. Svenson	10.9743	-84.3383	GSMC003445	The Cleveland Museum of Natural History, Cleveland, OH, USA
cursor	Male	nontype	Nicaragua	Rio San Juan, Refugio Bartola sur le Rio San Juan, 10.974309°N, 84.338318°W, 52 m, 1-5 November, 2010, Coll: Gavin J. Svenson	10.9743	-84.3383	GSMC003446	The Cleveland Museum of Natural History, Cleveland, OH, USA
cursor	Male	nontype	Nicaragua	Rio San Juan, Refugio Bartola sur le Rio San Juan, 10.974309°N, 84.338318°W, 52 m, 1-5 November, 2010, Coll: Gavin J. Svenson	10.9743	-84.3383	GSMC003447	The Cleveland Museum of Natural History, Cleveland, OH, USA
cursor	Male	nontype	Nicaragua	Rio San Juan, Refugio Bartola sur le Rio San Juan, 10.974309°N, 84.338318°W, 52 m, 1-5 November, 2010, Coll: Gavin J. Svenson	10.9743	-84.3383	GSMC003448	The Cleveland Museum of Natural History, Cleveland, OH, USA
cursor	Male	nontype	Nicaragua	Rio San Juan, Refugio Bartola sur le Rio San Juan, 10.974309°N, 84.338318°W, 52 m, 1-5 November, 2010, Coll: Gavin J. Svenson	10.9743	-84.3383	GSMC003449	The Cleveland Museum of Natural History, Cleveland, OH, USA
cursor	Male	nontype	Nicaragua	Rio San Juan, Refugio Bartola sur le Rio San Juan, 10.974309°N, 84.338318°W, 52 m, 1-5 November, 2010, Coll: Gavin J. Svenson	10.9743	-84.3383	GSMC003450	The Cleveland Museum of Natural History, Cleveland, OH, USA
cursor	Male	nontype	Nicaragua	Rio San Juan, Refugio Bartola sur le Rio San Juan, 10.974309°N, 84.338318°W, 52 m, 1-5 November, 2010, Coll: Gavin J. Svenson	10.9743	-84.3383	GSMC003451	The Cleveland Museum of Natural History, Cleveland, OH, USA
cursor	Male	nontype	Nicaragua	Rio San Juan, Refugio Bartola sur le Rio San Juan, 10.974309°N, 84.338318°W, 52 m, 1-5 November, 2010, Coll: Gavin J. Svenson	10.9743	-84.3383	GSMC003452	The Cleveland Museum of Natural History, Cleveland, OH, USA
cursor	Male	nontype	Nicaragua	Rio San Juan, Refugio Bartola sur le Rio San Juan, 10.974309°N, 84.338318°W, 52 m, 1-5 November, 2010, Coll: Gavin J. Svenson	10.9743	-84.3383	GSMC003453	The Cleveland Museum of Natural History, Cleveland, OH, USA
cursor	Female	nontype	Nicaragua	Rio San Juan, Refugio Bartola sur le Rio San Juan, 10.974309°N, 84.338318°W, 52 m, 1-5 November, 2010, Coll: Gavin J. Svenson	10.9743	-84.3383	GSMC003454	The Cleveland Museum of Natural History, Cleveland, OH, USA
cursor	Female	nontype	Nicaragua	Rio San Juan, Refugio Bartola sur le Rio San Juan, 10.974309°N, 84.338318°W, 52 m, 1-5 November, 2010, Coll: Gavin J. Svenson	10.9743	-84.3383	GSMC003455	The Cleveland Museum of Natural History, Cleveland, OH, USA
cursor	Female	nontype	Nicaragua	Rio San Juan, Refugio Bartola sur le Rio San Juan, 10.974309°N, 84.338318°W, 52 m, 1-5 November, 2010, Coll: Gavin J. Svenson	10.9743	-84.3383	GSMC003456	The Cleveland Museum of Natural History, Cleveland, OH, USA
cursor	Female	nontype	Nicaragua	Rio San Juan, Refugio Bartola sur le Rio San Juan, 10.974309°N, 84.338318°W, 52 m, 1-5 November, 2010, Coll: Gavin J. Svenson	10.9743	-84.3383	GSMC003457	The Cleveland Museum of Natural History, Cleveland, OH, USA
cursor	Female	nontype	Nicaragua	Rio San Juan, Refugio Bartola sur le Rio San Juan, 10.974309°N, 84.338318°W, 52 m, 1-5 November, 2010, Coll: Gavin J. Svenson	10.9743	-84.3383	GSMC003458	The Cleveland Museum of Natural History, Cleveland, OH, USA
cursor	Female	nontype	Nicaragua	Rio San Juan, Refugio Bartola sur le Rio San Juan, 10.974309°N, 84.338318°W, 52 m, 1-5 November, 2010, Coll: Gavin J. Svenson	10.9743	-84.3383	GSMC003459	The Cleveland Museum of Natural History, Cleveland, OH, USA
cursor	Female	nontype	Nicaragua	Rio San Juan, Refugio Bartola sur le Rio San Juan, 10.974309°N, 84.338318°W, 52 m, 1-5 November, 2010, Coll: Gavin J. Svenson	10.9743	-84.3383	GSMC003460	The Cleveland Museum of Natural History, Cleveland, OH, USA
cursor	Female	nontype	Nicaragua	Rio San Juan, Refugio Bartola sur le Rio San Juan, 10.974309°N, 84.338318°W, 52 m, 1-5 November, 2010, Coll: Gavin J. Svenson	10.9743	-84.3383	GSMC003461	The Cleveland Museum of Natural History, Cleveland, OH, USA
cursor	Female	nontype	Nicaragua	Rio San Juan, Refugio Bartola sur le Rio San Juan, 10.974309°N, 84.338318°W, 52 m, 1-5 November, 2010, Coll: Gavin J. Svenson	10.9743	-84.3383	GSMC003462	The Cleveland Museum of Natural History, Cleveland, OH, USA
cursor	Female	nontype	Nicaragua	Rio San Juan, Refugio Bartola sur le Rio San Juan, 10.974309°N, 84.338318°W, 52 m, 1-5 November, 2010, Coll: Gavin J. Svenson	10.9743	-84.3383	GSMC003463	The Cleveland Museum of Natural History, Cleveland, OH, USA
cursor	Female	nontype	Nicaragua	Rio San Juan, Refugio Bartola sur le Rio San Juan, 10.974309°N, 84.338318°W, 52 m, 1-5 November, 2010, Coll: Gavin J. Svenson	10.9743	-84.3383	GSMC003464	The Cleveland Museum of Natural History, Cleveland, OH, USA
cursor	Female	nontype	Nicaragua	Rio San Juan, Refugio Bartola sur le Rio San Juan, 10.974309°N, 84.338318°W, 52 m, 1-5 November, 2010, Coll: Gavin J. Svenson	10.9743	-84.3383	GSMC003465	The Cleveland Museum of Natural History, Cleveland, OH, USA
cursor	Female	nontype	Nicaragua	Rio San Juan, Refugio Bartola sur le Rio San Juan, 10.974309°N, 84.338318°W, 52 m, 1-5 November, 2010, Coll: Gavin J. Svenson	10.9743	-84.3383	GSMC003466	The Cleveland Museum of Natural History, Cleveland, OH, USA
cursor	Female	nontype	Nicaragua	Rio San Juan, Refugio Bartola sur le Rio San Juan, 10.974309°N, 84.338318°W, 52 m, 1-5 November, 2010, Coll: Gavin J. Svenson	10.9743	-84.3383	GSMC003467	The Cleveland Museum of Natural History, Cleveland, OH, USA
cursor	Female	nontype	Nicaragua	Rio San Juan, Refugio Bartola sur le Rio San Juan, 10.974309°N, 84.338318°W, 52 m, 1-5 November, 2010, Coll: Gavin J. Svenson	10.9743	-84.3383	GSMC003468	The Cleveland Museum of Natural History, Cleveland, OH, USA
cursor	Female	nontype	Nicaragua	Rio San Juan, Refugio Bartola sur le Rio San Juan, 10.974309°N, 84.338318°W, 52 m, 1-5 November, 2010, Coll: Gavin J. Svenson	10.9743	-84.3383	GSMC003469	The Cleveland Museum of Natural History, Cleveland, OH, USA
cursor	Female	nontype	Nicaragua	Rio San Juan Dpto., Refugio Bartola; KBM 18051201	10.9725	-84.339	GSMC003598	The Cleveland Museum of Natural History, Cleveland, OH, USA
cursor	Male	nontype	Nicaragua	Rio San Juan Dpto., Refugio Bartola; KBM 18051201	10.9725	-84.339	GSMC003602	The Cleveland Museum of Natural History, Cleveland, OH, USA
cursor	Male	nontype	Nicaragua	Rio San Juan Dpto., Refugio Bartola; KBM 18051201	10.9725	-84.339	GSMC003604	The Cleveland Museum of Natural History, Cleveland, OH, USA
cursor	Male	nontype	Nicaragua	Rio San Juan Dpto., Refugio Bartola; KBM 18051201	10.9725	-84.339	GSMC003607	The Cleveland Museum of Natural History, Cleveland, OH, USA
cursor	Male	nontype	Nicaragua	Rio San Juan Dpto., Refugio Bartola; KBM 18051201	10.9725	-84.339	GSMC003608	The Cleveland Museum of Natural History, Cleveland, OH, USA
cursor	Female	nontype	Nicaragua	Rio San Juan Dpto., Refugio Bartola; KBM 18051201	10.9725	-84.339	GSMC003612	The Cleveland Museum of Natural History, Cleveland, OH, USA
cursor	Female	nontype	Nicaragua	Rio San Juan Dpto., Refugio Bartola; KBM 18051201	10.9725	-84.339	GSMC003613	The Cleveland Museum of Natural History, Cleveland, OH, USA
cursor	Female	nontype	Nicaragua	Rio San Juan Dpto., Refugio Bartola; KBM 18051201	10.9725	-84.339	GSMC003621	The Cleveland Museum of Natural History, Cleveland, OH, USA
cursor	Male	nontype	Nicaragua	Rio San Juan Dpto., Refugio Bartola; KBM 18051201	10.9725	-84.339	GSMC003622	The Cleveland Museum of Natural History, Cleveland, OH, USA
cursor	Male	nontype	Nicaragua	Rio San Juan Dpto., Refugio Bartola; KBM 18051201	10.9725	-84.339	GSMC003624	The Cleveland Museum of Natural History, Cleveland, OH, USA
cursor	Male	nontype	Nicaragua	Rio San Juan Dpto., Refugio Bartola; KBM 18051201	10.9725	-84.339	GSMC003625	The Cleveland Museum of Natural History, Cleveland, OH, USA
cursor	Male	nontype	Nicaragua	Rio San Juan Dpto., Refugio Bartola; KBM 18051201	10.9725	-84.339	GSMC003627	The Cleveland Museum of Natural History, Cleveland, OH, USA
cursor	Female	nontype	Nicaragua	Rio San Juan Dpto., Refugio Bartola; KBM 18051201	10.9725	-84.339	GSMC003628	The Cleveland Museum of Natural History, Cleveland, OH, USA
cursor	Male	nontype	Nicaragua	Rio San Juan Dpto., Refugio Bartola; KBM 18051201	10.9725	-84.339	GSMC003635	The Cleveland Museum of Natural History, Cleveland, OH, USA
cursor	Female	nontype	Nicaragua	Rio San Juan Dpto., Refugio Bartola; KBM 18051201	10.9725	-84.339	GSMC003636	The Cleveland Museum of Natural History, Cleveland, OH, USA
cursor	Female	nontype	Nicaragua	Rio San Juan Dpto., Refugio Bartola; KBM 18051201	10.9725	-84.339	GSMC003646	The Cleveland Museum of Natural History, Cleveland, OH, USA
cursor	Female	nontype	Nicaragua	Rio San Juan Dpto., Refugio Bartola; KBM 18051201	10.9725	-84.339	GSMC003647	The Cleveland Museum of Natural History, Cleveland, OH, USA
cursor	Female	nontype	Nicaragua	Rio San Juan, Cerro El Gigante, IX-98, col. I. Coronado	11.3166	-84.6126	MNHN 080	Muséum national d’Histoire naturelle, Paris, France
cursor	Female	nontype	Panama	Barro Colo Is CZ, VI-18-37, S.W. Frost colr.	9.16497	-79.8371	USNM 049	National Museum of Natural History, Smithsonian Institution, Washington, DC, US
cursor	Female	nontype	Costa Rica	Farm Hamburg, am Reventazon, 2.II.1932, F. Nevermann leg., Einz. Nr. 74. 1932	10.25	-83.45	ZMUH 003	Biozentrum Grindel und Zoologisches Museum, Universität Hamburg, Germany
cursor	Male	nontype	Costa Rica	Farm Hamburg, am Reventazon, 2.II.1932, F. Nevermann leg., Einz. Nr. 74. 1932	10.25	-83.45	ZMUH 004	Biozentrum Grindel und Zoologisches Museum, Universität Hamburg, Germany
cursor	Male	Holotype	Panama	Barro Colorado Island, Gatun Lake, Canal Zone, December 31, 1948. (Dr. Franz Schrader, no. 630.)	9.16497	-79.8371	N/A	Academy of Natural Sciences, Philadelphia, PA, USA
cursor	Female	nontype	Costa Rica	Puntarenas Prov. Osa pen., nr. Matapalo; MV light coll. 2010 ent. Class colr. KBM 30051003	8.39958	-83.3137	GSMC003085	The Cleveland Museum of Natural History, Cleveland, OH, USA
cursor	Female	nontype	Panama	Barro C'do I., I-20-26: 59, C.Z.	9.16497	-79.8371	FMNH 008	Field Museum of Natural History, Chicago, IL
cursor	Male	nontype	Panama	Barro Colorado I., Canal Zone, Panama, I-13-59, H.S. Dybas leg., at light	9.16497	-79.8371	FMNH 009	Field Museum of Natural History, Chicago, IL
dominica	Male	Holotype	Dominica	Grand Bay, IV-13-1964, O.S. Flint, Jr., Bredin-Archbold-Smithsonian Bio.Surv.Dominica	15.2395	-61.3201	USNM 036	National Museum of Natural History, Smithsonian Institution, Washington, DC, US
dominica	Female	Allotype	Dominica	Grand Bay, IV-13-1964, O.S. Flint, Jr., Bredin-Archbold-Smithsonian Bio.Surv.Dominica	15.2395	-61.3201	USNM 034	National Museum of Natural History, Smithsonian Institution, Washington, DC, US
dominica	Female	Paratype	Dominica	B.W.I., La Haut Estate, 18-I-1979, A.T. Finnamore	0	0	Lyman Museum	Lyman Entomological Museum, McGill Unversity, Quebec, Canada
dominica	Male	Paratype	Dominica	Grand Bay, IV-13-1964, O.S. Flint, Jr., Bredin-Archbold-Smithsonian Bio.Surv.Dominica	15.2395	-61.3201	USNM 039	National Museum of Natural History, Smithsonian Institution, Washington, DC, US
dominica	Male	Paratype	Dominica	Fond Figues, III-16-1964, Dale F. Bray, Bredin-Archbold-Smithsonian Bio.Surv.Dominica	0	0	USNM 040	National Museum of Natural History, Smithsonian Institution, Washington, DC, US
dominica	Male	Paratype	Dominica	Grand Bay, IV-13-1964, O.S. Flint, Jr., Bredin-Archbold-Smithsonian Bio.Surv.Dominica	15.2395	-61.3201	USNM 041	National Museum of Natural History, Smithsonian Institution, Washington, DC, US
dominica	Male	Paratype	Dominica	Grand Bay, IV-13-1964, O.S. Flint, Jr., Bredin-Archbold-Smithsonian Bio.Surv.Dominica	15.2395	-61.3201	USNM 042	National Museum of Natural History, Smithsonian Institution, Washington, DC, US
dominica	Male	Paratype	Dominica	Grand Bay, IV-13-1964, O.S. Flint, Jr., Bredin-Archbold-Smithsonian Bio.Surv.Dominica	15.2395	-61.3201	USNM 043	National Museum of Natural History, Smithsonian Institution, Washington, DC, US
dominica	Nymph	nontype	Dominica	Clarke Hall, 22-31-X-1966, A.B. Gurney	0	0	USNM 021	National Museum of Natural History, Smithsonian Institution, Washington, DC, US
milleri	Male	Holotype	French Guiana	Kaw Mountain Res., Amazonas Lodge, 4°32'57.8"N 52°12'49.7"W, 8-19 Feb 2005, Coll: K.B. Miller	4.54939	-52.2138	GSMC000264	The Cleveland Museum of Natural History, Cleveland, OH, USA
milleri	Female	Allotype	French Guiana	Kaw Mountain Res., Amazonas Lodge, 4°32'57.8"N 52°12'49.7"W, 8-19 Feb 2005, Coll: K.B. Miller	4.54939	-52.2138	GSMC000260	The Cleveland Museum of Natural History, Cleveland, OH, USA
milleri	Female	Paratype	French Guiana	Kaw Mountain Res., Amazonas Lodge, 4°32'57.8"N 52°12'49.7"W, 8-19 Feb 2005, Coll: K.B. Miller	4.54939	-52.2138	GSMC000266	The Cleveland Museum of Natural History, Cleveland, OH, USA
milleri	Female	Paratype	French Guiana	Kaw Mountain Res., Amazonas Lodge, 4°32'57.8"N 52°12'49.7"W, 8-19 Feb 2005, Coll: K.B. Miller	4.54939	-52.2138	GSMC000314	The Cleveland Museum of Natural History, Cleveland, OH, USA
milleri	Female	Paratype	French Guiana	Kaw Mountain Reserve, vicinity of Patawa, 30.IV/1.V.2011, N 4.56888 W52.21388, elev. 282 m (at light), J. Rivera leg.	4.56888	-52.2139	GSMC003470	The Cleveland Museum of Natural History, Cleveland, OH, USA
milleri	Male	Paratype	French Guiana	Kaw Mountain Reserve, vicinity of Patawa, 30.IV/1.V.2011, N 4.56888 W52.21388, elev. 282 m (at light), J. Rivera leg.	4.56888	-52.2139	GSMC003471	The Cleveland Museum of Natural History, Cleveland, OH, USA
milleri	Female	Paratype	French Guiana	St-Laurent du Maroni, Collection LE Moult, Coll. L. Chopard, 1919	5.48704	-54.0085	MNHN 017	Muséum national d’Histoire naturelle, Paris, France
milleri	Female	Paratype	French Guiana	Arataye Affl Approuagues, S km NE pied Saut Parare, 1-VI-1988, Chasse de nuit, L. Desutter & P. Grandcolas rec.	4.04672	-52.6981	MNHN 021	Muséum national d’Histoire naturelle, Paris, France
milleri	Female	Paratype	French Guiana	Crique Venus, IX-1992, P. Peters	5.18133	-52.9267	MNHN 023	Muséum national d’Histoire naturelle, Paris, France
milleri	Female	Paratype	French Guiana	Sinnamary, 3-6-VII-1977, Guyane, M. Descamps rec.	5.37051	-52.9603	MNHN 025	Muséum national d’Histoire naturelle, Paris, France
milleri	Male	Paratype	French Guiana	St-Jean du Maroni, R. Benoist, 1914	5.48704	-54.0085	MNHN 035	Muséum national d’Histoire naturelle, Paris, France
milleri	Female	Paratype	French Guiana	St-Laurent du Maroni, Collection LE Moult, Coll. L. Chopard, 1919, Juliet	5.48704	-54.0085	MNHN 052	Muséum national d’Histoire naturelle, Paris, France
milleri	Female	Paratype	French Guiana	St-Jean du Maroni, R. Benoist, 1914, Mars	5.48704	-54.0085	MNHN 053	Muséum national d’Histoire naturelle, Paris, France
milleri	Female	Paratype	French Guiana	Nouveau Chantier, collection LE Moult, Coll. L. Chopard, 1919, Mai	0	0	MNHN 054	Muséum national d’Histoire naturelle, Paris, France
milleri	Male	Paratype	French Guiana	Camopi, F. Geay - 1900	3.1677	-52.3395	MNHN 072	Muséum national d’Histoire naturelle, Paris, France
milleri	Male	Paratype	French Guiana	Massikiri-Oyapock, 16-Nov-1969, Balachowski-Gruner, Oct.Nov. 1969	0	0	MNHN 073	Muséum national d’Histoire naturelle, Paris, France
milleri	Male	Paratype	French Guiana	S. Boucher, 1984-85	0	0	MNHN 076	Muséum national d’Histoire naturelle, Paris, France
milleri	Female	Paratype	French Guiana	NE, Route de Kaw, Caiman Camp env. 7.XII.2006, Snizek	0	0	MSMC 003	Martin Stiewe Mantodea Collection, London, United Kingdom
milleri	Female	Paratype	French Guiana	St-Laurent du Maroni	5.48704	-54.0085	OUMNH 009	Oxford University Museum of Natural History, Oxford, United Kingdom
milleri	Male	Paratype	French Guiana	0	0	0	GSMC003015	The Cleveland Museum of Natural History, Cleveland, OH, USA
actuosa	Male	Holotype	Panama	Barro Colorado Island, Gatun Lake, Canal Zone, January 1, 1948. (Dr. Franz Schrader, no. 637.)	9.16497	-79.8371	N/A	Academy of Natural Sciences, Philadelphia, PA, USA
actuosa	Male	Paratype	Panama	Barro Colorado, C.Z., 4 I '49, F. Schrader, Male, 657	9.16497	-79.8371	ANSP 040	Academy of Natural Sciences, Philadelphia, PA, USA
actuosa	Male	Paratype	Panama	Barro Colorado Is. C.Z., F.-S.H. Schrader	9.16497	-79.8371	ANSP 041	Academy of Natural Sciences, Philadelphia, PA, USA
actuosa	Male	Paratype	Panama	Barro Colorado, C.Z., 4 I '49, F. Schrader, Male, 652	9.16497	-79.8371	ANSP 042	Academy of Natural Sciences, Philadelphia, PA, USA
actuosa	Female	Paratype	Panama	Barro Colorado Is. C.Z., F.-S.H. Schrader	9.16497	-79.8371	ANSP 043	Academy of Natural Sciences, Philadelphia, PA, USA
actuosa	Male	Paratype	Panama	Barro Colorado Is. C.Z., F.-S.H. Schrader	9.16497	-79.8371	ANSP 044	Academy of Natural Sciences, Philadelphia, PA, USA
actuosa	Male	nontype	Panama	Barro Colorado I. C.Z. XI-22-44. Pres. by K.E. Frick Collector	9.16497	-79.8371	CAS 006	California Academy of Sciences, San Francisco, CA, USA
actuosa	Female	nontype	Panama	Barro Colorado I., C.Z., XI-22-44, Pres. by K.E. Frick Collector	9.16497	-79.8371	CAS 011	California Academy of Sciences, San Francisco, CA, USA
actuosa	Male	nontype	Panama	Barro Colorado I. C.Z. XI-22-44. Pres. by K.E. Frick Collector	9.16497	-79.8371	CAS 014	California Academy of Sciences, San Francisco, CA, USA
actuosa	Male	nontype	Panama	C.Z., Barro Colorado Is., 09°10'N, 79°50'W, 27-30 June 1973, Erwin & Hevel Central America Expedition, 1973	9.16497	-79.8371	USNM 012	National Museum of Natural History, Smithsonian Institution, Washington, DC, US
actuosa	Male	nontype	Panama	Barro Colorado I., Canal Zone, Panama, Jan. 1 1959, CNHM Panama, Zool. Exped. (1959) H.S. Dybas leg.	9.16497	-79.8371	FMNH 012	Field Museum of Natural History, Chicago, IL
actuosa	Nymph	nontype	Panama	Barro Colorado, C.Z. Nov. 6 1930, H.T. Schwarz Coll.	9.16497	-79.8371	AMNH 008	American Museum of Natural History, New York, NY, USA
algorei	Male	Holotype	Peru	Loreto Province, Madre Selva Biological Research Station - Tissue 022	-3.62096	-72.2474	GSMC004007	The Cleveland Museum of Natural History, Cleveland, OH, USA
algorei	Female	Allotype	Peru	Loreto Province, Puerto Almendra	-3.83053	-73.374	GSMC004011	The Cleveland Museum of Natural History, Cleveland, OH, USA
algorei	Male	Paratype	Peru	Loreto Province, Madre Selva Biological Research Station - Tissue 011	-3.62096	-72.2474	GSMC004000	The Cleveland Museum of Natural History, Cleveland, OH, USA
algorei	Female	Paratype	Peru	Loreto Province, Madre Selva Biological Research Station - Tissue 029	-3.62096	-72.2474	GSMC004021	The Cleveland Museum of Natural History, Cleveland, OH, USA
algorei	Female	Paratype	Peru	Loreto Province, Madre Selva Biological Research Station - Tissue 023	-3.62096	-72.2474	GSMC004023	The Cleveland Museum of Natural History, Cleveland, OH, USA
algorei	Male	Paratype	Peru	Loreto Province, Madre Selva Biological Research Station - Tissue 001	-3.62096	-72.2474	GSMC004026	The Cleveland Museum of Natural History, Cleveland, OH, USA
algorei	Male	Paratype	Peru	Loreto Province, Puerto Almendra - Tissue 042	-3.83053	-73.374	GSMC004029	The Cleveland Museum of Natural History, Cleveland, OH, USA
algorei	Male	Paratype	Peru	Loreto Province, Madre Selva Biological Research Station	-3.62096	-72.2474	GSMC004033	The Cleveland Museum of Natural History, Cleveland, OH, USA
algorei	Male	Paratype	Equador	Napo Rio Aguarico, San Pablo Tumba Emilio, VI-1985, K. Riede Rec.	0	0	MNHN 037	Muséum national d’Histoire naturelle, Paris, France
algorei	Male	Paratype	Peru	Loreto, Pebas, River Amazonas, -3.329066°S, -71.854168°E, 28 Feb 2010, Coll: J.J. Ramirez	-3.32907	-71.8542	MNHN 095	Muséum national d’Histoire naturelle, Paris, France
algorei	Female	Paratype	Ecuador	Napo: Yasuri Natl. Pk. 0°40'S, 76°20'W., Tiputini Biodiversity Station, 14-19 FEB 1998. UofT Field Course, per DC Darling. ROM 980000	-0.637742	-76.1502	ROM 001	Royal Ontario Museum, Toronto, Canada
cameroni	Male	Holotype	Guyana	Kartabo, Bartica District, 1921	6.24205	-59.3066	ANSP 047	Academy of Natural Sciences, Philadelphia, PA, USA
cameroni	Female	Allotype	Venezuela	Estado de Aragua, Rancho Grande, N. of Maracay, 1300 m, 20.II.1987, Edward S. Ross	10.35	-67.6833	CAS 003	California Academy of Sciences, San Francisco, CA, USA
cameroni	Male	Paratype	Venezuela	Rancho Grande, nr. Maracay, 17-VI-1948	10.35	-67.6833	AMNH 016	American Museum of Natural History, New York, NY, USA
cameroni	Male	Paratype	Venezuela	Rancho Grande, nr. Maracay, 23-VI-1946	10.35	-67.6833	AMNH 017	American Museum of Natural History, New York, NY, USA
cameroni	Female	Paratype	Venezuela	San Esteban, X-XI 1910, M.A. Carriker Jr.	10.4226	-68.0126	ANSP 019	Academy of Natural Sciences, Philadelphia, PA, USA
cameroni	Male	Paratype	Guyana	Kartabo, Bartica District, 1921	6.24205	-59.3066	ANSP 045	Academy of Natural Sciences, Philadelphia, PA, USA
cameroni	Female	Paratype	Venezuela	San Rafael, Cumanacoa, Sucre, G. Netting, Nov 29 1929	10.2279	-63.9475	ANSP 114	Academy of Natural Sciences, Philadelphia, PA, USA
cameroni	Female	Paratype	Venezuela	La Guaira, Robinson, S.H. Scudder Collection	10.5962	-66.9348	ANSP 117	Academy of Natural Sciences, Philadelphia, PA, USA
cameroni	Female	Paratype	Venezuela	La Guaira, Robinson, S.H. Scudder Collection	10.5962	-66.9348	ANSP 118	Academy of Natural Sciences, Philadelphia, PA, USA
cameroni	Male	Paratype	Venezuela	Petare, 880 mtrs., 21.V.1926, H.E. Box Collector	10.5007	-66.7995	BMNH 075	The Natural History Museum (British Museum Natural History), London, UK
cameroni	Female	Paratype	Venezuela	Petare, 880 mtrs., 21.V.1926, H.E. Box Collector	10.5007	-66.7995	BMNH 078	The Natural History Museum (British Museum Natural History), London, UK
cameroni	Female	Paratype	Venezuela	Petare, 880 mtrs., 21.V.1926, H.E. Box Collector	10.5007	-66.7995	BMNH 079	The Natural History Museum (British Museum Natural History), London, UK
cameroni	Female	Paratype	Venezuela	Petare, 880 mtrs., 21.V.1926, H.E. Box Collector	10.5007	-66.7995	BMNH 080	The Natural History Museum (British Museum Natural History), London, UK
cameroni	Male	Paratype	Venezuela	Petare, 880 mtrs., 21.V.1926, H.E. Box Collector	10.5007	-66.7995	BMNH 085	The Natural History Museum (British Museum Natural History), London, UK
cameroni	Nymph	nontype	Venezuela	Petare, 880 mtrs., 21.V.1926, H.E. Box Collector	10.5007	-66.7995	BMNH 077	The Natural History Museum (British Museum Natural History), London, UK
krattorum	Male	Holotype	Peru	Loreto Province, Madre Selva Biological Research Station - Tissue 005	-3.62096	-72.2474	GSMC004004	The Cleveland Museum of Natural History, Cleveland, OH, USA
krattorum	Female	Allotype	Peru	Loreto Province, Puerto Almendra - Tissue 040	-3.83053	-73.374	GSMC004032	The Cleveland Museum of Natural History, Cleveland, OH, USA
krattorum	Female	Paratype	Peru	Rio Maranon, XII-30, F 6079, H. Bassler Collection	-4.83282	-76.639	AMNH 003	American Museum of Natural History, New York, NY, USA
krattorum	Male	Paratype	Peru	Monson Valley, Tingo Maria, X-19-1954, E.I. Schlinger & E.S. Ross collectors	-9.31415	-76.0067	CAS 008	California Academy of Sciences, San Francisco, CA, USA
krattorum	Female	Paratype	Peru	20 mi. W. of Pucalipa, X-3-1954, E.I. Schlinger & E.S. Ross collectors	-8.35475	-74.5521	CAS 019	California Academy of Sciences, San Francisco, CA, USA
krattorum	Male	Paratype	Peru	Loreto Province, Madre Selva Biological Research Station - Tissue 026	-3.62096	-72.2474	GSMC004001	The Cleveland Museum of Natural History, Cleveland, OH, USA
krattorum	Male	Paratype	Peru	Loreto Province, Puerto Almendra - Tissue 033	-3.83053	-73.374	GSMC004018	The Cleveland Museum of Natural History, Cleveland, OH, USA
krattorum	Male	Paratype	Peru	Loreto Province, Madre Selva Biological Research Station - Tissue 002	-3.62096	-72.2474	GSMC004034	The Cleveland Museum of Natural History, Cleveland, OH, USA
krattorum	Male	Paratype	Peru	Loreto Province, Madre Selva Biological Research Station - Tissue 009	-3.62096	-72.2474	GSMC004035	The Cleveland Museum of Natural History, Cleveland, OH, USA
krattorum	Male	Paratype	Peru	Dept. Loreto Rio Yubineto, 1-VII - 1.VIII - 1978, M. Descamps rec.	-0.99978	-74.2532	MNHN 024	Muséum national d’Histoire naturelle, Paris, France
krattorum	Female	Allotype	Colombia	Dept. Amazonas, 30 KM. Aval de la Chorrera, Rio Igara - Parana, 1.2.II.1974, J. Desplats Rec.	-0.754819	-73.0072	MNHN 082	Muséum national d’Histoire naturelle, Paris, France
krattorum	Female	Paratype	Peru	Dept. Loreto Rio Yubineto, 1-VII - 1.VIII - 1978, M. Descamps rec.	-0.99978	-74.2532	MNHN 084	Muséum national d’Histoire naturelle, Paris, France
krattorum	Male	Holotype	Peru	Loreto, Pebas, River Amazonas, -3.329066°S, -71.854168°E, 28 Feb 2010, Coll: J.J. Ramirez	-3.32907	-71.8542	MNHN 093	Muséum national d’Histoire naturelle, Paris, France
krattorum	Female	Paratype	Peru	Loreto, Iquitos, Nov. 2010, Collection Stiewe	-3.74187	-73.2722	MSMC 002	Martin Stiewe Mantodea Collection, London, United Kingdom
krattorum	Male	Paratype	Ecuador	Pastaza; Ashuara, Rio Macuma, 10km from Rio Morona, 300m, VII:7-16:1971, le. B. Malkin	-2.75351	-77.4449	FMNH 004	Field Museum of Natural History, Chicago, IL
krattorum	Female	Paratype	Ecuador	Pastaza; Ashuara, Rio Macuma, 10km from Rio Morona, 300m, VII:7-16:1971, le. B. Malkin	-2.75351	-77.4449	FMNH 011	Field Museum of Natural History, Chicago, IL
maroni	Female	Holotype	French Guiana	St-Laurent du Maroni, Collection LE Moult, Coll. L. Chopard, 1919, Octobre	5.48704	-54.0085	MNHN 019	Muséum national d’Histoire naturelle, Paris, France
maroni	Female	Paratype	French Guiana	Petit Saut, 8-II-1994, P.E. Rouland	5.06942	-53.0476	MNHN 061	Muséum national d’Histoire naturelle, Paris, France
nubeculosa	Female	Holotype	Brazil	Ega, Fonteboa (Amazonas)	-2.52258	-66.0972	N/A	Ernst-Moritz-Arndt-Universität Greifswald, Germany
nubeculosa (peruviana)	Female	Holotype	Peru	Palcaru, 1904-65	0	0	N/A	The Natural History Museum (British Museum Natural History), London, UK
nubeculosa	Female	nontype	Peru	Middle Rio Ucayali, II -27, F 6085, H. Bassler Collection Acc. 33591	-9.8232	-73.9609	AMNH 001	American Museum of Natural History, New York, NY, USA
nubeculosa	Female	nontype	Venezuela	Amazonas: Rio Mavaca Cp. 65°06'W 2°2'N, 150m. III-16/27-1989, David Grimaldi, Exp. Phipps-Fudeci	2.03333	-65.1	AMNH 025	American Museum of Natural History, New York, NY, USA
nubeculosa	Female	nontype	Ecuador	Pastaza: Cuisimi, on Rio Cuisimi 150km. SE Puyo, 350 m. June 1-5, 1971, B. Malkin	-2.40428	-77.041	AMNH 026	American Museum of Natural History, New York, NY, USA
nubeculosa	Female	nontype	Brazil	Obidos, Para, Brazil, VIII 23 1919 (H.S. Parish)	-1.89928	-55.5284	ANSP 018	Academy of Natural Sciences, Philadelphia, PA, USA
nubeculosa	Female	nontype	Peru	Leonpampa 110 k. E. Huanaco, Huanaco Prov. Peru, Tropical Jungle, December 1937, Felix Woytkowski	0	0	ANSP 039	Academy of Natural Sciences, Philadelphia, PA, USA
nubeculosa	Male	nontype	Brazil	Manacapuru, S.M. Klages, March 1926	-3.28609	-60.6402	ANSP 106	Academy of Natural Sciences, Philadelphia, PA, USA
nubeculosa	Female	nontype	Brazil	Nova Oiinda, Rio Purus, S.M. Klages, May 1922, Carn. Mus. 6962	0	0	ANSP 107	Academy of Natural Sciences, Philadelphia, PA, USA
nubeculosa	Male	nontype	Brazil	Para	0	0	BMNH 004	The Natural History Museum (British Museum Natural History), London, UK
nubeculosa	Female	nontype	Peru	Yuras, 67 mi. E. of Tingo Maria. 350 m. XII-11-54. E.I. Schlinger & E.S. Ross collectors	-9.23174	-76.3214	CAS 016	California Academy of Sciences, San Francisco, CA, USA
nubeculosa	Female	nontype	Peru	Monzon Valley, Tingo Maria, IX-23-1954, E.I. Schlinger & E.S. Ross collectors	-9.31415	-76.0067	CAS 018	California Academy of Sciences, San Francisco, CA, USA
nubeculosa	Female	nontype	Bolivia	Dpto. Santa Cruz, Reserva Natural Potrerillo del Guenda, S 17°40.281', W 063°27.451', 400 m, 3-9.XI.2009, at MV.UV lights & gen. coll., Coll: G.J. Svenson	-17.6714	-63.4575	GSMC000269	The Cleveland Museum of Natural History, Cleveland, OH, USA
nubeculosa	Female	nontype	Bolivia	Dpto. Santa Cruz, Reserva Natural Potrerillo del Guenda, S 17°40.281', W 063°27.451', 400 m, 3-9.XI.2009, at MV.UV lights & gen. coll., Coll: G.J. Svenson	-17.6714	-63.4575	GSMC000270	The Cleveland Museum of Natural History, Cleveland, OH, USA
nubeculosa	Female	nontype	Bolivia	Dpto. Santa Cruz, Reserva Natural Potrerillo del Guenda, S 17°40.281', W 063°27.451', 400 m, 3-9.XI.2009, at MV.UV lights & gen. coll., Coll: G.J. Svenson	-17.6714	-63.4575	GSMC000273	The Cleveland Museum of Natural History, Cleveland, OH, USA
nubeculosa	Female	nontype	Bolivia	Dpto. Santa Cruz, Reserva Natural Potrerillo del Guenda, S 17°40.281', W 063°27.451', 400 m, 3-9.XI.2009, at MV.UV lights & gen. coll., Coll: G.J. Svenson	-17.6714	-63.4575	GSMC000308	The Cleveland Museum of Natural History, Cleveland, OH, USA
nubeculosa	Female	nontype	Peru	Loreto, Pacaya Samiria, Cocha Shinguito; TLE & MGP; TSnl Insecticidal fog of Fog Tree 2	0	0	GSMC003072	National Museum of Natural History, Smithsonian Institution, Washington, DC, US
nubeculosa	Male	nontype	Peru	Loreto Province, Madre Selva Biological Research Station, -3.62096, -72.24744, 10-17 February 2013, Coll: G.J. Svenson	-3.62096	-72.2474	GSMC004006	The Cleveland Museum of Natural History, Cleveland, OH, USA
nubeculosa	Male	nontype	Peru	Loreto Province, Madre Selva Biological Research Station - Tissue 024	-3.62096	-72.2474	GSMC004006	The Cleveland Museum of Natural History, Cleveland, OH, USA
nubeculosa	Female	nontype	Peru	Loreto Province, Puerto Almendra, -3.830525, -73.374, 108 m, 19-21 February 2013, Coll: G.J. Svenson, Tissue 032	-3.83053	-73.374	GSMC004010	The Cleveland Museum of Natural History, Cleveland, OH, USA
nubeculosa	Female	nontype	Peru	Loreto Province, Puerto Almendra - Tissue 035	-3.83053	-73.374	GSMC004010	The Cleveland Museum of Natural History, Cleveland, OH, USA
nubeculosa	Male	nontype	Peru	Loreto Province, Puerto Almendra, -3.830525, -73.374, 108 m, 19-21 February 2013, Coll: G.J. Svenson, Tissue 032	-3.83053	-73.374	GSMC004012	The Cleveland Museum of Natural History, Cleveland, OH, USA
nubeculosa	Male	nontype	Peru	Loreto Province, Puerto Almendra - Tissue 044	-3.83053	-73.374	GSMC004012	The Cleveland Museum of Natural History, Cleveland, OH, USA
nubeculosa	Male	nontype	Peru	Loreto Province, Puerto Almendra, -3.830525, -73.374, 108 m, 19-21 February 2013, Coll: G.J. Svenson, Tissue 032	-3.83053	-73.374	GSMC004013	The Cleveland Museum of Natural History, Cleveland, OH, USA
nubeculosa	Male	nontype	Peru	Loreto Province, Puerto Almendra	-3.83053	-73.374	GSMC004013	The Cleveland Museum of Natural History, Cleveland, OH, USA
nubeculosa	Male	nontype	Peru	Loreto Province, Puerto Almendra, -3.830525, -73.374, 108 m, 19-21 February 2013, Coll: G.J. Svenson, Tissue 032	-3.83053	-73.374	GSMC004014	The Cleveland Museum of Natural History, Cleveland, OH, USA
nubeculosa	Male	nontype	Peru	Loreto Province, Puerto Almendra - Tissue 043	-3.83053	-73.374	GSMC004014	The Cleveland Museum of Natural History, Cleveland, OH, USA
nubeculosa	Female	nontype	Peru	Loretro Province, Madre Selva Biological Research Station, -3.62096, -72.24744, 10-17 February 2013, Coll: G.J. Svenson	-3.62096	-72.2474	GSMC004022	The Cleveland Museum of Natural History, Cleveland, OH, USA
nubeculosa	Female	nontype	Peru	Loreto Province, Madre Selva Biological Research Station - Tissue 021	-3.62096	-72.2474	GSMC004022	The Cleveland Museum of Natural History, Cleveland, OH, USA
nubeculosa	Nymph	nontype	Peru	Loreto Province, Puerto Almendra, -3.830525, -73.374, 108 m, 19-21 February 2013, Coll: G.J. Svenson, Tissue 032	-3.83053	-73.374	GSMC004030	The Cleveland Museum of Natural History, Cleveland, OH, USA
nubeculosa	Female	nontype	Peru	Loreto Province, Puerto Almendra, -3.830525, -73.374, 108 m, 19-21 February 2013, Coll: G.J. Svenson, Tissue 032	-3.83053	-73.374	GSMC004031	The Cleveland Museum of Natural History, Cleveland, OH, USA
nubeculosa	Female	nontype	Peru	Loreto Province, Puerto Almendra - Tissue 039	-3.83053	-73.374	GSMC004031	The Cleveland Museum of Natural History, Cleveland, OH, USA
nubeculosa	Nymph	nontype	Peru	Loreto Province, Puerto Almendra, -3.830525, -73.374, 108 m, 19-21 February 2013, Coll: G.J. Svenson, Tissue 032	-3.83053	-73.374	GSMC004040	The Cleveland Museum of Natural History, Cleveland, OH, USA
nubeculosa	Nymph	nontype	Peru	Loreto Province, Puerto Almendra, -3.830525, -73.374, 108 m, 19-21 February 2013, Coll: G.J. Svenson, Tissue 032	-3.83053	-73.374	GSMC004045	The Cleveland Museum of Natural History, Cleveland, OH, USA
nubeculosa	Male	nontype	Peru	Madre de Dios, Rio Tambopata Res. 30km (air) sw Pto. Maldonato, 290m, 12°50'S; 069°20'W, Smithsonian Institution Canopy Fogging Project, T.L. Erwin et al. colls. 30 Apr84, 03/O&S (01), Fogging 00017348	-12.8333	-69.3333	GSMC004055	National Museum of Natural History, Smithsonian Institution, Washington, DC, US
nubeculosa	Male	nontype	Colombia	Dept. Amazonas, Rio Igara Parana, 30 km aval La Chorrera, VI-VIII 1974, M. Descamps rec.	-1.19738	-72.9375	MNHN 009	Muséum national d’Histoire naturelle, Paris, France
nubeculosa	Female	nontype	Ecuador	Limoncocha, 25-VII-1983, K. Riede rec.	-0.400848	-76.6185	MNHN 056	Muséum national d’Histoire naturelle, Paris, France
nubeculosa	Female	nontype	Peru	Dept. Loreto Colonia, Amont Conflt. Rios Zumun & Yahuasyacu, 20-V-20-VI-1978, M. Descamps rec.	0	0	MNHN 057	Muséum national d’Histoire naturelle, Paris, France
nubeculosa	Female	nontype	Brazil	Benjamin Constant, IX 1979, AM, B. Silva rec., C. Seabia leg.	-4.38301	-70.0423	MNHN 058	Muséum national d’Histoire naturelle, Paris, France
nubeculosa	Female	nontype	Peru	Loreto, Maynas, Picuroyacu, apres Sta Clotilde, N. Iquitos, 130 mts., 10.II.2010, S 03.37.04 - W 73.15.44, M. Dottax leg.	-3.61778	-73.2622	MNHN 089	Muséum national d’Histoire naturelle, Paris, France
nubeculosa	Female	nontype	Peru	Loreto, Picuroyacu, Jan 2010, Coll: J.J. Ramirez	-3.61778	-73.2622	MNHN 094	Muséum national d’Histoire naturelle, Paris, France
nubeculosa	Male	nontype	Peru	Loreto, Maynas, Picuroyacu, apres Sta Clotilde, N. Iquitos, 130 mts., 10.II.2010, S 03.37.04 - W 73.15.44, M. Dottax leg.	-3.61778	-73.2622	MNHN 098	Muséum national d’Histoire naturelle, Paris, France
nubeculosa	Male	nontype	Peru	Loreto, Maynas, Picuroyacu, apres Sta Clotilde, N. Iquitos, 130 mts., 10.II.2010, S 03.37.04 - W 73.15.44, M. Dottax leg.	-3.61778	-73.2622	MNHN 099	Muséum national d’Histoire naturelle, Paris, France
nubeculosa	Female	nontype	Ecuador	Pr. Napo, Rio Tiputini, Pindo, Mandaripanga, 76°44'W 0°43'S, 30 IX / 15 X 1997, Amedegnato / Poulain rec.	-0.716667	-76.7333	MNHN 204	Muséum national d’Histoire naturelle, Paris, France
nubeculosa	Female	nontype	Ecuador	Pr. Napo, Rio Tiputini, Pindo, Mandaripanga, 76°44'W 0°43'S, 30 IX / 15 X 1997, Amedegnato / Poulain rec.	-0.716667	-76.7333	MNHN 205	Muséum national d’Histoire naturelle, Paris, France
nubeculosa	Female	nontype	Bolivia	Dpto. Santa Cruz, Prov. Andres Ibanez, Loc. Espejillos, 30-VIII-1990, col. Ma. Estker Moutano	-17.7188	-63.438	MNKM 001	Museo de Historia Natural Noel Kempff Mercado, Santa Cruz, Bolivia
nubeculosa	Female	nontype	Peru	Loreto, Iquitos, Nov. 2010, Collection Stiewe	-3.74187	-73.2722	MSMC 001	Martin Stiewe Mantodea Collection, London, United Kingdom
nubeculosa	Female	nontype	Peru	Chamicuros, Bartlett	0	0	OUMNH 007	Oxford University Museum of Natural History, Oxford, United Kingdom
nubeculosa	Female	nontype	Brazil	Para	0	0	OUMNH 017	Oxford University Museum of Natural History, Oxford, United Kingdom
nubeculosa	Male	nontype	Brazil	Amazonas, Rio Janauaca, 40 km SW Manaus, 10 Mar 1979, 03°20'S, 060°17'W, White water innundation forest canopy fogged with Pyrethrin Sample #57, Montgomery, Erwin, Schimmel, Krischik, Date, Bacon colls.	-3.33333	-60.2833	USNM 005	National Museum of Natural History, Smithsonian Institution, Washington, DC, US
nubeculosa	Male	nontype	Brazil	Amazonas, Rio Janauaca, 40 km SW Manaus, 10 Mar 1979, 03°20'S, 060°17'W, White water innundation forest canopy fogged with Pyrethrin Sample #52, Montgomery, Erwin, Schimmel, Krischik, Date, Bacon colls.	-3.33333	-60.2833	USNM 009	National Museum of Natural History, Smithsonian Institution, Washington, DC, US
nubeculosa	Female	nontype	Ecuador	N.P., Sant Cecilia, III-25-31-1969, P. & P. Spangler	0	0	USNM 031	National Museum of Natural History, Smithsonian Institution, Washington, DC, US
nubeculosa	Female	nontype	Colombia	Amazonas, Rio Cotuhe, St. Lucia + Tarapaca, 4 Feb. Megers	-2.88948	-69.745	USNM 032	National Museum of Natural History, Smithsonian Institution, Washington, DC, US
nubeculosa	Male	nontype	Ecuador	Road between El Puyo & Puerto Napo, VII-1964, Dr. Ch. Gregoire	-1.22911	-77.8798	USNM 068	National Museum of Natural History, Smithsonian Institution, Washington, DC, US
nubeculosa	Female	nontype	Peru	Nord-Peru, Mishuyacu (Maranon-Gebiet)	-5.91046	-76.1036	ZMHB 006	Museum für Naturkunde der Humboldt-Universität, Berlin, Germany
nubeculosa	Female	nontype	Ecuador	Canálos, S.V. Feyer	-1.58952	-77.7467	ZMHB 008	Museum für Naturkunde der Humboldt-Universität, Berlin, Germany
nubeculosa	Female	nontype	Brazil	Obidos, Amazonas, I. Michaelis leg., vend. 13.IX 1900	-1.89928	-55.5284	ZMUH 001	Biozentrum Grindel und Zoologisches Museum, Universität Hamburg, Germany
nubeculosa	Male	nontype	Ecuador	Pastaza; 300m. Rio Macuma, 10km from Rio Marona, VII:5-7:1971, leg. B. Malkin	-2.75351	-77.4449	FMNH 003	Field Museum of Natural History, Chicago, IL
nubeculosa	Male	nontype	Ecuador	Pastaza; Cusuimi, Rio Cusuimi, 150km SE of Puyo, V:15-31:1971, leg. B. Malkin	-2.39174	-77.0477	FMNH 006	Field Museum of Natural History, Chicago, IL
purus	Male	Holotype	Brazil	Hyutanahan, Rio Purus, Klages, S.M., March 1922	-5.6025	-63.2213	ANSP 101	Academy of Natural Sciences, Philadelphia, PA, USA
purus	Female	Allotype	Brazil	Hyutanahan, Rio Purus, Klages, S.M., March 1922	-5.6025	-63.2213	ANSP 103	Academy of Natural Sciences, Philadelphia, PA, USA
annulipes	Female	Lectotype	Brazil	Bahia, Fruhstorfer	0	0	N/A	Ernst-Moritz-Arndt-Universität Greifswald, Germany
annulipes	Female	Paralectotype	Brazil	0	0	0	N/A	Ernst-Moritz-Arndt-Universität Greifswald, Germany
annulipes (sinvalnetoi)	Female	Holotype	Brazil	0	0	0	N/A	0
annulipes (parva, Liturgusa)	Female	Holotype	Brazil	0	0	0	N/A	Museum für Naturkunde der Humboldt-Universität, Berlin, Germany
annulipes (parva, Hagiomantis)	Female	Holotype	Brazil	0	0	0	N/A	0
annulipes	Female	nontype	Brazil	Rio de Jan., Acc.No.2966, Oct.	-22.9417	-43.2213	ANSP 104	Academy of Natural Sciences, Philadelphia, PA, USA
annulipes	Female	nontype	Brazil	Rio de Jan., IV 02, Acc.No.2066	-22.9417	-43.2213	ANSP 105	Academy of Natural Sciences, Philadelphia, PA, USA
annulipes	Female	nontype	Brazil	0	0	0	BMNH 003	The Natural History Museum (British Museum Natural History), London, UK
annulipes	Female	nontype	Brazil	0	0	0	BMNH 006	The Natural History Museum (British Museum Natural History), London, UK
annulipes	Male	nontype	Brazil	0	0	0	OUMHN 006	Oxford University Museum of Natural History, Oxford, United Kingdom
annulipes	Female	nontype	Brazil	0	0	0	OUMNH 016	Oxford University Museum of Natural History, Oxford, United Kingdom
annulipes	Female	nontype	Brazil	29-9-29, S. Paulo, Est. S. Paulo, Luderwald coll.	-23.6292	-46.3933	SDEI 003	Senckenberg Deutsches Entomologisches Institut, Müncheberg, Germany
annulipes	Female	nontype	Brazil	Bahia, 1930, on tree trunk	-12.4103	-39.9037	USNM 015	National Museum of Natural History, Smithsonian Institution, Washington, DC, US
annulipes	Male	nontype	Brazil	Espirito Santo, J. Michaelis vend. 22.IV.1898	-19.959	-40.6465	ZMUH 006	Biozentrum Grindel und Zoologisches Museum, Universität Hamburg, Germany
annulipes	Male	nontype	Brazil	Espirito Santo, J. Michaelis vend. 22.IV.1898	-19.959	-40.6465	ZMUH 007	Biozentrum Grindel und Zoologisches Museum, Universität Hamburg, Germany
annulipes	Female	nontype	Brazil	(Prov. Rio de Jan.), Coll. v. Bonninghausen (20.X.1906)	-22.6045	-43.2225	ZMUH 009	Biozentrum Grindel und Zoologisches Museum, Universität Hamburg, Germany
annulipes	Female	nontype	Brazil	Bahia, Fruhstorfer, Bahia (Brasilien) H. Fruhstorfer, vend. 1.IX.1896	-12.4103	-39.9037	ZMUH 017	Biozentrum Grindel und Zoologisches Museum, Universität Hamburg, Germany
fluminensis	Male	Holotype	Brazil	Patria: Itaipu, E. da Guanabara, Col: D. Lacombe - 5-2-61.	-22.9509	-43.0361	N/A	Universidade de Sao Paulo, Piracicaba, Brazil
fluminensis	Male	nontype	Brazil	0	0	0	BMNH 010	The Natural History Museum (British Museum Natural History), London, UK
fluminensis	Female	nontype	Brazil	0	0	0	OUMNH 004	Oxford University Museum of Natural History, Oxford, United Kingdom
fluminensis	Female	nontype	Brazil	0	0	0	OUMNH 005	Oxford University Museum of Natural History, Oxford, United Kingdom
fluminensis	Female	nontype	Brazil	0	0	0	OUMNH 014	Oxford University Museum of Natural History, Oxford, United Kingdom
fluminensis	Female	nontype	Brazil	0	0	0	OUMNH 018	Oxford University Museum of Natural History, Oxford, United Kingdom
fluminensis	Female	nontype	Brazil	0	0	0	OUMNH 019	Oxford University Museum of Natural History, Oxford, United Kingdom
fluminensis	Female	nontype	Brazil	Para, Sieber	-25.6681	-48.7503	ZMHB 003	Museum für Naturkunde der Humboldt-Universität, Berlin, Germany
fluminensis	Female	nontype	Brazil	(Prov. Rio de Jan.), Coll. v. Bonninghausen (20.X.1906)	-22.6045	-43.2225	ZMUH 010	Biozentrum Grindel und Zoologisches Museum, Universität Hamburg, Germany
fluminensis	Female	nontype	Brazil	Espirito Santo, J. Michaelis vend. 22.IV.1898	-19.959	-40.6465	ZMUH 011	Biozentrum Grindel und Zoologisches Museum, Universität Hamburg, Germany
fluminensis	Female	nontype	Brazil	R.d. Janeiro, Petropolis, F. Ohs, 2.2.99, Dr. Fr. Ohaus, vend. 20.VI.1911	-22.5032	-43.1835	ZMUH 012	Biozentrum Grindel und Zoologisches Museum, Universität Hamburg, Germany
fluminensis	Female	nontype	Brazil	Prv. Rio de Janeiro, Grz. m. Minas Geraes, Fr. Wiengreen leg., ded. 1. XI. 1894	-22.0346	-43.2289	ZMUH 014	Biozentrum Grindel und Zoologisches Museum, Universität Hamburg, Germany
fluminensis	Female	nontype	Brazil	Santos, J. Metz, leg., ded. 30. V. 1894.	-23.9443	-46.3437	ZMUH 016	Biozentrum Grindel und Zoologisches Museum, Universität Hamburg, Germany
fluminensis	Male	nontype	Brazil	0	0	0	OUMNH 002	Oxford University Museum of Natural History, Oxford, United Kingdom
grimaldii	Male	Holotype	Brazil	Corupa S. Cath. (Hansa Humbolt), Feb. 1949, A. Maller Coll., Frank Johnson Donor	-26.425	-49.2471	AMNH 019	American Museum of Natural History, New York, NY, USA
grimaldii	Female	Allotype	Brazil	Etat de Espirito Santo, L. Desutter-Grandcolas rec., Linhares, Reserve forestiere, Compagnie Vale do Rio Doce, 2-XI-1992, Nuit 35_Trone	-19.4154	-39.9646	MNHN 048	Muséum national d’Histoire naturelle, Paris, France
grimaldii	Male	Paratype	Brazil	Corupa S. Cath. (Hansa Humbolt), Jan. 1948, A. Maller Coll., Frank Johnson Donor	-26.425	-49.2471	AMNH 021	American Museum of Natural History, New York, NY, USA
grimaldii	Female	Paratype	Brazil	Espirito Santo, Res. de Sooretama, IBAMA, S 19°3'20.7" W 40°8'49" (Sta 1), 11-X-1999, 44km NNE Linhares, Foret semi-decidue, P. Grandcolas & R. Peliens rec.	-19.0557	-40.1469	MNHN 026	Muséum national d’Histoire naturelle, Paris, France
grimaldii	Male	Paratype	Brazil	(Prov. Rio de Jan.), Coll. v. Bonninghausen (20.X.1906)	-22.6045	-43.2225	ZMUH 008	Biozentrum Grindel und Zoologisches Museum, Universität Hamburg, Germany
grimaldii	Female	Paratype	Brazil	Minas Geraes, Brasil, 1897, excoll. Fruhstorfer, H. Fruhstorfer, vend. 15.IV.1898	-16.7682	-43.81	ZMUH 013	Biozentrum Grindel und Zoologisches Museum, Universität Hamburg, Germany
wielandi	Male	Holotype	Brazil	Espirito Santo, J. Michaelis vend., 22.IV.1898.	-19.9951	-40.4964	ZMUH 015	Biozentrum Grindel und Zoologisches Museum, Universität Hamburg, Germany
wielandi	Female	Allotype	Brazil	Espirito Santo, J. Michaelis vend., 22.IV.1898.	-19.9951	-40.4964	ZMUH 002	Biozentrum Grindel und Zoologisches Museum, Universität Hamburg, Germany
wielandi	Female	Paratype	Brazil	0	0	0	BMNH 011	The Natural History Museum (British Museum Natural History), London, UK
wielandi	Female	Paratype	Brazil	0	0	0	OUMNH 011	Oxford University Museum of Natural History, Oxford, United Kingdom
wielandi	Female	Paratype	Brazil	0	0	0	OUMNH 012	Oxford University Museum of Natural History, Oxford, United Kingdom
wielandi	Female	Paratype	Brazil	Bahia	-11.4406	-41.3013	ZMHB 007	Museum für Naturkunde der Humboldt-Universität, Berlin, Germany
atricoxata	Female	Holotype	Costa Rica	Limon Plain at Las Mercedes, Hamburg Farm on the Reventazo6n, 10-30 meters above the sea, 12-30 kilometers from the Atlantic, August 15, 1923, F. Nevermann collector.	10.25	-83.45	N/A	Biozentrum Grindel und Zoologisches Museum, Universität Hamburg, Germany
atricoxata	Female	nontype	0	0	0	0	OUMNH 015	Oxford University Museum of Natural History, Oxford, United Kingdom
atricoxata	Female	nontype	Costa Rica	Puerto Viejo, Meredia Prov., VI.25.1965, Collected by D. H. Janzen	10.4585	-84.0067	USNM 003	National Museum of Natural History, Smithsonian Institution, Washington, DC, US
atricoxata	Female	nontype	Costa Rica	Turrialba, 5 June 1951, OL Cartwright	9.90446	-83.6889	USNM 025	National Museum of Natural History, Smithsonian Institution, Washington, DC, US
atricoxata	Male	nontype	Costa Rica	Turrialba, 5 June 1951, OL Cartwright	9.90446	-83.6889	USNM 026	National Museum of Natural History, Smithsonian Institution, Washington, DC, US
atricoxata	Female	nontype	Costa Rica	Turrialba, 4 June 1951, OL Cartwright	9.90446	-83.6889	USNM 027	National Museum of Natural History, Smithsonian Institution, Washington, DC, US
atricoxata	Male	nontype	Costa Rica	Turrialba, 5 June 1951, OL Cartwright	9.90446	-83.6889	USNM 028	National Museum of Natural History, Smithsonian Institution, Washington, DC, US
atricoxata	Female	nontype	Costa Rica	Turrialba, 22 June 1951, OL Cartwright	9.90446	-83.6889	USNM 029	National Museum of Natural History, Smithsonian Institution, Washington, DC, US
atricoxata	Male	nontype	Costa Rica	Turrialba, 13 June 1951, OL Cartwright	9.90446	-83.6889	USNM 030	National Museum of Natural History, Smithsonian Institution, Washington, DC, US
mesopoda	Female	Holotype	French Guiana	St. Laurent du Maroni (Depuiset)	5.48704	-54.0085	N/A	Oxford University Museum of Natural History, Oxford, United Kingdom
mesopoda	Male	nontype	French Guiana	Saut Aiuara, 8-VIII-1994, P. Peters	0	0	MNHN 029	Muséum national d’Histoire naturelle, Paris, France
mesopoda	Female	nontype	French Guiana	St-Laurent du Maroni, Collection le Moult	5.48704	-54.0085	MNHN 030	National Museum of Natural History, Smithsonian Institution, Washington, DC, US
mesopoda	Female	nontype	French Guiana	Pied Saut Parare, IX-1977, M. Descamps Rec.	4.04672	-52.6981	MNHN 031	Muséum national d’Histoire naturelle, Paris, France
mesopoda	Female	nontype	French Guiana	Nouveau Chantier, collection Le Moult, Coll. L. Chopard, 1919, Novembre	0	0	MNHN 032	Muséum national d’Histoire naturelle, Paris, France
0	0	0	0	0	0	0	0	0
0	0	0	0	0	0	0	0	0
0	0	0	0	0	0	0	0	0
0	0	0	0	0	0	0	0	0
0	0	0	0	0	0	0	0	0
0	0	0	0	0	0	0	0	0
