# Supplementary material for: Revision of the Neotropical bark mantis genus Liturgusa Saussure, 1869 (Insecta, Mantodea, Liturgusini)
Source: Zookeys. 2014 Mar 18;(390):1–214. doi: 10.3897/zookeys.390.6661 (PMC3978261; doi:10.3897/zookeys.390.6661)
Supplement: Supplementary material 2 — Specimen locality map [file zookeys-390-001-s002.kml]

<?xml version="1.0" encoding="UTF-8"?>
<kml xmlns="http://www.opengis.net/kml/2.2" xmlns:gx="http://www.google.com/kml/ext/2.2" xmlns:kml="http://www.opengis.net/kml/2.2" xmlns:atom="http://www.w3.org/2005/Atom">
<Document>
	<name>Neotropical Liturgusini3.kml</name>
	<StyleMap id="Sheet1Map32">
		<Pair>
			<key>normal</key>
			<styleUrl>#NormalSheet1Map31</styleUrl>
		</Pair>
		<Pair>
			<key>highlight</key>
			<styleUrl>#HighlightSheet1Map3</styleUrl>
		</Pair>
	</StyleMap>
	<StyleMap id="Sheet1Map31">
		<Pair>
			<key>normal</key>
			<styleUrl>#NormalSheet1Map33</styleUrl>
		</Pair>
		<Pair>
			<key>highlight</key>
			<styleUrl>#HighlightSheet1Map32</styleUrl>
		</Pair>
	</StyleMap>
	<Style id="HighlightSheet1Map42">
		<IconStyle>
			<scale>1.1</scale>
			<Icon>
				<href>http://www.earthpoint.us/Dots/GoogleEarth/paddle/H.png</href>
			</Icon>
		</IconStyle>
		<LabelStyle>
			<scale>1.1</scale>
		</LabelStyle>
		<BalloonStyle>
			<text>$[description]</text>
		</BalloonStyle>
		<LineStyle>
			<color>ffff00ff</color>
			<width>3</width>
		</LineStyle>
		<PolyStyle>
			<color>70ff00ff</color>
			<fill>0</fill>
		</PolyStyle>
	</Style>
	<Style id="NormalSheet1Map12">
		<IconStyle>
			<Icon>
				<href>http://www.earthpoint.us/Dots/GoogleEarth/paddle/ylw-diamond.png</href>
			</Icon>
		</IconStyle>
		<BalloonStyle>
			<text>$[description]</text>
		</BalloonStyle>
		<LineStyle>
			<color>ffff00ff</color>
			<width>2</width>
		</LineStyle>
		<PolyStyle>
			<color>00ff00ff</color>
			<fill>0</fill>
		</PolyStyle>
	</Style>
	<StyleMap id="Sheet1Map6">
		<Pair>
			<key>normal</key>
			<styleUrl>#NormalSheet1Map61</styleUrl>
		</Pair>
		<Pair>
			<key>highlight</key>
			<styleUrl>#HighlightSheet1Map60</styleUrl>
		</Pair>
	</StyleMap>
	<Style id="HighlightSheet1Map23">
		<IconStyle>
			<scale>1.1</scale>
			<Icon>
				<href>http://www.earthpoint.us/Dots/GoogleEarth/paddle/F.png</href>
			</Icon>
		</IconStyle>
		<LabelStyle>
			<scale>1.1</scale>
		</LabelStyle>
		<BalloonStyle>
			<text>$[description]</text>
		</BalloonStyle>
		<LineStyle>
			<color>ffff00ff</color>
			<width>3</width>
		</LineStyle>
		<PolyStyle>
			<color>70ff00ff</color>
			<fill>0</fill>
		</PolyStyle>
	</Style>
	<Style id="NormalSheet1Map60">
		<IconStyle>
			<scale>1.1</scale>
			<Icon>
				<href>http://maps.google.com/mapfiles/kml/paddle/purple-stars.png</href>
			</Icon>
			<hotSpot x="32" y="1" xunits="pixels" yunits="pixels"/>
		</IconStyle>
		<BalloonStyle>
			<text>$[description]</text>
		</BalloonStyle>
		<ListStyle>
			<ItemIcon>
				<href>http://maps.google.com/mapfiles/kml/paddle/purple-stars-lv.png</href>
			</ItemIcon>
		</ListStyle>
		<LineStyle>
			<color>ffff00ff</color>
			<width>2</width>
		</LineStyle>
		<PolyStyle>
			<color>00ff00ff</color>
			<fill>0</fill>
		</PolyStyle>
	</Style>
	<Style id="HighlightSheet1Map2">
		<IconStyle>
			<scale>1.1</scale>
			<Icon>
				<href>http://www.earthpoint.us/Dots/GoogleEarth/paddle/C.png</href>
			</Icon>
		</IconStyle>
		<LabelStyle>
			<scale>1.1</scale>
		</LabelStyle>
		<BalloonStyle>
			<text>$[description]</text>
		</BalloonStyle>
		<LineStyle>
			<color>ffff00ff</color>
			<width>3</width>
		</LineStyle>
		<PolyStyle>
			<color>70ff00ff</color>
			<fill>0</fill>
		</PolyStyle>
	</Style>
	<Style id="NormalSheet1Map7">
		<IconStyle>
			<Icon>
				<href>http://www.earthpoint.us/Dots/GoogleEarth/paddle/L.png</href>
			</Icon>
		</IconStyle>
		<BalloonStyle>
			<text>$[description]</text>
		</BalloonStyle>
		<LineStyle>
			<color>ffff00ff</color>
			<width>2</width>
		</LineStyle>
		<PolyStyle>
			<color>00ff00ff</color>
			<fill>0</fill>
		</PolyStyle>
	</Style>
	<StyleMap id="Sheet1Map11">
		<Pair>
			<key>normal</key>
			<styleUrl>#NormalSheet1Map11</styleUrl>
		</Pair>
		<Pair>
			<key>highlight</key>
			<styleUrl>#HighlightSheet1Map1</styleUrl>
		</Pair>
	</StyleMap>
	<StyleMap id="Sheet1Map23">
		<Pair>
			<key>normal</key>
			<styleUrl>#NormalSheet1Map2</styleUrl>
		</Pair>
		<Pair>
			<key>highlight</key>
			<styleUrl>#HighlightSheet1Map22</styleUrl>
		</Pair>
	</StyleMap>
	<Style id="HighlightSheet1Map41">
		<IconStyle>
			<scale>1.1</scale>
			<Icon>
				<href>http://www.earthpoint.us/Dots/GoogleEarth/paddle/U.png</href>
			</Icon>
		</IconStyle>
		<LabelStyle>
			<scale>1.1</scale>
		</LabelStyle>
		<BalloonStyle>
			<text>$[description]</text>
		</BalloonStyle>
		<LineStyle>
			<color>ffff00ff</color>
			<width>3</width>
		</LineStyle>
		<PolyStyle>
			<color>70ff00ff</color>
			<fill>0</fill>
		</PolyStyle>
	</Style>
	<Style id="NormalSheet1Map31">
		<IconStyle>
			<Icon>
				<href>http://www.earthpoint.us/Dots/GoogleEarth/paddle/Q.png</href>
			</Icon>
		</IconStyle>
		<BalloonStyle>
			<text>$[description]</text>
		</BalloonStyle>
		<LineStyle>
			<color>ffff00ff</color>
			<width>2</width>
		</LineStyle>
		<PolyStyle>
			<color>00ff00ff</color>
			<fill>0</fill>
		</PolyStyle>
	</Style>
	<Style id="sh_M">
		<IconStyle>
			<scale>1.1</scale>
			<Icon>
				<href>http://www.earthpoint.us/Dots/GoogleEarth/paddle/M.png</href>
			</Icon>
		</IconStyle>
		<LabelStyle>
			<scale>1.1</scale>
		</LabelStyle>
		<BalloonStyle>
			<text>$[description]</text>
		</BalloonStyle>
		<LineStyle>
			<color>ffff00ff</color>
			<width>3</width>
		</LineStyle>
		<PolyStyle>
			<color>70ff00ff</color>
			<fill>0</fill>
		</PolyStyle>
	</Style>
	<Style id="HighlightSheet1Map12">
		<IconStyle>
			<scale>1.1</scale>
			<Icon>
				<href>http://www.earthpoint.us/Dots/GoogleEarth/paddle/E.png</href>
			</Icon>
		</IconStyle>
		<LabelStyle>
			<scale>1.1</scale>
		</LabelStyle>
		<BalloonStyle>
			<text>$[description]</text>
		</BalloonStyle>
		<LineStyle>
			<color>ffff00ff</color>
			<width>3</width>
		</LineStyle>
		<PolyStyle>
			<color>70ff00ff</color>
			<fill>0</fill>
		</PolyStyle>
	</Style>
	<StyleMap id="Sheet1Map42">
		<Pair>
			<key>normal</key>
			<styleUrl>#NormalSheet1Map4</styleUrl>
		</Pair>
		<Pair>
			<key>highlight</key>
			<styleUrl>#HighlightSheet1Map42</styleUrl>
		</Pair>
	</StyleMap>
	<Style id="HighlightSheet1Map30">
		<IconStyle>
			<scale>1.1</scale>
			<Icon>
				<href>http://www.earthpoint.us/Dots/GoogleEarth/paddle/G.png</href>
			</Icon>
		</IconStyle>
		<LabelStyle>
			<scale>1.1</scale>
		</LabelStyle>
		<BalloonStyle>
			<text>$[description]</text>
		</BalloonStyle>
		<LineStyle>
			<color>ffff00ff</color>
			<width>3</width>
		</LineStyle>
		<PolyStyle>
			<color>70ff00ff</color>
			<fill>0</fill>
		</PolyStyle>
	</Style>
	<Style id="NormalSheet1Map13">
		<IconStyle>
			<Icon>
				<href>http://www.earthpoint.us/Dots/GoogleEarth/paddle/E.png</href>
			</Icon>
		</IconStyle>
		<BalloonStyle>
			<text>$[description]</text>
		</BalloonStyle>
		<LineStyle>
			<color>ffff00ff</color>
			<width>2</width>
		</LineStyle>
		<PolyStyle>
			<color>00ff00ff</color>
			<fill>0</fill>
		</PolyStyle>
	</Style>
	<StyleMap id="Sheet1Map3">
		<Pair>
			<key>normal</key>
			<styleUrl>#NormalSheet1Map32</styleUrl>
		</Pair>
		<Pair>
			<key>highlight</key>
			<styleUrl>#HighlightSheet1Map30</styleUrl>
		</Pair>
	</StyleMap>
	<Style id="HighlightSheet1Map3">
		<IconStyle>
			<scale>1.1</scale>
			<Icon>
				<href>http://www.earthpoint.us/Dots/GoogleEarth/paddle/Q.png</href>
			</Icon>
		</IconStyle>
		<LabelStyle>
			<scale>1.1</scale>
		</LabelStyle>
		<BalloonStyle>
			<text>$[description]</text>
		</BalloonStyle>
		<LineStyle>
			<color>ffff00ff</color>
			<width>3</width>
		</LineStyle>
		<PolyStyle>
			<color>70ff00ff</color>
			<fill>0</fill>
		</PolyStyle>
	</Style>
	<Style id="sn_T">
		<IconStyle>
			<Icon>
				<href>http://www.earthpoint.us/Dots/GoogleEarth/paddle/T.png</href>
			</Icon>
		</IconStyle>
		<BalloonStyle>
			<text>$[description]</text>
		</BalloonStyle>
		<LineStyle>
			<color>ffff00ff</color>
			<width>2</width>
		</LineStyle>
		<PolyStyle>
			<color>00ff00ff</color>
			<fill>0</fill>
		</PolyStyle>
	</Style>
	<StyleMap id="Sheet1Map70">
		<Pair>
			<key>normal</key>
			<styleUrl>#NormalSheet1Map70</styleUrl>
		</Pair>
		<Pair>
			<key>highlight</key>
			<styleUrl>#HighlightSheet1Map7</styleUrl>
		</Pair>
	</StyleMap>
	<Style id="NormalSheet1Map33">
		<IconStyle>
			<Icon>
				<href>http://www.earthpoint.us/Dots/GoogleEarth/paddle/B.png</href>
			</Icon>
		</IconStyle>
		<BalloonStyle>
			<text>$[description]</text>
		</BalloonStyle>
		<LineStyle>
			<color>ffff00ff</color>
			<width>2</width>
		</LineStyle>
		<PolyStyle>
			<color>00ff00ff</color>
			<fill>0</fill>
		</PolyStyle>
	</Style>
	<Style id="NormalSheet1Map50">
		<IconStyle>
			<Icon>
				<href>http://www.earthpoint.us/Dots/GoogleEarth/paddle/grn-square.png</href>
			</Icon>
		</IconStyle>
		<BalloonStyle>
			<text>$[description]</text>
		</BalloonStyle>
		<LineStyle>
			<color>ffff00ff</color>
			<width>2</width>
		</LineStyle>
		<PolyStyle>
			<color>00ff00ff</color>
			<fill>0</fill>
		</PolyStyle>
	</Style>
	<Style id="HighlightSheet1Map4">
		<IconStyle>
			<scale>1.1</scale>
			<Icon>
				<href>http://www.earthpoint.us/Dots/GoogleEarth/paddle/grn-circle.png</href>
			</Icon>
		</IconStyle>
		<LabelStyle>
			<scale>1.1</scale>
		</LabelStyle>
		<BalloonStyle>
			<text>$[description]</text>
		</BalloonStyle>
		<LineStyle>
			<color>ffff00ff</color>
			<width>3</width>
		</LineStyle>
		<PolyStyle>
			<color>70ff00ff</color>
			<fill>0</fill>
		</PolyStyle>
	</Style>
	<Style id="NormalSheet1Map42">
		<IconStyle>
			<Icon>
				<href>http://www.earthpoint.us/Dots/GoogleEarth/paddle/D.png</href>
			</Icon>
		</IconStyle>
		<BalloonStyle>
			<text>$[description]</text>
		</BalloonStyle>
		<LineStyle>
			<color>ffff00ff</color>
			<width>2</width>
		</LineStyle>
		<PolyStyle>
			<color>00ff00ff</color>
			<fill>0</fill>
		</PolyStyle>
	</Style>
	<Style id="HighlightSheet1Map60">
		<IconStyle>
			<scale>1.1</scale>
			<Icon>
				<href>http://www.earthpoint.us/Dots/GoogleEarth/paddle/W.png</href>
			</Icon>
		</IconStyle>
		<LabelStyle>
			<scale>1.1</scale>
		</LabelStyle>
		<BalloonStyle>
			<text>$[description]</text>
		</BalloonStyle>
		<LineStyle>
			<color>ffff00ff</color>
			<width>3</width>
		</LineStyle>
		<PolyStyle>
			<color>70ff00ff</color>
			<fill>0</fill>
		</PolyStyle>
	</Style>
	<Style id="HighlightSheet1Map61">
		<IconStyle>
			<scale>1.1</scale>
			<Icon>
				<href>http://www.earthpoint.us/Dots/GoogleEarth/paddle/J.png</href>
			</Icon>
		</IconStyle>
		<LabelStyle>
			<scale>1.1</scale>
		</LabelStyle>
		<BalloonStyle>
			<text>$[description]</text>
		</BalloonStyle>
		<LineStyle>
			<color>ffff00ff</color>
			<width>3</width>
		</LineStyle>
		<PolyStyle>
			<color>70ff00ff</color>
			<fill>0</fill>
		</PolyStyle>
	</Style>
	<StyleMap id="Sheet1Map41">
		<Pair>
			<key>normal</key>
			<styleUrl>#NormalSheet1Map42</styleUrl>
		</Pair>
		<Pair>
			<key>highlight</key>
			<styleUrl>#HighlightSheet1Map40</styleUrl>
		</Pair>
	</StyleMap>
	<StyleMap id="Sheet1Map60">
		<Pair>
			<key>normal</key>
			<styleUrl>#NormalSheet1Map6</styleUrl>
		</Pair>
		<Pair>
			<key>highlight</key>
			<styleUrl>#HighlightSheet1Map61</styleUrl>
		</Pair>
	</StyleMap>
	<StyleMap id="Sheet1Map50">
		<Pair>
			<key>normal</key>
			<styleUrl>#NormalSheet1Map5</styleUrl>
		</Pair>
		<Pair>
			<key>highlight</key>
			<styleUrl>#HighlightSheet1Map51</styleUrl>
		</Pair>
	</StyleMap>
	<Style id="HighlightSheet1Map9">
		<IconStyle>
			<scale>1.1</scale>
			<Icon>
				<href>http://www.earthpoint.us/Dots/GoogleEarth/paddle/M.png</href>
			</Icon>
		</IconStyle>
		<LabelStyle>
			<scale>1.1</scale>
		</LabelStyle>
		<BalloonStyle>
			<text>$[description]</text>
		</BalloonStyle>
		<LineStyle>
			<color>ffff00ff</color>
			<width>3</width>
		</LineStyle>
		<PolyStyle>
			<color>70ff00ff</color>
			<fill>0</fill>
		</PolyStyle>
	</Style>
	<Style id="HighlightSheet1Map13">
		<IconStyle>
			<scale>1.1</scale>
			<Icon>
				<href>http://www.earthpoint.us/Dots/GoogleEarth/paddle/O.png</href>
			</Icon>
		</IconStyle>
		<LabelStyle>
			<scale>1.1</scale>
		</LabelStyle>
		<BalloonStyle>
			<text>$[description]</text>
		</BalloonStyle>
		<LineStyle>
			<color>ffff00ff</color>
			<width>3</width>
		</LineStyle>
		<PolyStyle>
			<color>70ff00ff</color>
			<fill>0</fill>
		</PolyStyle>
	</Style>
	<Style id="NormalSheet1Map6">
		<IconStyle>
			<Icon>
				<href>http://www.earthpoint.us/Dots/GoogleEarth/paddle/J.png</href>
			</Icon>
		</IconStyle>
		<BalloonStyle>
			<text>$[description]</text>
		</BalloonStyle>
		<LineStyle>
			<color>ffff00ff</color>
			<width>2</width>
		</LineStyle>
		<PolyStyle>
			<color>00ff00ff</color>
			<fill>0</fill>
		</PolyStyle>
	</Style>
	<Style id="HighlightSheet1Map5">
		<IconStyle>
			<scale>1.1</scale>
			<Icon>
				<href>http://www.earthpoint.us/Dots/GoogleEarth/paddle/grn-square.png</href>
			</Icon>
		</IconStyle>
		<LabelStyle>
			<scale>1.1</scale>
		</LabelStyle>
		<BalloonStyle>
			<text>$[description]</text>
		</BalloonStyle>
		<LineStyle>
			<color>ffff00ff</color>
			<width>3</width>
		</LineStyle>
		<PolyStyle>
			<color>70ff00ff</color>
			<fill>0</fill>
		</PolyStyle>
	</Style>
	<StyleMap id="Sheet1Map10">
		<Pair>
			<key>normal</key>
			<styleUrl>#NormalSheet1Map130</styleUrl>
		</Pair>
		<Pair>
			<key>highlight</key>
			<styleUrl>#HighlightSheet1Map120</styleUrl>
		</Pair>
	</StyleMap>
	<Style id="HighlightSheet1Map70">
		<IconStyle>
			<scale>1.1</scale>
			<Icon>
				<href>http://www.earthpoint.us/Dots/GoogleEarth/paddle/L.png</href>
			</Icon>
		</IconStyle>
		<LabelStyle>
			<scale>1.1</scale>
		</LabelStyle>
		<BalloonStyle>
			<text>$[description]</text>
		</BalloonStyle>
		<LineStyle>
			<color>ffff00ff</color>
			<width>3</width>
		</LineStyle>
		<PolyStyle>
			<color>70ff00ff</color>
			<fill>0</fill>
		</PolyStyle>
	</Style>
	<StyleMap id="Sheet1Map7">
		<Pair>
			<key>normal</key>
			<styleUrl>#NormalSheet1Map7</styleUrl>
		</Pair>
		<Pair>
			<key>highlight</key>
			<styleUrl>#HighlightSheet1Map70</styleUrl>
		</Pair>
	</StyleMap>
	<StyleMap id="Sheet1Map22">
		<Pair>
			<key>normal</key>
			<styleUrl>#NormalSheet1Map22</styleUrl>
		</Pair>
		<Pair>
			<key>highlight</key>
			<styleUrl>#HighlightSheet1Map21</styleUrl>
		</Pair>
	</StyleMap>
	<Style id="NormalSheet1Map40">
		<IconStyle>
			<Icon>
				<href>http://www.earthpoint.us/Dots/GoogleEarth/paddle/grn-circle.png</href>
			</Icon>
		</IconStyle>
		<BalloonStyle>
			<text>$[description]</text>
		</BalloonStyle>
		<LineStyle>
			<color>ffff00ff</color>
			<width>2</width>
		</LineStyle>
		<PolyStyle>
			<color>00ff00ff</color>
			<fill>0</fill>
		</PolyStyle>
	</Style>
	<Style id="HighlightSheet1Map7">
		<IconStyle>
			<scale>1.1</scale>
			<Icon>
				<href>http://www.earthpoint.us/Dots/GoogleEarth/paddle/X.png</href>
			</Icon>
		</IconStyle>
		<LabelStyle>
			<scale>1.1</scale>
		</LabelStyle>
		<BalloonStyle>
			<text>$[description]</text>
		</BalloonStyle>
		<LineStyle>
			<color>ffff00ff</color>
			<width>3</width>
		</LineStyle>
		<PolyStyle>
			<color>70ff00ff</color>
			<fill>0</fill>
		</PolyStyle>
	</Style>
	<StyleMap id="Sheet1Map8">
		<Pair>
			<key>normal</key>
			<styleUrl>#NormalSheet1Map8</styleUrl>
		</Pair>
		<Pair>
			<key>highlight</key>
			<styleUrl>#HighlightSheet1Map8</styleUrl>
		</Pair>
	</StyleMap>
	<Style id="sn_M">
		<IconStyle>
			<Icon>
				<href>http://www.earthpoint.us/Dots/GoogleEarth/paddle/M.png</href>
			</Icon>
		</IconStyle>
		<BalloonStyle>
			<text>$[description]</text>
		</BalloonStyle>
		<LineStyle>
			<color>ffff00ff</color>
			<width>2</width>
		</LineStyle>
		<PolyStyle>
			<color>00ff00ff</color>
			<fill>0</fill>
		</PolyStyle>
	</Style>
	<Style id="HighlightSheet1Map8">
		<IconStyle>
			<scale>1.1</scale>
			<Icon>
				<href>http://www.earthpoint.us/Dots/GoogleEarth/paddle/K.png</href>
			</Icon>
		</IconStyle>
		<LabelStyle>
			<scale>1.1</scale>
		</LabelStyle>
		<BalloonStyle>
			<text>$[description]</text>
		</BalloonStyle>
		<LineStyle>
			<color>ffff00ff</color>
			<width>3</width>
		</LineStyle>
		<PolyStyle>
			<color>70ff00ff</color>
			<fill>0</fill>
		</PolyStyle>
	</Style>
	<StyleMap id="Sheet1Map12">
		<Pair>
			<key>normal</key>
			<styleUrl>#NormalSheet1Map10</styleUrl>
		</Pair>
		<Pair>
			<key>highlight</key>
			<styleUrl>#HighlightSheet1Map14</styleUrl>
		</Pair>
	</StyleMap>
	<Style id="HighlightSheet1Map20">
		<IconStyle>
			<scale>1.1</scale>
			<Icon>
				<href>http://www.earthpoint.us/Dots/GoogleEarth/paddle/P.png</href>
			</Icon>
		</IconStyle>
		<LabelStyle>
			<scale>1.1</scale>
		</LabelStyle>
		<BalloonStyle>
			<text>$[description]</text>
		</BalloonStyle>
		<LineStyle>
			<color>ffff00ff</color>
			<width>3</width>
		</LineStyle>
		<PolyStyle>
			<color>70ff00ff</color>
			<fill>0</fill>
		</PolyStyle>
	</Style>
	<Style id="HighlightSheet1Map120">
		<IconStyle>
			<scale>1.1</scale>
			<Icon>
				<href>http://www.earthpoint.us/Dots/GoogleEarth/paddle/E.png</href>
			</Icon>
		</IconStyle>
		<LabelStyle>
			<scale>1.1</scale>
		</LabelStyle>
		<BalloonStyle>
			<text>$[description]</text>
		</BalloonStyle>
		<LineStyle>
			<color>ffff00ff</color>
			<width>3</width>
		</LineStyle>
		<PolyStyle>
			<color>70ff00ff</color>
			<fill>0</fill>
		</PolyStyle>
	</Style>
	<Style id="HighlightSheet1Map1">
		<IconStyle>
			<scale>1.1</scale>
			<Icon>
				<href>http://www.earthpoint.us/Dots/GoogleEarth/paddle/R.png</href>
			</Icon>
		</IconStyle>
		<LabelStyle>
			<scale>1.1</scale>
		</LabelStyle>
		<BalloonStyle>
			<text>$[description]</text>
		</BalloonStyle>
		<LineStyle>
			<color>ffff00ff</color>
			<width>3</width>
		</LineStyle>
		<PolyStyle>
			<color>70ff00ff</color>
			<fill>0</fill>
		</PolyStyle>
	</Style>
	<Style id="HighlightSheet1Map6">
		<IconStyle>
			<scale>1.3</scale>
			<Icon>
				<href>http://maps.google.com/mapfiles/kml/paddle/purple-stars.png</href>
			</Icon>
			<hotSpot x="32" y="1" xunits="pixels" yunits="pixels"/>
		</IconStyle>
		<LabelStyle>
			<scale>1.1</scale>
		</LabelStyle>
		<BalloonStyle>
			<text>$[description]</text>
		</BalloonStyle>
		<ListStyle>
			<ItemIcon>
				<href>http://maps.google.com/mapfiles/kml/paddle/purple-stars-lv.png</href>
			</ItemIcon>
		</ListStyle>
		<LineStyle>
			<color>ffff00ff</color>
			<width>3</width>
		</LineStyle>
		<PolyStyle>
			<color>70ff00ff</color>
			<fill>0</fill>
		</PolyStyle>
	</Style>
	<Style id="NormalSheet1Map23">
		<IconStyle>
			<Icon>
				<href>http://www.earthpoint.us/Dots/GoogleEarth/paddle/P.png</href>
			</Icon>
		</IconStyle>
		<BalloonStyle>
			<text>$[description]</text>
		</BalloonStyle>
		<LineStyle>
			<color>ffff00ff</color>
			<width>2</width>
		</LineStyle>
		<PolyStyle>
			<color>00ff00ff</color>
			<fill>0</fill>
		</PolyStyle>
	</Style>
	<StyleMap id="Sheet1Map5">
		<Pair>
			<key>normal</key>
			<styleUrl>#NormalSheet1Map51</styleUrl>
		</Pair>
		<Pair>
			<key>highlight</key>
			<styleUrl>#HighlightSheet1Map50</styleUrl>
		</Pair>
	</StyleMap>
	<Style id="HighlightSheet1Map11">
		<IconStyle>
			<scale>1.1</scale>
			<Icon>
				<href>http://www.earthpoint.us/Dots/GoogleEarth/paddle/ylw-diamond.png</href>
			</Icon>
		</IconStyle>
		<LabelStyle>
			<scale>1.1</scale>
		</LabelStyle>
		<BalloonStyle>
			<text>$[description]</text>
		</BalloonStyle>
		<LineStyle>
			<color>ffff00ff</color>
			<width>3</width>
		</LineStyle>
		<PolyStyle>
			<color>70ff00ff</color>
			<fill>0</fill>
		</PolyStyle>
	</Style>
	<StyleMap id="Sheet1Map100">
		<Pair>
			<key>normal</key>
			<styleUrl>#NormalSheet1Map13</styleUrl>
		</Pair>
		<Pair>
			<key>highlight</key>
			<styleUrl>#HighlightSheet1Map12</styleUrl>
		</Pair>
	</StyleMap>
	<Style id="HighlightSheet1Map33">
		<IconStyle>
			<scale>1.1</scale>
			<Icon>
				<href>http://www.earthpoint.us/Dots/GoogleEarth/paddle/T.png</href>
			</Icon>
		</IconStyle>
		<LabelStyle>
			<scale>1.1</scale>
		</LabelStyle>
		<BalloonStyle>
			<text>$[description]</text>
		</BalloonStyle>
		<LineStyle>
			<color>ffff00ff</color>
			<width>3</width>
		</LineStyle>
		<PolyStyle>
			<color>70ff00ff</color>
			<fill>0</fill>
		</PolyStyle>
	</Style>
	<Style id="NormalSheet1Map3">
		<IconStyle>
			<Icon>
				<href>http://www.earthpoint.us/Dots/GoogleEarth/paddle/grn-diamond.png</href>
			</Icon>
		</IconStyle>
		<BalloonStyle>
			<text>$[description]</text>
		</BalloonStyle>
		<LineStyle>
			<color>ffff00ff</color>
			<width>2</width>
		</LineStyle>
		<PolyStyle>
			<color>00ff00ff</color>
			<fill>0</fill>
		</PolyStyle>
	</Style>
	<Style id="NormalSheet1Map100">
		<IconStyle>
			<Icon>
				<href>http://www.earthpoint.us/Dots/GoogleEarth/paddle/N.png</href>
			</Icon>
		</IconStyle>
		<BalloonStyle>
			<text>$[description]</text>
		</BalloonStyle>
		<LineStyle>
			<color>ffff00ff</color>
			<width>2</width>
		</LineStyle>
		<PolyStyle>
			<color>00ff00ff</color>
			<fill>0</fill>
		</PolyStyle>
	</Style>
	<StyleMap id="Sheet1Map13">
		<Pair>
			<key>normal</key>
			<styleUrl>#NormalSheet1Map1</styleUrl>
		</Pair>
		<Pair>
			<key>highlight</key>
			<styleUrl>#HighlightSheet1Map13</styleUrl>
		</Pair>
	</StyleMap>
	<StyleMap id="Sheet1Map1">
		<Pair>
			<key>normal</key>
			<styleUrl>#NormalSheet1Map12</styleUrl>
		</Pair>
		<Pair>
			<key>highlight</key>
			<styleUrl>#HighlightSheet1Map11</styleUrl>
		</Pair>
	</StyleMap>
	<StyleMap id="Sheet1Map9">
		<Pair>
			<key>normal</key>
			<styleUrl>#NormalSheet1Map9</styleUrl>
		</Pair>
		<Pair>
			<key>highlight</key>
			<styleUrl>#HighlightSheet1Map9</styleUrl>
		</Pair>
	</StyleMap>
	<Style id="HighlightSheet1Map22">
		<IconStyle>
			<scale>1.1</scale>
			<Icon>
				<href>http://www.earthpoint.us/Dots/GoogleEarth/paddle/S.png</href>
			</Icon>
		</IconStyle>
		<LabelStyle>
			<scale>1.1</scale>
		</LabelStyle>
		<BalloonStyle>
			<text>$[description]</text>
		</BalloonStyle>
		<LineStyle>
			<color>ffff00ff</color>
			<width>3</width>
		</LineStyle>
		<PolyStyle>
			<color>70ff00ff</color>
			<fill>0</fill>
		</PolyStyle>
	</Style>
	<Style id="NormalSheet1Map8">
		<IconStyle>
			<Icon>
				<href>http://www.earthpoint.us/Dots/GoogleEarth/paddle/K.png</href>
			</Icon>
		</IconStyle>
		<BalloonStyle>
			<text>$[description]</text>
		</BalloonStyle>
		<LineStyle>
			<color>ffff00ff</color>
			<width>2</width>
		</LineStyle>
		<PolyStyle>
			<color>00ff00ff</color>
			<fill>0</fill>
		</PolyStyle>
	</Style>
	<Style id="HighlightSheet1Map50">
		<IconStyle>
			<scale>1.1</scale>
			<Icon>
				<href>http://www.earthpoint.us/Dots/GoogleEarth/paddle/I.png</href>
			</Icon>
		</IconStyle>
		<LabelStyle>
			<scale>1.1</scale>
		</LabelStyle>
		<BalloonStyle>
			<text>$[description]</text>
		</BalloonStyle>
		<LineStyle>
			<color>ffff00ff</color>
			<width>3</width>
		</LineStyle>
		<PolyStyle>
			<color>70ff00ff</color>
			<fill>0</fill>
		</PolyStyle>
	</Style>
	<Style id="NormalSheet1Map5">
		<IconStyle>
			<Icon>
				<href>http://www.earthpoint.us/Dots/GoogleEarth/paddle/V.png</href>
			</Icon>
		</IconStyle>
		<BalloonStyle>
			<text>$[description]</text>
		</BalloonStyle>
		<LineStyle>
			<color>ffff00ff</color>
			<width>2</width>
		</LineStyle>
		<PolyStyle>
			<color>00ff00ff</color>
			<fill>0</fill>
		</PolyStyle>
	</Style>
	<Style id="sh_T">
		<IconStyle>
			<scale>1.1</scale>
			<Icon>
				<href>http://www.earthpoint.us/Dots/GoogleEarth/paddle/T.png</href>
			</Icon>
		</IconStyle>
		<LabelStyle>
			<scale>1.1</scale>
		</LabelStyle>
		<BalloonStyle>
			<text>$[description]</text>
		</BalloonStyle>
		<LineStyle>
			<color>ffff00ff</color>
			<width>3</width>
		</LineStyle>
		<PolyStyle>
			<color>70ff00ff</color>
			<fill>0</fill>
		</PolyStyle>
	</Style>
	<Style id="HighlightSheet1Map40">
		<IconStyle>
			<scale>1.1</scale>
			<Icon>
				<href>http://www.earthpoint.us/Dots/GoogleEarth/paddle/D.png</href>
			</Icon>
		</IconStyle>
		<LabelStyle>
			<scale>1.1</scale>
		</LabelStyle>
		<BalloonStyle>
			<text>$[description]</text>
		</BalloonStyle>
		<LineStyle>
			<color>ffff00ff</color>
			<width>3</width>
		</LineStyle>
		<PolyStyle>
			<color>70ff00ff</color>
			<fill>0</fill>
		</PolyStyle>
	</Style>
	<Style id="NormalSheet1Map1">
		<IconStyle>
			<Icon>
				<href>http://www.earthpoint.us/Dots/GoogleEarth/paddle/O.png</href>
			</Icon>
		</IconStyle>
		<BalloonStyle>
			<text>$[description]</text>
		</BalloonStyle>
		<LineStyle>
			<color>ffff00ff</color>
			<width>2</width>
		</LineStyle>
		<PolyStyle>
			<color>00ff00ff</color>
			<fill>0</fill>
		</PolyStyle>
	</Style>
	<Style id="HighlightSheet1Map10">
		<IconStyle>
			<scale>1.1</scale>
			<Icon>
				<href>http://www.earthpoint.us/Dots/GoogleEarth/paddle/N.png</href>
			</Icon>
		</IconStyle>
		<LabelStyle>
			<scale>1.1</scale>
		</LabelStyle>
		<BalloonStyle>
			<text>$[description]</text>
		</BalloonStyle>
		<LineStyle>
			<color>ffff00ff</color>
			<width>3</width>
		</LineStyle>
		<PolyStyle>
			<color>70ff00ff</color>
			<fill>0</fill>
		</PolyStyle>
	</Style>
	<Style id="NormalSheet1Map21">
		<IconStyle>
			<Icon>
				<href>http://www.earthpoint.us/Dots/GoogleEarth/paddle/F.png</href>
			</Icon>
		</IconStyle>
		<BalloonStyle>
			<text>$[description]</text>
		</BalloonStyle>
		<LineStyle>
			<color>ffff00ff</color>
			<width>2</width>
		</LineStyle>
		<PolyStyle>
			<color>00ff00ff</color>
			<fill>0</fill>
		</PolyStyle>
	</Style>
	<Style id="NormalSheet1Map2">
		<IconStyle>
			<Icon>
				<href>http://www.earthpoint.us/Dots/GoogleEarth/paddle/S.png</href>
			</Icon>
		</IconStyle>
		<BalloonStyle>
			<text>$[description]</text>
		</BalloonStyle>
		<LineStyle>
			<color>ffff00ff</color>
			<width>2</width>
		</LineStyle>
		<PolyStyle>
			<color>00ff00ff</color>
			<fill>0</fill>
		</PolyStyle>
	</Style>
	<Style id="HighlightSheet1Map14">
		<IconStyle>
			<scale>1.1</scale>
			<Icon>
				<href>http://www.earthpoint.us/Dots/GoogleEarth/paddle/A.png</href>
			</Icon>
		</IconStyle>
		<LabelStyle>
			<scale>1.1</scale>
		</LabelStyle>
		<BalloonStyle>
			<text>$[description]</text>
		</BalloonStyle>
		<LineStyle>
			<color>ffff00ff</color>
			<width>3</width>
		</LineStyle>
		<PolyStyle>
			<color>70ff00ff</color>
			<fill>0</fill>
		</PolyStyle>
	</Style>
	<Style id="NormalSheet1Map11">
		<IconStyle>
			<Icon>
				<href>http://www.earthpoint.us/Dots/GoogleEarth/paddle/R.png</href>
			</Icon>
		</IconStyle>
		<BalloonStyle>
			<text>$[description]</text>
		</BalloonStyle>
		<LineStyle>
			<color>ffff00ff</color>
			<width>2</width>
		</LineStyle>
		<PolyStyle>
			<color>00ff00ff</color>
			<fill>0</fill>
		</PolyStyle>
	</Style>
	<Style id="NormalSheet1Map20">
		<IconStyle>
			<Icon>
				<href>http://www.earthpoint.us/Dots/GoogleEarth/paddle/C.png</href>
			</Icon>
		</IconStyle>
		<BalloonStyle>
			<text>$[description]</text>
		</BalloonStyle>
		<LineStyle>
			<color>ffff00ff</color>
			<width>2</width>
		</LineStyle>
		<PolyStyle>
			<color>00ff00ff</color>
			<fill>0</fill>
		</PolyStyle>
	</Style>
	<Style id="HighlightSheet1Map21">
		<IconStyle>
			<scale>1.1</scale>
			<Icon>
				<href>http://www.earthpoint.us/Dots/GoogleEarth/paddle/ltblu-diamond.png</href>
			</Icon>
		</IconStyle>
		<LabelStyle>
			<scale>1.1</scale>
		</LabelStyle>
		<BalloonStyle>
			<text>$[description]</text>
		</BalloonStyle>
		<LineStyle>
			<color>ffff00ff</color>
			<width>3</width>
		</LineStyle>
		<PolyStyle>
			<color>70ff00ff</color>
			<fill>0</fill>
		</PolyStyle>
	</Style>
	<Style id="NormalSheet1Map70">
		<IconStyle>
			<Icon>
				<href>http://www.earthpoint.us/Dots/GoogleEarth/paddle/X.png</href>
			</Icon>
		</IconStyle>
		<BalloonStyle>
			<text>$[description]</text>
		</BalloonStyle>
		<LineStyle>
			<color>ffff00ff</color>
			<width>2</width>
		</LineStyle>
		<PolyStyle>
			<color>00ff00ff</color>
			<fill>0</fill>
		</PolyStyle>
	</Style>
	<StyleMap id="msn_M">
		<Pair>
			<key>normal</key>
			<styleUrl>#sn_M</styleUrl>
		</Pair>
		<Pair>
			<key>highlight</key>
			<styleUrl>#sh_M</styleUrl>
		</Pair>
	</StyleMap>
	<Style id="NormalSheet1Map51">
		<IconStyle>
			<Icon>
				<href>http://www.earthpoint.us/Dots/GoogleEarth/paddle/I.png</href>
			</Icon>
		</IconStyle>
		<BalloonStyle>
			<text>$[description]</text>
		</BalloonStyle>
		<LineStyle>
			<color>ffff00ff</color>
			<width>2</width>
		</LineStyle>
		<PolyStyle>
			<color>00ff00ff</color>
			<fill>0</fill>
		</PolyStyle>
	</Style>
	<Style id="NormalSheet1Map4">
		<IconStyle>
			<Icon>
				<href>http://www.earthpoint.us/Dots/GoogleEarth/paddle/H.png</href>
			</Icon>
		</IconStyle>
		<BalloonStyle>
			<text>$[description]</text>
		</BalloonStyle>
		<LineStyle>
			<color>ffff00ff</color>
			<width>2</width>
		</LineStyle>
		<PolyStyle>
			<color>00ff00ff</color>
			<fill>0</fill>
		</PolyStyle>
	</Style>
	<Style id="NormalSheet1Map41">
		<IconStyle>
			<Icon>
				<href>http://www.earthpoint.us/Dots/GoogleEarth/paddle/U.png</href>
			</Icon>
		</IconStyle>
		<BalloonStyle>
			<text>$[description]</text>
		</BalloonStyle>
		<LineStyle>
			<color>ffff00ff</color>
			<width>2</width>
		</LineStyle>
		<PolyStyle>
			<color>00ff00ff</color>
			<fill>0</fill>
		</PolyStyle>
	</Style>
	<StyleMap id="Sheet1Map20">
		<Pair>
			<key>normal</key>
			<styleUrl>#NormalSheet1Map20</styleUrl>
		</Pair>
		<Pair>
			<key>highlight</key>
			<styleUrl>#HighlightSheet1Map2</styleUrl>
		</Pair>
	</StyleMap>
	<Style id="NormalSheet1Map9">
		<IconStyle>
			<Icon>
				<href>http://www.earthpoint.us/Dots/GoogleEarth/paddle/M.png</href>
			</Icon>
		</IconStyle>
		<BalloonStyle>
			<text>$[description]</text>
		</BalloonStyle>
		<LineStyle>
			<color>ffff00ff</color>
			<width>2</width>
		</LineStyle>
		<PolyStyle>
			<color>00ff00ff</color>
			<fill>0</fill>
		</PolyStyle>
	</Style>
	<Style id="NormalSheet1Map22">
		<IconStyle>
			<Icon>
				<href>http://www.earthpoint.us/Dots/GoogleEarth/paddle/ltblu-diamond.png</href>
			</Icon>
		</IconStyle>
		<BalloonStyle>
			<text>$[description]</text>
		</BalloonStyle>
		<LineStyle>
			<color>ffff00ff</color>
			<width>2</width>
		</LineStyle>
		<PolyStyle>
			<color>00ff00ff</color>
			<fill>0</fill>
		</PolyStyle>
	</Style>
	<Style id="NormalSheet1Map10">
		<IconStyle>
			<Icon>
				<href>http://www.earthpoint.us/Dots/GoogleEarth/paddle/A.png</href>
			</Icon>
		</IconStyle>
		<BalloonStyle>
			<text>$[description]</text>
		</BalloonStyle>
		<LineStyle>
			<color>ffff00ff</color>
			<width>2</width>
		</LineStyle>
		<PolyStyle>
			<color>00ff00ff</color>
			<fill>0</fill>
		</PolyStyle>
	</Style>
	<StyleMap id="Sheet1Map4">
		<Pair>
			<key>normal</key>
			<styleUrl>#NormalSheet1Map40</styleUrl>
		</Pair>
		<Pair>
			<key>highlight</key>
			<styleUrl>#HighlightSheet1Map4</styleUrl>
		</Pair>
	</StyleMap>
	<StyleMap id="Sheet1Map51">
		<Pair>
			<key>normal</key>
			<styleUrl>#NormalSheet1Map50</styleUrl>
		</Pair>
		<Pair>
			<key>highlight</key>
			<styleUrl>#HighlightSheet1Map5</styleUrl>
		</Pair>
	</StyleMap>
	<StyleMap id="Sheet1Map2">
		<Pair>
			<key>normal</key>
			<styleUrl>#NormalSheet1Map21</styleUrl>
		</Pair>
		<Pair>
			<key>highlight</key>
			<styleUrl>#HighlightSheet1Map23</styleUrl>
		</Pair>
	</StyleMap>
	<StyleMap id="Sheet1Map61">
		<Pair>
			<key>normal</key>
			<styleUrl>#NormalSheet1Map60</styleUrl>
		</Pair>
		<Pair>
			<key>highlight</key>
			<styleUrl>#HighlightSheet1Map6</styleUrl>
		</Pair>
	</StyleMap>
	<Style id="NormalSheet1Map32">
		<IconStyle>
			<Icon>
				<href>http://www.earthpoint.us/Dots/GoogleEarth/paddle/G.png</href>
			</Icon>
		</IconStyle>
		<BalloonStyle>
			<text>$[description]</text>
		</BalloonStyle>
		<LineStyle>
			<color>ffff00ff</color>
			<width>2</width>
		</LineStyle>
		<PolyStyle>
			<color>00ff00ff</color>
			<fill>0</fill>
		</PolyStyle>
	</Style>
	<StyleMap id="Sheet1Map21">
		<Pair>
			<key>normal</key>
			<styleUrl>#NormalSheet1Map23</styleUrl>
		</Pair>
		<Pair>
			<key>highlight</key>
			<styleUrl>#HighlightSheet1Map20</styleUrl>
		</Pair>
	</StyleMap>
	<Style id="NormalSheet1Map30">
		<IconStyle>
			<Icon>
				<href>http://www.earthpoint.us/Dots/GoogleEarth/paddle/T.png</href>
			</Icon>
		</IconStyle>
		<BalloonStyle>
			<text>$[description]</text>
		</BalloonStyle>
		<LineStyle>
			<color>ffff00ff</color>
			<width>2</width>
		</LineStyle>
		<PolyStyle>
			<color>00ff00ff</color>
			<fill>0</fill>
		</PolyStyle>
	</Style>
	<StyleMap id="Sheet1Map33">
		<Pair>
			<key>normal</key>
			<styleUrl>#NormalSheet1Map3</styleUrl>
		</Pair>
		<Pair>
			<key>highlight</key>
			<styleUrl>#HighlightSheet1Map31</styleUrl>
		</Pair>
	</StyleMap>
	<Style id="NormalSheet1Map61">
		<IconStyle>
			<Icon>
				<href>http://www.earthpoint.us/Dots/GoogleEarth/paddle/W.png</href>
			</Icon>
		</IconStyle>
		<BalloonStyle>
			<text>$[description]</text>
		</BalloonStyle>
		<LineStyle>
			<color>ffff00ff</color>
			<width>2</width>
		</LineStyle>
		<PolyStyle>
			<color>00ff00ff</color>
			<fill>0</fill>
		</PolyStyle>
	</Style>
	<Style id="HighlightSheet1Map31">
		<IconStyle>
			<scale>1.1</scale>
			<Icon>
				<href>http://www.earthpoint.us/Dots/GoogleEarth/paddle/grn-diamond.png</href>
			</Icon>
		</IconStyle>
		<LabelStyle>
			<scale>1.1</scale>
		</LabelStyle>
		<BalloonStyle>
			<text>$[description]</text>
		</BalloonStyle>
		<LineStyle>
			<color>ffff00ff</color>
			<width>3</width>
		</LineStyle>
		<PolyStyle>
			<color>70ff00ff</color>
			<fill>0</fill>
		</PolyStyle>
	</Style>
	<StyleMap id="msn_T">
		<Pair>
			<key>normal</key>
			<styleUrl>#sn_T</styleUrl>
		</Pair>
		<Pair>
			<key>highlight</key>
			<styleUrl>#sh_T</styleUrl>
		</Pair>
	</StyleMap>
	<StyleMap id="Sheet1Map30">
		<Pair>
			<key>normal</key>
			<styleUrl>#NormalSheet1Map30</styleUrl>
		</Pair>
		<Pair>
			<key>highlight</key>
			<styleUrl>#HighlightSheet1Map33</styleUrl>
		</Pair>
	</StyleMap>
	<Style id="HighlightSheet1Map51">
		<IconStyle>
			<scale>1.1</scale>
			<Icon>
				<href>http://www.earthpoint.us/Dots/GoogleEarth/paddle/V.png</href>
			</Icon>
		</IconStyle>
		<LabelStyle>
			<scale>1.1</scale>
		</LabelStyle>
		<BalloonStyle>
			<text>$[description]</text>
		</BalloonStyle>
		<LineStyle>
			<color>ffff00ff</color>
			<width>3</width>
		</LineStyle>
		<PolyStyle>
			<color>70ff00ff</color>
			<fill>0</fill>
		</PolyStyle>
	</Style>
	<Style id="NormalSheet1Map130">
		<IconStyle>
			<Icon>
				<href>http://www.earthpoint.us/Dots/GoogleEarth/paddle/E.png</href>
			</Icon>
		</IconStyle>
		<BalloonStyle>
			<text>$[description]</text>
		</BalloonStyle>
		<LineStyle>
			<color>ffff00ff</color>
			<width>2</width>
		</LineStyle>
		<PolyStyle>
			<color>00ff00ff</color>
			<fill>0</fill>
		</PolyStyle>
	</Style>
	<Style id="HighlightSheet1Map32">
		<IconStyle>
			<scale>1.1</scale>
			<Icon>
				<href>http://www.earthpoint.us/Dots/GoogleEarth/paddle/B.png</href>
			</Icon>
		</IconStyle>
		<LabelStyle>
			<scale>1.1</scale>
		</LabelStyle>
		<BalloonStyle>
			<text>$[description]</text>
		</BalloonStyle>
		<LineStyle>
			<color>ffff00ff</color>
			<width>3</width>
		</LineStyle>
		<PolyStyle>
			<color>70ff00ff</color>
			<fill>0</fill>
		</PolyStyle>
	</Style>
	<StyleMap id="Sheet1Map1000">
		<Pair>
			<key>normal</key>
			<styleUrl>#NormalSheet1Map100</styleUrl>
		</Pair>
		<Pair>
			<key>highlight</key>
			<styleUrl>#HighlightSheet1Map10</styleUrl>
		</Pair>
	</StyleMap>
	<StyleMap id="Sheet1Map40">
		<Pair>
			<key>normal</key>
			<styleUrl>#NormalSheet1Map41</styleUrl>
		</Pair>
		<Pair>
			<key>highlight</key>
			<styleUrl>#HighlightSheet1Map41</styleUrl>
		</Pair>
	</StyleMap>
	<Folder>
		<name>Neotropical Liturgusini</name>
		<open>1</open>
		<LookAt>
			<longitude>-69.29697839014864</longitude>
			<latitude>-2.64066259139614</latitude>
			<altitude>0</altitude>
			<heading>-2.809703824484579e-008</heading>
			<tilt>0</tilt>
			<range>7391363.152029669</range>
			<gx:altitudeMode>relativeToSeaFloor</gx:altitudeMode>
		</LookAt>
		<Style>
			<ListStyle>
				<listItemType>check</listItemType>
				<bgColor>00ffffff</bgColor>
				<maxSnippetLines>2</maxSnippetLines>
			</ListStyle>
		</Style>
		<Folder>
			<name>Liturgusa</name>
			<open>1</open>
			<Folder>
				<name>Cayennensis Group</name>
				<Folder>
					<name>cayennensis</name>
					<Placemark>
						<name>cayennensis nontype ANSP 046</name>
						<Snippet maxLines="0"></Snippet>
						<description>Guyana Kartabo, Bartica District, British Guiana, 1921 6.24205 -59.306552 4/4/1905 
Academy of Natural Sciences, Philadelphia, PA, USA
ANSP 046 cayennensis nontype Female</description>
						<LookAt>
							<longitude>-59.306552</longitude>
							<latitude>6.24205</latitude>
							<altitude>0</altitude>
							<heading>0</heading>
							<tilt>0</tilt>
							<range>1000</range>
							<altitudeMode>relativeToGround</altitudeMode>
						</LookAt>
						<styleUrl>#Sheet1Map12</styleUrl>
						<ExtendedData>
						</ExtendedData>
						<Point>
							<coordinates>-59.306552,6.242049999999999,0</coordinates>
						</Point>
					</Placemark>
					<Placemark>
						<name>cayennensis nontype ANSP 048</name>
						<Snippet maxLines="0"></Snippet>
						<description>Guyana Bartica, British Guiana, H.S. Parish, 1.20.1912 6.405831 -58.625444 1/31/1913 
Academy of Natural Sciences, Philadelphia, PA, USA
ANSP 048 cayennensis nontype Female</description>
						<LookAt>
							<longitude>-58.625444</longitude>
							<latitude>6.405831</latitude>
							<altitude>0</altitude>
							<heading>0</heading>
							<tilt>0</tilt>
							<range>1000</range>
							<altitudeMode>relativeToGround</altitudeMode>
						</LookAt>
						<styleUrl>#Sheet1Map12</styleUrl>
						<ExtendedData>
						</ExtendedData>
						<Point>
							<coordinates>-58.625444,6.405831,0</coordinates>
						</Point>
					</Placemark>
					<Placemark>
						<name>cayennensis nontype ANSP 049</name>
						<Snippet maxLines="0"></Snippet>
						<description>Guyana Bartica, British Guiana, H.S. Parish, 1.20.1912 6.405831 -58.625444 1/20/1913 
Academy of Natural Sciences, Philadelphia, PA, USA
ANSP 049 cayennensis nontype Female</description>
						<LookAt>
							<longitude>-58.625444</longitude>
							<latitude>6.405831</latitude>
							<altitude>0</altitude>
							<heading>0</heading>
							<tilt>0</tilt>
							<range>1000</range>
							<altitudeMode>relativeToGround</altitudeMode>
						</LookAt>
						<styleUrl>#Sheet1Map12</styleUrl>
						<ExtendedData>
						</ExtendedData>
						<Point>
							<coordinates>-58.625444,6.405831,0</coordinates>
						</Point>
					</Placemark>
					<Placemark>
						<name>cayennensis nontype ANSP 050</name>
						<Snippet maxLines="0"></Snippet>
						<description>Guyana Bartica, British Guiana, H.S. Parish, 1.20.1912 6.405831 -58.625444 2/21/1913 
Academy of Natural Sciences, Philadelphia, PA, USA
ANSP 050 cayennensis nontype Female</description>
						<LookAt>
							<longitude>-58.625444</longitude>
							<latitude>6.405831</latitude>
							<altitude>0</altitude>
							<heading>0</heading>
							<tilt>0</tilt>
							<range>1000</range>
							<altitudeMode>relativeToGround</altitudeMode>
						</LookAt>
						<styleUrl>#Sheet1Map12</styleUrl>
						<ExtendedData>
						</ExtendedData>
						<Point>
							<coordinates>-58.625444,6.405831,0</coordinates>
						</Point>
					</Placemark>
					<Placemark>
						<name>cayennensis nontype ANSP 051</name>
						<Snippet maxLines="0"></Snippet>
						<description>Guyana Bartica, British Guiana, H.S. Parish, 1.20.1912 6.405831 -58.625444 3/19/1913 
Academy of Natural Sciences, Philadelphia, PA, USA
ANSP 051 cayennensis nontype Female</description>
						<LookAt>
							<longitude>-58.625444</longitude>
							<latitude>6.405831</latitude>
							<altitude>0</altitude>
							<heading>0</heading>
							<tilt>0</tilt>
							<range>1000</range>
							<altitudeMode>relativeToGround</altitudeMode>
						</LookAt>
						<styleUrl>#Sheet1Map12</styleUrl>
						<ExtendedData>
						</ExtendedData>
						<Point>
							<coordinates>-58.625444,6.405831,0</coordinates>
						</Point>
					</Placemark>
					<Placemark>
						<name>cayennensis nontype BMNH 076</name>
						<Snippet maxLines="0"></Snippet>
						<description>Brazil Mato Grosso, Serra do Roncador, 264 km N. of Xavantina, near base camp, 1967-9, I.R. Bishop, RS/RGS exp. B.M. 1981-312 -12.456161 -52.054393 1967-9 
The Natural History Museum (British Museum Natural History), London, UK
BMNH 076 cayennensis nontype Male</description>
						<LookAt>
							<longitude>-52.054393</longitude>
							<latitude>-12.456161</latitude>
							<altitude>0</altitude>
							<heading>0</heading>
							<tilt>0</tilt>
							<range>1000</range>
							<altitudeMode>relativeToGround</altitudeMode>
						</LookAt>
						<styleUrl>#Sheet1Map12</styleUrl>
						<ExtendedData>
						</ExtendedData>
						<Point>
							<coordinates>-52.05439300000001,-12.456161,0</coordinates>
						</Point>
					</Placemark>
					<Placemark>
						<name>cayennensis nontype BMNH 086</name>
						<Snippet maxLines="0"></Snippet>
						<description>Guyana New River, 750 ft., 10-20.III.1938, C.A. Hudson 2.543686 -57.583411 3/10/1938 3/20/1938
The Natural History Museum (British Museum Natural History), London, UK
BMNH 086 cayennensis nontype Male</description>
						<LookAt>
							<longitude>-57.583411</longitude>
							<latitude>2.543686</latitude>
							<altitude>0</altitude>
							<heading>0</heading>
							<tilt>0</tilt>
							<range>1000</range>
							<altitudeMode>relativeToGround</altitudeMode>
						</LookAt>
						<styleUrl>#Sheet1Map12</styleUrl>
						<ExtendedData>
						</ExtendedData>
						<Point>
							<coordinates>-57.58341099999999,2.543686,0</coordinates>
						</Point>
					</Placemark>
					<Placemark>
						<name>cayennensis nontype GSMC000262</name>
						<Snippet maxLines="0"></Snippet>
						<description>French Guiana Kaw Mountain Res., Amazonas Lodge, 4°32&apos;57.8&quot;N 52°12&apos;49.7&quot;W, 8-19 Feb 2005, Coll: K.B. Miller 4.549389 -52.213806 2/8/2005 2/19/2005
The Cleveland Museum of Natural History, Cleveland, OH, USA
GSMC000262 cayennensis nontype Male</description>
						<LookAt>
							<longitude>-52.213806</longitude>
							<latitude>4.549389</latitude>
							<altitude>0</altitude>
							<heading>0</heading>
							<tilt>0</tilt>
							<range>1000</range>
							<altitudeMode>relativeToGround</altitudeMode>
						</LookAt>
						<styleUrl>#Sheet1Map12</styleUrl>
						<ExtendedData>
						</ExtendedData>
						<Point>
							<coordinates>-52.21380599999999,4.549389,0</coordinates>
						</Point>
					</Placemark>
					<Placemark>
						<name>cayennensis nontype GSMC003069</name>
						<Snippet maxLines="0"></Snippet>
						<description>French Guiana Maripasoula, Saul. Campsite Chez Fred&apos;s, N03°37&apos;42.0&quot; W53°12&apos;40.0&quot; Ele:26m, Manicured landscape surrounded by Primary tropical rainforest, Hand collected from leaf litter samples, Dec. 14-15, 2004, Coll: J. Huff 3.628333 -53.211111 12/14/2004 12/15/2004
The Cleveland Museum of Natural History, Cleveland, OH, USA
GSMC003069 cayennensis nontype Nymph</description>
						<LookAt>
							<longitude>-53.211111</longitude>
							<latitude>3.628333</latitude>
							<altitude>0</altitude>
							<heading>0</heading>
							<tilt>0</tilt>
							<range>1000</range>
							<altitudeMode>relativeToGround</altitudeMode>
						</LookAt>
						<styleUrl>#Sheet1Map12</styleUrl>
						<ExtendedData>
						</ExtendedData>
						<Point>
							<coordinates>-53.21111100000001,3.628333,0</coordinates>
						</Point>
					</Placemark>
					<Placemark>
						<name>cayennensis nontype MNHN 001</name>
						<Snippet maxLines="0"></Snippet>
						<description>French Guiana St-Jean du Maroni, Collection LE Moult, Coll. L. Chopard, 1919, Fevrier 5.487038 -54.008462 Feb-1919 
Muséum national d’Histoire naturelle, Paris, France
MNHN 001 cayennensis nontype Female</description>
						<LookAt>
							<longitude>-54.008462</longitude>
							<latitude>5.487038</latitude>
							<altitude>0</altitude>
							<heading>0</heading>
							<tilt>0</tilt>
							<range>1000</range>
							<altitudeMode>relativeToGround</altitudeMode>
						</LookAt>
						<styleUrl>#Sheet1Map12</styleUrl>
						<ExtendedData>
						</ExtendedData>
						<Point>
							<coordinates>-54.00846199999999,5.487038,0</coordinates>
						</Point>
					</Placemark>
					<Placemark>
						<name>cayennensis nontype MNHN 005</name>
						<Snippet maxLines="0"></Snippet>
						<description>French Guiana Cayenne 4.914356 -52.301354 
Muséum national d’Histoire naturelle, Paris, France
MNHN 005 cayennensis nontype Male</description>
						<LookAt>
							<longitude>-52.301354</longitude>
							<latitude>4.914356</latitude>
							<altitude>0</altitude>
							<heading>0</heading>
							<tilt>0</tilt>
							<range>1000</range>
							<altitudeMode>relativeToGround</altitudeMode>
						</LookAt>
						<styleUrl>#Sheet1Map12</styleUrl>
						<ExtendedData>
						</ExtendedData>
						<Point>
							<coordinates>-52.301354,4.914356,0</coordinates>
						</Point>
					</Placemark>
					<Placemark>
						<name>cayennensis nontype MNHN 0059</name>
						<Snippet maxLines="0"></Snippet>
						<description>Brazil Amazonas Reserva Biologica do Cuieiras, 50 km. N. Manaus, 15-IV- AU 15-V-1981, M. Descamps, Bresil -2.599556 -60.210631 4/15/1981 5/15/1981
Muséum national d’Histoire naturelle, Paris, France
MNHN 0059 cayennensis nontype Female</description>
						<LookAt>
							<longitude>-60.210631</longitude>
							<latitude>-2.599556</latitude>
							<altitude>0</altitude>
							<heading>0</heading>
							<tilt>0</tilt>
							<range>1000</range>
							<altitudeMode>relativeToGround</altitudeMode>
						</LookAt>
						<styleUrl>#Sheet1Map12</styleUrl>
						<ExtendedData>
						</ExtendedData>
						<Point>
							<coordinates>-60.21063099999999,-2.599556,0</coordinates>
						</Point>
					</Placemark>
					<Placemark>
						<name>cayennensis nontype MNHN 007</name>
						<Snippet maxLines="0"></Snippet>
						<description>French Guiana Cayenne 4.914356 -52.301354 
Muséum national d’Histoire naturelle, Paris, France
MNHN 007 cayennensis nontype Male</description>
						<LookAt>
							<longitude>-52.301354</longitude>
							<latitude>4.914356</latitude>
							<altitude>0</altitude>
							<heading>0</heading>
							<tilt>0</tilt>
							<range>1000</range>
							<altitudeMode>relativeToGround</altitudeMode>
						</LookAt>
						<styleUrl>#Sheet1Map12</styleUrl>
						<ExtendedData>
						</ExtendedData>
						<Point>
							<coordinates>-52.301354,4.914356,0</coordinates>
						</Point>
					</Placemark>
					<Placemark>
						<name>cayennensis nontype MNHN 0075</name>
						<Snippet maxLines="0"></Snippet>
						<description>French Guiana Saut Dalles, 24-VIII-1992, P. Peters, Guyane francaise 3.291071 -53.83581 8/24/1992 
Muséum national d’Histoire naturelle, Paris, France
MNHN 0075 cayennensis nontype Female</description>
						<LookAt>
							<longitude>-53.83581</longitude>
							<latitude>3.291071</latitude>
							<altitude>0</altitude>
							<heading>0</heading>
							<tilt>0</tilt>
							<range>1000</range>
							<altitudeMode>relativeToGround</altitudeMode>
						</LookAt>
						<styleUrl>#Sheet1Map12</styleUrl>
						<ExtendedData>
						</ExtendedData>
						<Point>
							<coordinates>-53.83581,3.291071,0</coordinates>
						</Point>
					</Placemark>
					<Placemark>
						<name>cayennensis nontype MNHN 011</name>
						<Snippet maxLines="0"></Snippet>
						<description>French Guiana Kourou, Guyane Franc, Coll: A. Bonhoure, 1909, Avril 5.163511 -52.656581 Apr-1909 
Muséum national d’Histoire naturelle, Paris, France
MNHN 011 cayennensis nontype Female</description>
						<LookAt>
							<longitude>-52.656581</longitude>
							<latitude>5.163511</latitude>
							<altitude>0</altitude>
							<heading>0</heading>
							<tilt>0</tilt>
							<range>1000</range>
							<altitudeMode>relativeToGround</altitudeMode>
						</LookAt>
						<styleUrl>#Sheet1Map12</styleUrl>
						<ExtendedData>
						</ExtendedData>
						<Point>
							<coordinates>-52.65658100000001,5.163511,0</coordinates>
						</Point>
					</Placemark>
					<Placemark>
						<name>cayennensis nontype MNHN 012</name>
						<Snippet maxLines="0"></Snippet>
						<description>French Guiana St-Jean du Maroni, Collection LE Moult, Coll. L. Chopard, 1919, Decembre 5.487038 -54.008462 Dec-1919 
Muséum national d’Histoire naturelle, Paris, France
MNHN 012 cayennensis nontype Female</description>
						<LookAt>
							<longitude>-54.008462</longitude>
							<latitude>5.487038</latitude>
							<altitude>0</altitude>
							<heading>0</heading>
							<tilt>0</tilt>
							<range>1000</range>
							<altitudeMode>relativeToGround</altitudeMode>
						</LookAt>
						<styleUrl>#Sheet1Map12</styleUrl>
						<ExtendedData>
						</ExtendedData>
						<Point>
							<coordinates>-54.00846199999999,5.487038,0</coordinates>
						</Point>
					</Placemark>
					<Placemark>
						<name>cayennensis nontype MNHN 014</name>
						<Snippet maxLines="0"></Snippet>
						<description>French Guiana St-Jean du Maroni, Collection LE Moult, Coll. L. Chopard, 1919, Fevrier 5.487038 -54.008462 Feb-1919 
Muséum national d’Histoire naturelle, Paris, France
MNHN 014 cayennensis nontype Female</description>
						<LookAt>
							<longitude>-54.008462</longitude>
							<latitude>5.487038</latitude>
							<altitude>0</altitude>
							<heading>0</heading>
							<tilt>0</tilt>
							<range>1000</range>
							<altitudeMode>relativeToGround</altitudeMode>
						</LookAt>
						<styleUrl>#Sheet1Map12</styleUrl>
						<ExtendedData>
						</ExtendedData>
						<Point>
							<coordinates>-54.00846199999999,5.487038,0</coordinates>
						</Point>
					</Placemark>
					<Placemark>
						<name>cayennensis nontype MNHN 034</name>
						<Snippet maxLines="0"></Snippet>
						<description>French Guiana Petit Saut, 8-II-1994, P.E. Rouland 5.069416 -53.047566 2/8/1994 
Muséum national d’Histoire naturelle, Paris, France
MNHN 034 cayennensis nontype Male</description>
						<LookAt>
							<longitude>-53.047566</longitude>
							<latitude>5.069416</latitude>
							<altitude>0</altitude>
							<heading>0</heading>
							<tilt>0</tilt>
							<range>1000</range>
							<altitudeMode>relativeToGround</altitudeMode>
						</LookAt>
						<styleUrl>#Sheet1Map12</styleUrl>
						<ExtendedData>
						</ExtendedData>
						<Point>
							<coordinates>-53.04756600000001,5.069416,0</coordinates>
						</Point>
					</Placemark>
					<Placemark>
						<name>cayennensis nontype MNHN 065</name>
						<Snippet maxLines="0"></Snippet>
						<description>French Guiana Sinnamary, VII-1977, Guyane, M. Descamps rec. 5.370512 -52.96032 Jul-1977 
Muséum national d’Histoire naturelle, Paris, France
MNHN 065 cayennensis nontype Male</description>
						<LookAt>
							<longitude>-52.96032</longitude>
							<latitude>5.370512</latitude>
							<altitude>0</altitude>
							<heading>0</heading>
							<tilt>0</tilt>
							<range>1000</range>
							<altitudeMode>relativeToGround</altitudeMode>
						</LookAt>
						<styleUrl>#Sheet1Map12</styleUrl>
						<ExtendedData>
						</ExtendedData>
						<Point>
							<coordinates>-52.96032000000001,5.370512,0</coordinates>
						</Point>
					</Placemark>
					<Placemark>
						<name>cayennensis nontype MNHN 070</name>
						<Snippet maxLines="0"></Snippet>
						<description>French Guiana St-Jean du Maroni, Collection LE Moult, Coll. L. Chopard, 1919, Janvier 5.487038 -54.008462 Jan-1919 
Muséum national d’Histoire naturelle, Paris, France
MNHN 070 cayennensis nontype Male</description>
						<LookAt>
							<longitude>-54.008462</longitude>
							<latitude>5.487038</latitude>
							<altitude>0</altitude>
							<heading>0</heading>
							<tilt>0</tilt>
							<range>1000</range>
							<altitudeMode>relativeToGround</altitudeMode>
						</LookAt>
						<styleUrl>#Sheet1Map12</styleUrl>
						<ExtendedData>
						</ExtendedData>
						<Point>
							<coordinates>-54.00846199999999,5.487038,0</coordinates>
						</Point>
					</Placemark>
					<Placemark>
						<name>cayennensis nontype MNHN 071</name>
						<Snippet maxLines="0"></Snippet>
						<description>French Guiana St-Jean du Maroni, Collection LE Moult, Coll. L. Chopard, 1919, Janvier 5.487038 -54.008462 Jan-1919 
Muséum national d’Histoire naturelle, Paris, France
MNHN 071 cayennensis nontype Male</description>
						<LookAt>
							<longitude>-54.008462</longitude>
							<latitude>5.487038</latitude>
							<altitude>0</altitude>
							<heading>0</heading>
							<tilt>0</tilt>
							<range>1000</range>
							<altitudeMode>relativeToGround</altitudeMode>
						</LookAt>
						<styleUrl>#Sheet1Map12</styleUrl>
						<ExtendedData>
						</ExtendedData>
						<Point>
							<coordinates>-54.00846199999999,5.487038,0</coordinates>
						</Point>
					</Placemark>
					<Placemark>
						<name>cayennensis nontype MNHN 083</name>
						<Snippet maxLines="0"></Snippet>
						<description>French Guiana Pied Saut Parare, 12-VIII-1977, Guyane, M. Descamps Rec. 4.046724 -52.698087 8/12/1977 
Muséum national d’Histoire naturelle, Paris, France
MNHN 083 cayennensis nontype Female</description>
						<LookAt>
							<longitude>-52.698087</longitude>
							<latitude>4.046724</latitude>
							<altitude>0</altitude>
							<heading>0</heading>
							<tilt>0</tilt>
							<range>1000</range>
							<altitudeMode>relativeToGround</altitudeMode>
						</LookAt>
						<styleUrl>#Sheet1Map12</styleUrl>
						<ExtendedData>
						</ExtendedData>
						<Point>
							<coordinates>-52.69808700000001,4.046724,0</coordinates>
						</Point>
					</Placemark>
					<Placemark>
						<name>cayennensis nontype ROM 003</name>
						<Snippet maxLines="0"></Snippet>
						<description>Guyana Mazaruni-Potaro: Waratuk Falls, Potaro R, 1 rainforest 300 ft, 1 Oct 1990, ROM 905028, LD Coote 5.272097 -59.397117 
Royal Ontario Museum, Toronto, Canada
ROM 003 cayennensis nontype Female</description>
						<LookAt>
							<longitude>-59.397117</longitude>
							<latitude>5.272097</latitude>
							<altitude>0</altitude>
							<heading>0</heading>
							<tilt>0</tilt>
							<range>1000</range>
							<altitudeMode>relativeToGround</altitudeMode>
						</LookAt>
						<styleUrl>#Sheet1Map12</styleUrl>
						<ExtendedData>
						</ExtendedData>
						<Point>
							<coordinates>-59.397117,5.272097,0</coordinates>
						</Point>
					</Placemark>
					<Placemark>
						<name>cayennensis nontype USNM 033</name>
						<Snippet maxLines="0"></Snippet>
						<description>French Guiana St-Laurent du Maroni, Collection Wm Schaus 5.487038 -54.008462 
National Museum of Natural History, Smithsonian Institution, Washington, DC, US
USNM 033 cayennensis nontype Female</description>
						<LookAt>
							<longitude>-54.008462</longitude>
							<latitude>5.487038</latitude>
							<altitude>0</altitude>
							<heading>0</heading>
							<tilt>0</tilt>
							<range>1000</range>
							<altitudeMode>relativeToGround</altitudeMode>
						</LookAt>
						<styleUrl>#Sheet1Map12</styleUrl>
						<ExtendedData>
						</ExtendedData>
						<Point>
							<coordinates>-54.00846199999999,5.487038,0</coordinates>
						</Point>
					</Placemark>
					<Placemark>
						<name>cayennensis nontype ZMHB 001</name>
						<Snippet maxLines="0"></Snippet>
						<description>Brazil Brasilien Amazonas, Parintins, Dr. F. Knutsen -2.653184 -56.73224 
Museum für Naturkunde der Humboldt-Universität, Berlin, Germany
ZMHB 001 cayennensis nontype Male</description>
						<LookAt>
							<longitude>-56.73224</longitude>
							<latitude>-2.653184</latitude>
							<altitude>0</altitude>
							<heading>0</heading>
							<tilt>0</tilt>
							<range>1000</range>
							<altitudeMode>relativeToGround</altitudeMode>
						</LookAt>
						<styleUrl>#Sheet1Map12</styleUrl>
						<ExtendedData>
						</ExtendedData>
						<Point>
							<coordinates>-56.73223999999999,-2.653184,0</coordinates>
						</Point>
					</Placemark>
				</Folder>
				<Folder>
					<name>guyanensis</name>
					<Placemark>
						<name>guyanensis nontype AMNH 027</name>
						<Snippet maxLines="0"></Snippet>
						<description>Brazil Manaos, II-III-43, Thomas Gilliard -3.003866 -59.961947 3/2/1943 
American Museum of Natural History, New York, NY, USA
AMNH 027 guyanensis nontype Female</description>
						<LookAt>
							<longitude>-59.961947</longitude>
							<latitude>-3.003866</latitude>
							<altitude>0</altitude>
							<heading>0</heading>
							<tilt>0</tilt>
							<range>1000</range>
							<altitudeMode>relativeToGround</altitudeMode>
						</LookAt>
						<styleUrl>#Sheet1Map20</styleUrl>
						<ExtendedData>
						</ExtendedData>
						<Point>
							<coordinates>-59.961947,-3.003866,0</coordinates>
						</Point>
					</Placemark>
					<Placemark>
						<name>guyanensis nontype CAS 017</name>
						<Snippet maxLines="0"></Snippet>
						<description>Guyana Iwokrama, Forest Research Station, 1 km N. Kurupukari, 14-19 January 1996, canopy fog sample of Mora tree, W. Tschinkel coll. 4.672093 -58.685606 1/14/1996 1/19/1996
California Academy of Sciences, San Francisco, CA, USA
CAS 017 guyanensis nontype Male</description>
						<LookAt>
							<longitude>-58.685606</longitude>
							<latitude>4.672093</latitude>
							<altitude>0</altitude>
							<heading>0</heading>
							<tilt>0</tilt>
							<range>1000</range>
							<altitudeMode>relativeToGround</altitudeMode>
						</LookAt>
						<styleUrl>#Sheet1Map20</styleUrl>
						<ExtendedData>
						</ExtendedData>
						<Point>
							<coordinates>-58.68560599999999,4.672093,0</coordinates>
						</Point>
					</Placemark>
					<Placemark>
						<name>guyanensis Neotype CAS 021</name>
						<Snippet maxLines="0"></Snippet>
						<description>Guyana Iwokrama, Forest Research Station, 1 km N. Kurupukari, 14-19 January 1996, canopy fog sample of Mora tree, W. Tschinkel coll. 4.672093 -58.685606 1/14/1996 1/19/1996
California Academy of Sciences, San Francisco, CA, USA
CAS 021 guyanensis Neotype Male</description>
						<LookAt>
							<longitude>-58.685606</longitude>
							<latitude>4.672093</latitude>
							<altitude>0</altitude>
							<heading>0</heading>
							<tilt>0</tilt>
							<range>1000</range>
							<altitudeMode>relativeToGround</altitudeMode>
						</LookAt>
						<styleUrl>#Sheet1Map20</styleUrl>
						<ExtendedData>
						</ExtendedData>
						<Point>
							<coordinates>-58.68560599999999,4.672093,0</coordinates>
						</Point>
					</Placemark>
					<Placemark>
						<name>guyanensis nontype USNM 010</name>
						<Snippet maxLines="0"></Snippet>
						<description>Brazil Amazonas, Rio Taruma Mirim, 20 km nw Manaus, 02 Mar 1979, 02°53&apos;S 060°07&apos;W, Montgomery, Erwin, Schimmel, Krischik, Date, Bacon colls., Black water innundation forest canopy fogged with Pyrethrum, Sample # 48. -2.883333 -60.116667 Erwin 3/2/1979 
National Museum of Natural History, Smithsonian Institution, Washington, DC, US
USNM 010 guyanensis nontype Nymph</description>
						<LookAt>
							<longitude>-60.116667</longitude>
							<latitude>-2.883333</latitude>
							<altitude>0</altitude>
							<heading>0</heading>
							<tilt>0</tilt>
							<range>1000</range>
							<altitudeMode>relativeToGround</altitudeMode>
						</LookAt>
						<styleUrl>#Sheet1Map20</styleUrl>
						<ExtendedData>
						</ExtendedData>
						<Point>
							<coordinates>-60.116667,-2.883333,0</coordinates>
						</Point>
					</Placemark>
				</Folder>
				<Folder>
					<name>lichenalis</name>
					<Placemark>
						<name>lichenalis nontype CAS 001</name>
						<Snippet maxLines="0"></Snippet>
						<description>Peru Monson Valley, Tingo Maria, XII-11-1954, E.I. Schlinger &amp; E.S. Ross collectors -9.314153 -76.006745 Ross, E.S. 12/11/1954 
California Academy of Sciences, San Francisco, CA, USA
CAS 001 lichenalis nontype Male</description>
						<LookAt>
							<longitude>-76.006745</longitude>
							<latitude>-9.314152999999999</latitude>
							<altitude>0</altitude>
							<heading>0</heading>
							<tilt>0</tilt>
							<range>1000</range>
							<altitudeMode>relativeToGround</altitudeMode>
						</LookAt>
						<styleUrl>#Sheet1Map31</styleUrl>
						<ExtendedData>
						</ExtendedData>
						<Point>
							<coordinates>-76.006745,-9.314152999999999,0</coordinates>
						</Point>
					</Placemark>
					<Placemark>
						<name>lichenalis nontype CAS 005</name>
						<Snippet maxLines="0"></Snippet>
						<description>Peru Monson Valley, Tingo Maria, XII-11-1954, E.I. Schlinger &amp; E.S. Ross collectors -9.314153 -76.006745 Ross, E.S. 12/11/1954 
California Academy of Sciences, San Francisco, CA, USA
CAS 005 lichenalis nontype Male</description>
						<LookAt>
							<longitude>-76.006745</longitude>
							<latitude>-9.314152999999999</latitude>
							<altitude>0</altitude>
							<heading>0</heading>
							<tilt>0</tilt>
							<range>1000</range>
							<altitudeMode>relativeToGround</altitudeMode>
						</LookAt>
						<styleUrl>#Sheet1Map31</styleUrl>
						<ExtendedData>
						</ExtendedData>
						<Point>
							<coordinates>-76.006745,-9.314152999999999,0</coordinates>
						</Point>
					</Placemark>
					<Placemark>
						<name>lichenalis nontype CAS 010</name>
						<Snippet maxLines="0"></Snippet>
						<description>Peru Monson Valley, Tingo Maria, XII-11-1954, E.I. Schlinger &amp; E.S. Ross collectors -9.314153 -76.006745 Ross, E.S. 12/11/1954 
California Academy of Sciences, San Francisco, CA, USA
CAS 010 lichenalis nontype Male</description>
						<LookAt>
							<longitude>-76.006745</longitude>
							<latitude>-9.314152999999999</latitude>
							<altitude>0</altitude>
							<heading>0</heading>
							<tilt>0</tilt>
							<range>1000</range>
							<altitudeMode>relativeToGround</altitudeMode>
						</LookAt>
						<styleUrl>#Sheet1Map31</styleUrl>
						<ExtendedData>
						</ExtendedData>
						<Point>
							<coordinates>-76.006745,-9.314152999999999,0</coordinates>
						</Point>
					</Placemark>
					<Placemark>
						<name>lichenalis nontype MEKRB 010</name>
						<Snippet maxLines="0"></Snippet>
						<description>Peru Chanchamayo, 04-08-05, E. Cueva -11.135912 -75.3488 8/4/2005 
Museo de Entomología Klaus Raven Buller, Universidad Nacional Agraria La Molina, Lima, Peru
MEKRB 010 lichenalis nontype Male</description>
						<LookAt>
							<longitude>-75.3488</longitude>
							<latitude>-11.135912</latitude>
							<altitude>0</altitude>
							<heading>0</heading>
							<tilt>0</tilt>
							<range>1000</range>
							<altitudeMode>relativeToGround</altitudeMode>
						</LookAt>
						<styleUrl>#Sheet1Map31</styleUrl>
						<ExtendedData>
						</ExtendedData>
						<Point>
							<coordinates>-75.3488,-11.135912,0</coordinates>
						</Point>
					</Placemark>
					<Placemark>
						<name>lichenalis nontype MNHN 081</name>
						<Snippet maxLines="0"></Snippet>
						<description>Colombia Dept. Amazonas, Rio Igara Parana, 30 km aval La Chorrera, VI - VII 1974, M. Descamps rec. -1.197385 -72.937475 Jun-1974 Jul-1974
Muséum national d’Histoire naturelle, Paris, France
MNHN 081 lichenalis nontype Female</description>
						<LookAt>
							<longitude>-72.93747500000001</longitude>
							<latitude>-1.197385</latitude>
							<altitude>0</altitude>
							<heading>0</heading>
							<tilt>0</tilt>
							<range>1000</range>
							<altitudeMode>relativeToGround</altitudeMode>
						</LookAt>
						<styleUrl>#Sheet1Map31</styleUrl>
						<ExtendedData>
						</ExtendedData>
						<Point>
							<coordinates>-72.93747500000001,-1.197385,0</coordinates>
						</Point>
					</Placemark>
					<Placemark>
						<name>lichenalis nontype MNHN 100</name>
						<Snippet maxLines="0"></Snippet>
						<description>Peru Loreto - Maynas, Picurovacu, apres Sta Clotilde, N. Iquitos, 130 mts - 10.II.2010, S 03.37.04 - W 73.15.44, coll. M.Dottax -3.617778 -73.262222 2/10/2010 
Muséum national d’Histoire naturelle, Paris, France
MNHN 100 lichenalis nontype Male</description>
						<LookAt>
							<longitude>-73.26222199999999</longitude>
							<latitude>-3.617778</latitude>
							<altitude>0</altitude>
							<heading>0</heading>
							<tilt>0</tilt>
							<range>1000</range>
							<altitudeMode>relativeToGround</altitudeMode>
						</LookAt>
						<styleUrl>#Sheet1Map31</styleUrl>
						<ExtendedData>
						</ExtendedData>
						<Point>
							<coordinates>-73.26222199999999,-3.617778,0</coordinates>
						</Point>
					</Placemark>
					<Placemark>
						<name>lichenalis nontype MNHN 203</name>
						<Snippet maxLines="0"></Snippet>
						<description>Ecuador Pr. Sucumbios. Coca/L. Agrio, S.P. de los Cofanes, 415 m. 22/23 IX 1997, 77° 52&apos;W 0° 8&apos; S, Amedegnato/Poulain rec. -0.133333 -77.866667 415 Poulain 
Muséum national d’Histoire naturelle, Paris, France
MNHN 203 lichenalis nontype Female</description>
						<LookAt>
							<longitude>-77.86666700000001</longitude>
							<latitude>-0.133333</latitude>
							<altitude>0</altitude>
							<heading>0</heading>
							<tilt>0</tilt>
							<range>1000</range>
							<altitudeMode>relativeToGround</altitudeMode>
						</LookAt>
						<styleUrl>#Sheet1Map31</styleUrl>
						<ExtendedData>
						</ExtendedData>
						<Point>
							<coordinates>-77.86666700000001,-0.133333,0</coordinates>
						</Point>
					</Placemark>
					<Placemark>
						<name>lichenalis Holotype N/A</name>
						<Snippet maxLines="0"></Snippet>
						<description>Peru Jurimaguas -5.900438 -76.125298 
Ernst-Moritz-Arndt-Universität Greifswald, Germany
N/A lichenalis Holotype Female</description>
						<LookAt>
							<longitude>-76.125298</longitude>
							<latitude>-5.900438</latitude>
							<altitude>0</altitude>
							<heading>0</heading>
							<tilt>0</tilt>
							<range>1000</range>
							<altitudeMode>relativeToGround</altitudeMode>
						</LookAt>
						<styleUrl>#Sheet1Map31</styleUrl>
						<ExtendedData>
						</ExtendedData>
						<Point>
							<coordinates>-76.125298,-5.900437999999999,0</coordinates>
						</Point>
					</Placemark>
					<Placemark>
						<name>lichenalis nontype USNM 016</name>
						<Snippet maxLines="0"></Snippet>
						<description>Venezuela Culebra, N. Duida Territ. Amazonas, April 7-16, 1950, J. Maldonado Capriles Coll. 3.19859 -65.55599 4/7/1950 4/16/1950
National Museum of Natural History, Smithsonian Institution, Washington, DC, US
USNM 016 lichenalis nontype Male</description>
						<LookAt>
							<longitude>-65.55598999999999</longitude>
							<latitude>3.19859</latitude>
							<altitude>0</altitude>
							<heading>0</heading>
							<tilt>0</tilt>
							<range>1000</range>
							<altitudeMode>relativeToGround</altitudeMode>
						</LookAt>
						<styleUrl>#Sheet1Map31</styleUrl>
						<ExtendedData>
						</ExtendedData>
						<Point>
							<coordinates>-65.55598999999999,3.19859,0</coordinates>
						</Point>
					</Placemark>
					<Placemark>
						<name>lichenalis nontype USNM 059</name>
						<Snippet maxLines="0"></Snippet>
						<description>Peru 11°3&apos;S, 75°17&apos;W, X.08, GREENW, C. Schunke -11.05 -75.283333 Oct-1908 
National Museum of Natural History, Smithsonian Institution, Washington, DC, US
USNM 059 lichenalis nontype Female</description>
						<LookAt>
							<longitude>-75.283333</longitude>
							<latitude>-11.05</latitude>
							<altitude>0</altitude>
							<heading>0</heading>
							<tilt>0</tilt>
							<range>1000</range>
							<altitudeMode>relativeToGround</altitudeMode>
						</LookAt>
						<styleUrl>#Sheet1Map31</styleUrl>
						<ExtendedData>
						</ExtendedData>
						<Point>
							<coordinates>-75.283333,-11.05,0</coordinates>
						</Point>
					</Placemark>
					<Placemark>
						<name>lichenalis nontype USNM 071</name>
						<Snippet maxLines="0"></Snippet>
						<description>Peru Madre de Dios, Rio Tambopata Res., 30 km (air) SW Pto. Maldonado, 290 m, 12°50&apos;S, 69°17&apos;W; Smithsonian Institution Canopy Fogging Project, T.L. Erwin et al., colls. 02 Mar 84, 03/02 -12.833333 -69.283333 3/2/1984 
National Museum of Natural History, Smithsonian Institution, Washington, DC, US
USNM 071 lichenalis nontype Female</description>
						<LookAt>
							<longitude>-69.283333</longitude>
							<latitude>-12.833333</latitude>
							<altitude>0</altitude>
							<heading>0</heading>
							<tilt>0</tilt>
							<range>1000</range>
							<altitudeMode>relativeToGround</altitudeMode>
						</LookAt>
						<styleUrl>#Sheet1Map31</styleUrl>
						<ExtendedData>
						</ExtendedData>
						<Point>
							<coordinates>-69.283333,-12.833333,0</coordinates>
						</Point>
					</Placemark>
					<Placemark>
						<name>lichenalis nontype USNM 072</name>
						<Snippet maxLines="0"></Snippet>
						<description>Peru Madre de Dios, Rio Tambopata Res., 30 km (air) SW Pto. Maldonado, 290 m, 12°50&apos;S, 69°17&apos;W; Smithsonian Institution Canopy Fogging Project, T.L. Erwin et al., colls. 01 Mar 82, 01/034/02 -12.833333 -69.283333 3/1/1982 
National Museum of Natural History, Smithsonian Institution, Washington, DC, US
USNM 072 lichenalis nontype Female</description>
						<LookAt>
							<longitude>-69.283333</longitude>
							<latitude>-12.833333</latitude>
							<altitude>0</altitude>
							<heading>0</heading>
							<tilt>0</tilt>
							<range>1000</range>
							<altitudeMode>relativeToGround</altitudeMode>
						</LookAt>
						<styleUrl>#Sheet1Map31</styleUrl>
						<ExtendedData>
						</ExtendedData>
						<Point>
							<coordinates>-69.283333,-12.833333,0</coordinates>
						</Point>
					</Placemark>
					<Placemark>
						<name>lichenalis nontype USNM 073</name>
						<Snippet maxLines="0"></Snippet>
						<description>Peru Madre de Dios, Rio Tambopata Res., 30 km (air) SW Pto. Maldonado, 290 m, 12°50&apos;S, 69°17&apos;W; Smithsonian Institution Canopy Fogging Project, T.L. Erwin et al., colls. 10Sept84, 02/02/055 -12.833333 -69.283333 9/10/1984 
National Museum of Natural History, Smithsonian Institution, Washington, DC, US
USNM 073 lichenalis nontype Female</description>
						<LookAt>
							<longitude>-69.283333</longitude>
							<latitude>-12.833333</latitude>
							<altitude>0</altitude>
							<heading>0</heading>
							<tilt>0</tilt>
							<range>1000</range>
							<altitudeMode>relativeToGround</altitudeMode>
						</LookAt>
						<styleUrl>#Sheet1Map31</styleUrl>
						<ExtendedData>
						</ExtendedData>
						<Point>
							<coordinates>-69.283333,-12.833333,0</coordinates>
						</Point>
					</Placemark>
					<Placemark>
						<name>lichenalis nontype USNM 074</name>
						<Snippet maxLines="0"></Snippet>
						<description>Peru Madre de Dios, Rio Tambopata Res., 30 km (air) SW Pto. Maldonado, 290 m, 12°50&apos;S, 69°17&apos;W; Smithsonian Institution Canopy Fogging Project, T.L. Erwin et al., colls. 07Nov83, 01/02/71 -12.833333 -69.283333 11/7/1983 
National Museum of Natural History, Smithsonian Institution, Washington, DC, US
USNM 074 lichenalis nontype Male</description>
						<LookAt>
							<longitude>-69.283333</longitude>
							<latitude>-12.833333</latitude>
							<altitude>0</altitude>
							<heading>0</heading>
							<tilt>0</tilt>
							<range>1000</range>
							<altitudeMode>relativeToGround</altitudeMode>
						</LookAt>
						<styleUrl>#Sheet1Map31</styleUrl>
						<ExtendedData>
						</ExtendedData>
						<Point>
							<coordinates>-69.283333,-12.833333,0</coordinates>
						</Point>
					</Placemark>
					<Placemark>
						<name>lichenalis nontype USNM 075</name>
						<Snippet maxLines="0"></Snippet>
						<description>Peru Madre de Dios, Rio Tambopata Res., 30 km (air) SW Pto. Maldonado, 290 m, 12°50&apos;S, 69°17&apos;W; Smithsonian Institution Canopy Fogging Project, T.L. Erwin et al., colls. 10Sept84, 02/03/114 -12.833333 -69.283333 9/10/1984 
National Museum of Natural History, Smithsonian Institution, Washington, DC, US
USNM 075 lichenalis nontype Male</description>
						<LookAt>
							<longitude>-69.283333</longitude>
							<latitude>-12.833333</latitude>
							<altitude>0</altitude>
							<heading>0</heading>
							<tilt>0</tilt>
							<range>1000</range>
							<altitudeMode>relativeToGround</altitudeMode>
						</LookAt>
						<styleUrl>#Sheet1Map31</styleUrl>
						<ExtendedData>
						</ExtendedData>
						<Point>
							<coordinates>-69.283333,-12.833333,0</coordinates>
						</Point>
					</Placemark>
					<Placemark>
						<name>lichenalis nontype USNM 076</name>
						<Snippet maxLines="0"></Snippet>
						<description>Peru Madre de Dios, Rio Tambopata Res., 30 km (air) SW Pto. Maldonado, 290 m, 12°50&apos;S, 69°17&apos;W; Smithsonian Institution Canopy Fogging Project, T.L. Erwin et al., colls. 30Apr84, 03/03/089 -12.833333 -69.283333 4/30/1984 
National Museum of Natural History, Smithsonian Institution, Washington, DC, US
USNM 076 lichenalis nontype Male</description>
						<LookAt>
							<longitude>-69.283333</longitude>
							<latitude>-12.833333</latitude>
							<altitude>0</altitude>
							<heading>0</heading>
							<tilt>0</tilt>
							<range>1000</range>
							<altitudeMode>relativeToGround</altitudeMode>
						</LookAt>
						<styleUrl>#Sheet1Map31</styleUrl>
						<ExtendedData>
						</ExtendedData>
						<Point>
							<coordinates>-69.283333,-12.833333,0</coordinates>
						</Point>
					</Placemark>
					<Placemark>
						<name>lichenalis nontype USNM 077</name>
						<Snippet maxLines="0"></Snippet>
						<description>Peru Madre de Dios, Rio Tambopata Res., 30 km (air) SW Pto. Maldonado, 290 m, 12°50&apos;S, 69°17&apos;W; Smithsonian Institution Canopy Fogging Project, T.L. Erwin et al., colls. 02Mar84, 03/02/056 -12.833333 -69.283333 3/2/1984 
National Museum of Natural History, Smithsonian Institution, Washington, DC, US
USNM 077 lichenalis nontype Male</description>
						<LookAt>
							<longitude>-69.283333</longitude>
							<latitude>-12.833333</latitude>
							<altitude>0</altitude>
							<heading>0</heading>
							<tilt>0</tilt>
							<range>1000</range>
							<altitudeMode>relativeToGround</altitudeMode>
						</LookAt>
						<styleUrl>#Sheet1Map31</styleUrl>
						<ExtendedData>
						</ExtendedData>
						<Point>
							<coordinates>-69.283333,-12.833333,0</coordinates>
						</Point>
					</Placemark>
					<Placemark>
						<name>lichenalis nontype USNM 078</name>
						<Snippet maxLines="0"></Snippet>
						<description>Peru Madre de Dios, Rio Tambopata Res., 30 km (air) SW Pto. Maldonado, 290 m, 12°50&apos;S, 69°17&apos;W; Smithsonian Institution Canopy Fogging Project, T.L. Erwin et al., colls. 14Sept84, 01/03/120 -12.833333 -69.283333 9/14/1984 
National Museum of Natural History, Smithsonian Institution, Washington, DC, US
USNM 078 lichenalis nontype Male</description>
						<LookAt>
							<longitude>-69.283333</longitude>
							<latitude>-12.833333</latitude>
							<altitude>0</altitude>
							<heading>0</heading>
							<tilt>0</tilt>
							<range>1000</range>
							<altitudeMode>relativeToGround</altitudeMode>
						</LookAt>
						<styleUrl>#Sheet1Map31</styleUrl>
						<ExtendedData>
						</ExtendedData>
						<Point>
							<coordinates>-69.283333,-12.833333,0</coordinates>
						</Point>
					</Placemark>
					<Placemark>
						<name>lichenalis nontype USNM 079</name>
						<Snippet maxLines="0"></Snippet>
						<description>Peru Madre de Dios, Rio Tambopata Res., 30 km (air) SW Pto. Maldonado, 290 m, 12°50&apos;S, 69°17&apos;W; Smithsonian Institution Canopy Fogging Project, T.L. Erwin et al., colls. 04Mar84 -12.833333 -69.283333 3/4/1984 
National Museum of Natural History, Smithsonian Institution, Washington, DC, US
USNM 079 lichenalis nontype Male</description>
						<LookAt>
							<longitude>-69.283333</longitude>
							<latitude>-12.833333</latitude>
							<altitude>0</altitude>
							<heading>0</heading>
							<tilt>0</tilt>
							<range>1000</range>
							<altitudeMode>relativeToGround</altitudeMode>
						</LookAt>
						<styleUrl>#Sheet1Map31</styleUrl>
						<ExtendedData>
						</ExtendedData>
						<Point>
							<coordinates>-69.283333,-12.833333,0</coordinates>
						</Point>
					</Placemark>
					<Placemark>
						<name>lichenalis nontype FMNH 001</name>
						<Snippet maxLines="0"></Snippet>
						<description>Ecuador Pastaza; Ashuara, Rio Macuma, 10km from Rio Morona, 300m, VII:7-16:1971, leg. B. Malkin -2.753512 -77.444899 7/7/1971 to 7/16/1971
Field Museum of Natural History, Chicago, IL
FMNH 001 lichanalis nontype Male</description>
						<LookAt>
							<longitude>-77.047683</longitude>
							<latitude>-2.391736</latitude>
							<altitude>0</altitude>
							<heading>0</heading>
							<tilt>0</tilt>
							<range>1000</range>
							<altitudeMode>relativeToGround</altitudeMode>
						</LookAt>
						<styleUrl>#Sheet1Map31</styleUrl>
						<ExtendedData>
						</ExtendedData>
						<Point>
							<coordinates>-77.047683,-2.391736,0</coordinates>
						</Point>
					</Placemark>
					<Placemark>
						<name>lichenalis nontype FMNH 002</name>
						<Snippet maxLines="0"></Snippet>
						<description>Peru Loreto; Yagua, Indian village, head-waters Rio Loreto- Yacu, IV:29-V:1:1970, leg. B. Malkin -3.894566 -71.971608 4/29/1970 to 5/1/1970
>Field Museum of Natural History, Chicago, IL
FMNH 002 lichenalis nontype Male</description>
						<LookAt>
							<longitude>-71.971608</longitude>
							<latitude>-3.894566</latitude>
							<altitude>0</altitude>
							<heading>0</heading>
							<tilt>0</tilt>
							<range>1000</range>
							<altitudeMode>relativeToGround</altitudeMode>
						</LookAt>
						<styleUrl>#Sheet1Map31</styleUrl>
						<ExtendedData>
						</ExtendedData>
						<Point>
							<coordinates>-71.971608,-3.894566,0</coordinates>
						</Point>
					</Placemark>
					<Placemark>
						<name>lichenalis nontype FMNH 007</name>
						<Snippet maxLines="0"></Snippet>
						<description>Peru Loreto; Ucayali R., Yarina Cocha, II-27-1956, leg. Peter Hocking -5.509011, -74.377603 2/27/1956
Field Museum of Natural History, Chicago, IL
FMNH 007 lichenalis nontype Female</description>
						<LookAt>
							<longitude>-74.377603</longitude>
							<latitude>-5.509011</latitude>
							<altitude>0</altitude>
							<heading>0</heading>
							<tilt>0</tilt>
							<range>1000</range>
							<altitudeMode>relativeToGround</altitudeMode>
						</LookAt>
						<styleUrl>#Sheet1Map31</styleUrl>
						<ExtendedData>
						</ExtendedData>
						<Point>
							<coordinates>-74.377603,-5.509011,0</coordinates>
						</Point>
					</Placemark>
				</Folder>
				<Folder>
					<name>neblina</name>
					<Placemark>
						<name>neblina Holotype USNM 006</name>
						<Snippet maxLines="0"></Snippet>
						<description>Venezuela T.F. Amaz., Cerro de la Neblina, Basecamp, 140 m, 0°50&apos;N, 66°10&apos;W, 19 February 1985, Pyrethrin fogging of vine tangle: canopy of flood plain forest aling Rio Baria; R. Cocroft &amp; W. Steiner. 0.833333 -66.166667 140 Cocroft, R. 2/19/1985 
National Museum of Natural History, Smithsonian Institution, Washington, DC, US
USNM 006 neblina Holotype Female</description>
						<LookAt>
							<longitude>-66.166667</longitude>
							<latitude>0.833333</latitude>
							<altitude>0</altitude>
							<heading>0</heading>
							<tilt>0</tilt>
							<range>1000</range>
							<altitudeMode>relativeToGround</altitudeMode>
						</LookAt>
						<styleUrl>#Sheet1Map41</styleUrl>
						<ExtendedData>
						</ExtendedData>
						<Point>
							<coordinates>-66.166667,0.833333,0</coordinates>
						</Point>
					</Placemark>
				</Folder>
			</Folder>
			<Folder>
				<name>Maya Group</name>
				<Folder>
					<name>bororum</name>
					<Placemark>
						<name>bororum Allotype GSMC004008</name>
						<Snippet maxLines="0"></Snippet>
						<description>Peru Loreto Province, Puerto Almendra, -3.830525, -73.374, 108 m, 19-21 February 2013, Coll: G.J. Svenson, Tissue 032 -3.830525 -73.374 108 2/19/2013 2/21/2013
The Cleveland Museum of Natural History, Cleveland, OH, USA
GSMC004008 bororum Allotype Female</description>
						<LookAt>
							<longitude>-73.374</longitude>
							<latitude>-3.830525</latitude>
							<altitude>0</altitude>
							<heading>0</heading>
							<tilt>0</tilt>
							<range>1000</range>
							<altitudeMode>relativeToGround</altitudeMode>
						</LookAt>
						<styleUrl>#Sheet1Map10</styleUrl>
						<ExtendedData>
						</ExtendedData>
						<Point>
							<coordinates>-73.374,-3.830525,0</coordinates>
						</Point>
					</Placemark>
					<Placemark>
						<name>bororum Holotype MNHN 038</name>
						<Snippet maxLines="0"></Snippet>
						<description>Peru Loreto, Brillo Nuevo, Reg. de l&apos;Ampiyacu, en av. confl. des rios Zumun et Yahuasyacu, L. Desutter Rec. -3.335174 -71.816805 
Muséum national d’Histoire naturelle, Paris, France
MNHN 038 bororum Holotype Male</description>
						<LookAt>
							<longitude>-71.816805</longitude>
							<latitude>-3.335174</latitude>
							<altitude>0</altitude>
							<heading>0</heading>
							<tilt>0</tilt>
							<range>1000</range>
							<altitudeMode>relativeToGround</altitudeMode>
						</LookAt>
						<styleUrl>#Sheet1Map100</styleUrl>
						<ExtendedData>
						</ExtendedData>
						<Point>
							<coordinates>-71.816805,-3.335174,0</coordinates>
						</Point>
					</Placemark>
					<Placemark>
						<name>bororum Paratype MNHN 051</name>
						<Snippet maxLines="0"></Snippet>
						<description>Brazil Benjamin Constant, IX 1979, AM, B. Silva rec., C. Seabia leg. -4.38301 -70.042251 Sep-1979 
Muséum national d’Histoire naturelle, Paris, France
MNHN 051 bororum Paratype Female</description>
						<LookAt>
							<longitude>-70.04225099999999</longitude>
							<latitude>-4.38301</latitude>
							<altitude>0</altitude>
							<heading>0</heading>
							<tilt>0</tilt>
							<range>1000</range>
							<altitudeMode>relativeToGround</altitudeMode>
						</LookAt>
						<styleUrl>#Sheet1Map100</styleUrl>
						<ExtendedData>
						</ExtendedData>
						<Point>
							<coordinates>-70.04225099999999,-4.38301,0</coordinates>
						</Point>
					</Placemark>
				</Folder>
				<Folder>
					<name>cura</name>
					<Placemark>
						<name>cura Holotype ANSP 082</name>
						<Snippet maxLines="0"></Snippet>
						<description>Venezuela Villa de Cura, AR. Venezuela, 1-VII-57, E. Doreste 10.00389 -67.476421 7/1/1957 
Academy of Natural Sciences, Philadelphia, PA, USA
ANSP 082 cura Holotype Male</description>
						<LookAt>
							<longitude>-67.476421</longitude>
							<latitude>10.00389</latitude>
							<altitude>0</altitude>
							<heading>0</heading>
							<tilt>0</tilt>
							<range>1000</range>
							<altitudeMode>relativeToGround</altitudeMode>
						</LookAt>
						<styleUrl>#Sheet1Map2</styleUrl>
						<ExtendedData>
						</ExtendedData>
						<Point>
							<coordinates>-67.476421,10.00389,0</coordinates>
						</Point>
					</Placemark>
				</Folder>
				<Folder>
					<name>fossetti</name>
					<Placemark>
						<name>fossetti Paratype AMNH 040</name>
						<Snippet maxLines="0"></Snippet>
						<description>Panama Barro Colo Isld., Canal Zone. I-7-1929, Collector C.H. Curran 9.164966 -79.837098 1/7/1929 
American Museum of Natural History, New York, NY, USA
AMNH 040 fossetti Paratype Male</description>
						<LookAt>
							<longitude>-79.837098</longitude>
							<latitude>9.164966</latitude>
							<altitude>0</altitude>
							<heading>0</heading>
							<tilt>0</tilt>
							<range>1000</range>
							<altitudeMode>relativeToGround</altitudeMode>
						</LookAt>
						<styleUrl>#Sheet1Map3</styleUrl>
						<ExtendedData>
						</ExtendedData>
						<Point>
							<coordinates>-79.837098,9.164966,0</coordinates>
						</Point>
					</Placemark>
					<Placemark>
						<name>fossetti Paratype BMNH 087</name>
						<Snippet maxLines="0"></Snippet>
						<description>Panama Changuinola, 1-III-1917, C.B. Williams, on cocoa 9.477669 -82.473596 3/1/1917 
The Natural History Museum (British Museum Natural History), London, UK
BMNH 087 fossetti Paratype Female</description>
						<LookAt>
							<longitude>-82.473596</longitude>
							<latitude>9.477669000000001</latitude>
							<altitude>0</altitude>
							<heading>0</heading>
							<tilt>0</tilt>
							<range>1000</range>
							<altitudeMode>relativeToGround</altitudeMode>
						</LookAt>
						<styleUrl>#Sheet1Map3</styleUrl>
						<ExtendedData>
						</ExtendedData>
						<Point>
							<coordinates>-82.473596,9.477669000000001,0</coordinates>
						</Point>
					</Placemark>
					<Placemark>
						<name>fossetti Paratype CAS 020</name>
						<Snippet maxLines="0"></Snippet>
						<description>Panama Gatun C.Z., March 1930, TO Zachokke, Tres Rios Plantation 9.270651 -79.909661 Mar-1930 
California Academy of Sciences, San Francisco, CA, USA
CAS 020 fossetti Paratype Male</description>
						<LookAt>
							<longitude>-79.909661</longitude>
							<latitude>9.270651000000001</latitude>
							<altitude>0</altitude>
							<heading>0</heading>
							<tilt>0</tilt>
							<range>1000</range>
							<altitudeMode>relativeToGround</altitudeMode>
						</LookAt>
						<styleUrl>#Sheet1Map3</styleUrl>
						<ExtendedData>
						</ExtendedData>
						<Point>
							<coordinates>-79.909661,9.270651000000001,0</coordinates>
						</Point>
					</Placemark>
					<Placemark>
						<name>fossetti Paratype GSMC003075</name>
						<Snippet maxLines="0"></Snippet>
						<description>Costa Rica Puntarenas Prov. Osa pen., nr. Carate, N8.43458°, W83.38195°, 10m, 01.VI.2010, gen. coll. 2010 ent. Class colr. KBM01061004 8.40765 -83.282017 6/1/2010 
The Cleveland Museum of Natural History, Cleveland, OH, USA
GSMC003075 fossetti Paratype Male</description>
						<LookAt>
							<longitude>-83.282017</longitude>
							<latitude>8.40765</latitude>
							<altitude>0</altitude>
							<heading>0</heading>
							<tilt>0</tilt>
							<range>1000</range>
							<altitudeMode>relativeToGround</altitudeMode>
						</LookAt>
						<styleUrl>#Sheet1Map3</styleUrl>
						<ExtendedData>
						</ExtendedData>
						<Point>
							<coordinates>-83.282017,8.40765,0</coordinates>
						</Point>
					</Placemark>
					<Placemark>
						<name>fossetti Paratype GSMC003076</name>
						<Snippet maxLines="0"></Snippet>
						<description>Costa Rica Puntarenas Prov. Osa pen., nr. Carate; gen. coll. 2010 ent. Class colr. KBM 01061004 8.43458 -83.3819560185185 6/1/2010 
The Cleveland Museum of Natural History, Cleveland, OH, USA
GSMC003076 fossetti Paratype Female</description>
						<LookAt>
							<longitude>-83.38195602</longitude>
							<latitude>8.43458</latitude>
							<altitude>0</altitude>
							<heading>0</heading>
							<tilt>0</tilt>
							<range>1000</range>
							<altitudeMode>relativeToGround</altitudeMode>
						</LookAt>
						<styleUrl>#Sheet1Map3</styleUrl>
						<ExtendedData>
						</ExtendedData>
						<Point>
							<coordinates>-83.38195602,8.43458,0</coordinates>
						</Point>
					</Placemark>
					<Placemark>
						<name>fossetti Paratype GSMC003078</name>
						<Snippet maxLines="0"></Snippet>
						<description>Costa Rica Puntarenas Prov. Osa pen., nr. Metapalo, N8.40765°, W83.2820166°, 14m, 29.V.2010, hand coll., 2010 ent. class colr. KBM02061002 8.40765 -83.282017 5/29/2010 
The Cleveland Museum of Natural History, Cleveland, OH, USA
GSMC003078 fossetti Paratype Female</description>
						<LookAt>
							<longitude>-83.282017</longitude>
							<latitude>8.40765</latitude>
							<altitude>0</altitude>
							<heading>0</heading>
							<tilt>0</tilt>
							<range>1000</range>
							<altitudeMode>relativeToGround</altitudeMode>
						</LookAt>
						<styleUrl>#Sheet1Map3</styleUrl>
						<ExtendedData>
						</ExtendedData>
						<Point>
							<coordinates>-83.282017,8.40765,0</coordinates>
						</Point>
					</Placemark>
					<Placemark>
						<name>fossetti Paratype GSMC003080</name>
						<Snippet maxLines="0"></Snippet>
						<description>Costa Rica Puntarenas Prov. Osa pen., nr. Metapalo, N8.40765°, W83.2820166°, 14m, 29.V.2010, hand coll., 2010 ent. class colr. KBM02061002 8.40765 -83.282017 5/29/2010 
The Cleveland Museum of Natural History, Cleveland, OH, USA
GSMC003080 fossetti Paratype Male</description>
						<LookAt>
							<longitude>-83.282017</longitude>
							<latitude>8.40765</latitude>
							<altitude>0</altitude>
							<heading>0</heading>
							<tilt>0</tilt>
							<range>1000</range>
							<altitudeMode>relativeToGround</altitudeMode>
						</LookAt>
						<styleUrl>#Sheet1Map3</styleUrl>
						<ExtendedData>
						</ExtendedData>
						<Point>
							<coordinates>-83.282017,8.40765,0</coordinates>
						</Point>
					</Placemark>
					<Placemark>
						<name>fossetti Paratype GSMC003081</name>
						<Snippet maxLines="0"></Snippet>
						<description>Costa Rica Puntarenas Prov. Osa pen., nr. Metapalo, N8.40765°, W83.2820166°, 14m, 29.V.2010, hand coll., 2010 ent. class colr. KBM02061002 8.40765 -83.282017 5/29/2010 
The Cleveland Museum of Natural History, Cleveland, OH, USA
GSMC003081 fossetti Paratype Male</description>
						<LookAt>
							<longitude>-83.282017</longitude>
							<latitude>8.40765</latitude>
							<altitude>0</altitude>
							<heading>0</heading>
							<tilt>0</tilt>
							<range>1000</range>
							<altitudeMode>relativeToGround</altitudeMode>
						</LookAt>
						<styleUrl>#Sheet1Map3</styleUrl>
						<ExtendedData>
						</ExtendedData>
						<Point>
							<coordinates>-83.282017,8.40765,0</coordinates>
						</Point>
					</Placemark>
					<Placemark>
						<name>fossetti Paratype GSMC003082</name>
						<Snippet maxLines="0"></Snippet>
						<description>Costa Rica Puntarenas Prov. Osa pen., nr. Metapalo, N8.40765°, W83.2820166°, 14m, 29.V.2010, hand coll., 2010 ent. class colr. KBM02061002 8.40765 -83.282017 5/29/2010 
The Cleveland Museum of Natural History, Cleveland, OH, USA
GSMC003082 fossetti Paratype Female</description>
						<LookAt>
							<longitude>-83.282017</longitude>
							<latitude>8.40765</latitude>
							<altitude>0</altitude>
							<heading>0</heading>
							<tilt>0</tilt>
							<range>1000</range>
							<altitudeMode>relativeToGround</altitudeMode>
						</LookAt>
						<styleUrl>#Sheet1Map3</styleUrl>
						<ExtendedData>
						</ExtendedData>
						<Point>
							<coordinates>-83.282017,8.40765,0</coordinates>
						</Point>
					</Placemark>
					<Placemark>
						<name>fossetti Allotype GSMC003425</name>
						<Snippet maxLines="0"></Snippet>
						<description>Nicaragua Rio San Juan, Refugio Bartola sur le Rio San Juan, 10.974309°N, 84.338318°W, 52 m, 1-5 November, 2010, Coll: Gavin J. Svenson 10.974309 -84.338318 52 11/1/2010 11/5/2010
The Cleveland Museum of Natural History, Cleveland, OH, USA
GSMC003425 fossetti Allotype Female</description>
						<LookAt>
							<longitude>-84.338318</longitude>
							<latitude>10.974309</latitude>
							<altitude>0</altitude>
							<heading>0</heading>
							<tilt>0</tilt>
							<range>1000</range>
							<altitudeMode>relativeToGround</altitudeMode>
						</LookAt>
						<styleUrl>#Sheet1Map3</styleUrl>
						<ExtendedData>
						</ExtendedData>
						<Point>
							<coordinates>-84.338318,10.974309,0</coordinates>
						</Point>
					</Placemark>
					<Placemark>
						<name>fossetti Holotype GSMC003836</name>
						<Snippet maxLines="0"></Snippet>
						<description>Panama CZ, Madden Res., May 11 &apos;72, R&amp;E Froeschner, USNM 013 9.119892 -79.619867 5/11/1972 
The Cleveland Museum of Natural History, Cleveland, OH, USA
GSMC003836 fossetti Holotype Male</description>
						<LookAt>
							<longitude>-79.619867</longitude>
							<latitude>9.119892</latitude>
							<altitude>0</altitude>
							<heading>0</heading>
							<tilt>0</tilt>
							<range>1000</range>
							<altitudeMode>relativeToGround</altitudeMode>
						</LookAt>
						<styleUrl>#Sheet1Map3</styleUrl>
						<ExtendedData>
						</ExtendedData>
						<Point>
							<coordinates>-79.619867,9.119892,0</coordinates>
						</Point>
					</Placemark>
					<Placemark>
						<name>fossetti Paratype MNHN 069</name>
						<Snippet maxLines="0"></Snippet>
						<description>Panama Darien, F. Geay, 1899 8.09207 -77.72215 3/13/1905 
Muséum national d’Histoire naturelle, Paris, France
MNHN 069 fossetti Paratype Male</description>
						<LookAt>
							<longitude>-77.72215</longitude>
							<latitude>8.09207</latitude>
							<altitude>0</altitude>
							<heading>0</heading>
							<tilt>0</tilt>
							<range>1000</range>
							<altitudeMode>relativeToGround</altitudeMode>
						</LookAt>
						<styleUrl>#Sheet1Map3</styleUrl>
						<ExtendedData>
						</ExtendedData>
						<Point>
							<coordinates>-77.72215,8.09207,0</coordinates>
						</Point>
					</Placemark>
				</Folder>
				<Folder>
					<name>kirtlandi</name>
					<Placemark>
						<name>kirtlandi Paratype GSMC000252</name>
						<Snippet maxLines="0"></Snippet>
						<description>Bolivia Dpto. Santa Cruz, Reserva Natural Potrerillo del Guenda, S 17°40.281&apos;, W 063°27.451&apos;, 400 m, 3-9.XI.2009, at MV.UV lights &amp; gen. coll., Coll: G.J. Svenson -17.67135 -63.457517 11/3/2009 11/9/2009
The Cleveland Museum of Natural History, Cleveland, OH, USA
GSMC000252 kirtlandi Paratype Female</description>
						<LookAt>
							<longitude>-63.457517</longitude>
							<latitude>-17.67135</latitude>
							<altitude>0</altitude>
							<heading>0</heading>
							<tilt>0</tilt>
							<range>1000</range>
							<altitudeMode>relativeToGround</altitudeMode>
						</LookAt>
						<styleUrl>#Sheet1Map42</styleUrl>
						<ExtendedData>
						</ExtendedData>
						<Point>
							<coordinates>-63.457517,-17.67135,0</coordinates>
						</Point>
					</Placemark>
					<Placemark>
						<name>kirtlandi Paratype GSMC000253</name>
						<Snippet maxLines="0"></Snippet>
						<description>Bolivia Dpto. Santa Cruz, Reserva Natural Potrerillo del Guenda, S 17°40.281&apos;, W 063°27.451&apos;, 400 m, 3-9.XI.2009, at MV.UV lights &amp; gen. coll., Coll: G.J. Svenson -17.67135 -63.457517 11/3/2009 11/9/2009
The Cleveland Museum of Natural History, Cleveland, OH, USA
GSMC000253 kirtlandi Paratype Female</description>
						<LookAt>
							<longitude>-63.457517</longitude>
							<latitude>-17.67135</latitude>
							<altitude>0</altitude>
							<heading>0</heading>
							<tilt>0</tilt>
							<range>1000</range>
							<altitudeMode>relativeToGround</altitudeMode>
						</LookAt>
						<styleUrl>#Sheet1Map42</styleUrl>
						<ExtendedData>
						</ExtendedData>
						<Point>
							<coordinates>-63.457517,-17.67135,0</coordinates>
						</Point>
					</Placemark>
					<Placemark>
						<name>kirtlandi Paratype GSMC000267</name>
						<Snippet maxLines="0"></Snippet>
						<description>Bolivia Dpto. Santa Cruz, Reserva Natural Potrerillo del Guenda, S 17°40.281&apos;, W 063°27.451&apos;, 400 m, 3-9.XI.2009, at MV.UV lights &amp; gen. coll., Coll: G.J. Svenson -17.67135 -63.457517 11/3/2009 11/9/2009
The Cleveland Museum of Natural History, Cleveland, OH, USA
GSMC000267 kirtlandi Paratype Female</description>
						<LookAt>
							<longitude>-63.457517</longitude>
							<latitude>-17.67135</latitude>
							<altitude>0</altitude>
							<heading>0</heading>
							<tilt>0</tilt>
							<range>1000</range>
							<altitudeMode>relativeToGround</altitudeMode>
						</LookAt>
						<styleUrl>#Sheet1Map42</styleUrl>
						<ExtendedData>
						</ExtendedData>
						<Point>
							<coordinates>-63.457517,-17.67135,0</coordinates>
						</Point>
					</Placemark>
					<Placemark>
						<name>kirtlandi Paratype GSMC000271</name>
						<Snippet maxLines="0"></Snippet>
						<description>Bolivia Dpto. Santa Cruz, Reserva Natural Potrerillo del Guenda, S 17°40.281&apos;, W 063°27.451&apos;, 400 m, 3-9.XI.2009, at MV.UV lights &amp; gen. coll., Coll: G.J. Svenson -17.67135 -63.457517 11/3/2009 11/9/2009
The Cleveland Museum of Natural History, Cleveland, OH, USA
GSMC000271 kirtlandi Paratype Female</description>
						<LookAt>
							<longitude>-63.457517</longitude>
							<latitude>-17.67135</latitude>
							<altitude>0</altitude>
							<heading>0</heading>
							<tilt>0</tilt>
							<range>1000</range>
							<altitudeMode>relativeToGround</altitudeMode>
						</LookAt>
						<styleUrl>#Sheet1Map42</styleUrl>
						<ExtendedData>
						</ExtendedData>
						<Point>
							<coordinates>-63.457517,-17.67135,0</coordinates>
						</Point>
					</Placemark>
					<Placemark>
						<name>kirtlandi Paratype GSMC000272</name>
						<Snippet maxLines="0"></Snippet>
						<description>Bolivia Dpto. Santa Cruz, nr. Buena Vista, S 17°39.100&apos;, W 063°35.136&apos;, 390 m, 14.XI.2009, at MV.UV lights in cut trees, Coll: G.J. Svenson -17.651667 -63.5856 11/14/2009 
The Cleveland Museum of Natural History, Cleveland, OH, USA
GSMC000272 kirtlandi Paratype Female</description>
						<LookAt>
							<longitude>-63.5856</longitude>
							<latitude>-17.651667</latitude>
							<altitude>0</altitude>
							<heading>0</heading>
							<tilt>0</tilt>
							<range>1000</range>
							<altitudeMode>relativeToGround</altitudeMode>
						</LookAt>
						<styleUrl>#Sheet1Map42</styleUrl>
						<ExtendedData>
						</ExtendedData>
						<Point>
							<coordinates>-63.58559999999999,-17.651667,0</coordinates>
						</Point>
					</Placemark>
					<Placemark>
						<name>kirtlandi Allotype GSMC000274</name>
						<Snippet maxLines="0"></Snippet>
						<description>Bolivia Dpto. Santa Cruz, Reserva Natural Potrerillo del Guenda, S 17°40.281&apos;, W 063°27.451&apos;, 400 m, 3-9.XI.2009, at MV.UV lights &amp; gen. coll., Coll: G.J. Svenson -17.67135 -63.457517 11/3/2009 11/9/2009
The Cleveland Museum of Natural History, Cleveland, OH, USA
GSMC000274 kirtlandi Allotype Female</description>
						<LookAt>
							<longitude>-63.457517</longitude>
							<latitude>-17.67135</latitude>
							<altitude>0</altitude>
							<heading>0</heading>
							<tilt>0</tilt>
							<range>1000</range>
							<altitudeMode>relativeToGround</altitudeMode>
						</LookAt>
						<styleUrl>#Sheet1Map42</styleUrl>
						<ExtendedData>
						</ExtendedData>
						<Point>
							<coordinates>-63.457517,-17.67135,0</coordinates>
						</Point>
					</Placemark>
					<Placemark>
						<name>kirtlandi Paratype GSMC000275</name>
						<Snippet maxLines="0"></Snippet>
						<description>Bolivia Dpto. Santa Cruz, Reserva Natural Potrerillo del Guenda, S 17°40.281&apos;, W 063°27.451&apos;, 400 m, 3-9.XI.2009, at MV.UV lights &amp; gen. coll., Coll: G.J. Svenson -17.67135 -63.457517 11/3/2009 11/9/2009
The Cleveland Museum of Natural History, Cleveland, OH, USA
GSMC000275 kirtlandi Paratype Female</description>
						<LookAt>
							<longitude>-63.457517</longitude>
							<latitude>-17.67135</latitude>
							<altitude>0</altitude>
							<heading>0</heading>
							<tilt>0</tilt>
							<range>1000</range>
							<altitudeMode>relativeToGround</altitudeMode>
						</LookAt>
						<styleUrl>#Sheet1Map42</styleUrl>
						<ExtendedData>
						</ExtendedData>
						<Point>
							<coordinates>-63.457517,-17.67135,0</coordinates>
						</Point>
					</Placemark>
					<Placemark>
						<name>kirtlandi Paratype GSMC000276</name>
						<Snippet maxLines="0"></Snippet>
						<description>Bolivia Dpto. Santa Cruz, Reserva Natural Potrerillo del Guenda, S 17°40.281&apos;, W 063°27.451&apos;, 400 m, 3-9.XI.2009, at MV.UV lights &amp; gen. coll., Coll: G.J. Svenson -17.67135 -63.457517 11/3/2009 11/9/2009
The Cleveland Museum of Natural History, Cleveland, OH, USA
GSMC000276 kirtlandi Paratype Male</description>
						<LookAt>
							<longitude>-63.457517</longitude>
							<latitude>-17.67135</latitude>
							<altitude>0</altitude>
							<heading>0</heading>
							<tilt>0</tilt>
							<range>1000</range>
							<altitudeMode>relativeToGround</altitudeMode>
						</LookAt>
						<styleUrl>#Sheet1Map42</styleUrl>
						<ExtendedData>
						</ExtendedData>
						<Point>
							<coordinates>-63.457517,-17.67135,0</coordinates>
						</Point>
					</Placemark>
					<Placemark>
						<name>kirtlandi Paratype GSMC000279</name>
						<Snippet maxLines="0"></Snippet>
						<description>Bolivia Dpto. Santa Cruz, Reserva Natural Potrerillo del Guenda, S 17°40.281&apos;, W 063°27.451&apos;, 400 m, 3-9.XI.2009, at MV.UV lights &amp; gen. coll., Coll: G.J. Svenson -17.67135 -63.457517 11/3/2009 11/9/2009
The Cleveland Museum of Natural History, Cleveland, OH, USA
GSMC000279 kirtlandi Paratype Male</description>
						<LookAt>
							<longitude>-63.457517</longitude>
							<latitude>-17.67135</latitude>
							<altitude>0</altitude>
							<heading>0</heading>
							<tilt>0</tilt>
							<range>1000</range>
							<altitudeMode>relativeToGround</altitudeMode>
						</LookAt>
						<styleUrl>#Sheet1Map42</styleUrl>
						<ExtendedData>
						</ExtendedData>
						<Point>
							<coordinates>-63.457517,-17.67135,0</coordinates>
						</Point>
					</Placemark>
					<Placemark>
						<name>kirtlandi Paratype GSMC000280</name>
						<Snippet maxLines="0"></Snippet>
						<description>Bolivia Dpto. Santa Cruz, Reserva Natural Potrerillo del Guenda, S 17°40.281&apos;, W 063°27.451&apos;, 400 m, 3-9.XI.2009, at MV.UV lights &amp; gen. coll., Coll: G.J. Svenson -17.67135 -63.457517 11/3/2009 11/9/2009
The Cleveland Museum of Natural History, Cleveland, OH, USA
GSMC000280 kirtlandi Paratype Male</description>
						<LookAt>
							<longitude>-63.457517</longitude>
							<latitude>-17.67135</latitude>
							<altitude>0</altitude>
							<heading>0</heading>
							<tilt>0</tilt>
							<range>1000</range>
							<altitudeMode>relativeToGround</altitudeMode>
						</LookAt>
						<styleUrl>#Sheet1Map42</styleUrl>
						<ExtendedData>
						</ExtendedData>
						<Point>
							<coordinates>-63.457517,-17.67135,0</coordinates>
						</Point>
					</Placemark>
					<Placemark>
						<name>kirtlandi Holotype GSMC000281</name>
						<Snippet maxLines="0"></Snippet>
						<description>Bolivia Dpto. Santa Cruz, Reserva Natural Potrerillo del Guenda, S 17°40.281&apos;, W 063°27.451&apos;, 400 m, 3-9.XI.2009, at MV.UV lights &amp; gen. coll., Coll: G.J. Svenson -17.67135 -63.457517 11/3/2009 11/9/2009
The Cleveland Museum of Natural History, Cleveland, OH, USA
GSMC000281 kirtlandi Holotype Male</description>
						<LookAt>
							<longitude>-63.457517</longitude>
							<latitude>-17.67135</latitude>
							<altitude>0</altitude>
							<heading>0</heading>
							<tilt>0</tilt>
							<range>1000</range>
							<altitudeMode>relativeToGround</altitudeMode>
						</LookAt>
						<styleUrl>#Sheet1Map42</styleUrl>
						<ExtendedData>
						</ExtendedData>
						<Point>
							<coordinates>-63.457517,-17.67135,0</coordinates>
						</Point>
					</Placemark>
					<Placemark>
						<name>kirtlandi Paratype GSMC000282</name>
						<Snippet maxLines="0"></Snippet>
						<description>Bolivia Dpto. Santa Cruz, Reserva Natural Potrerillo del Guenda, S 17°40.281&apos;, W 063°27.451&apos;, 400 m, 3-9.XI.2009, at MV.UV lights &amp; gen. coll., Coll: G.J. Svenson -17.67135 -63.457517 11/3/2009 11/9/2009
The Cleveland Museum of Natural History, Cleveland, OH, USA
GSMC000282 kirtlandi Paratype Male</description>
						<LookAt>
							<longitude>-63.457517</longitude>
							<latitude>-17.67135</latitude>
							<altitude>0</altitude>
							<heading>0</heading>
							<tilt>0</tilt>
							<range>1000</range>
							<altitudeMode>relativeToGround</altitudeMode>
						</LookAt>
						<styleUrl>#Sheet1Map42</styleUrl>
						<ExtendedData>
						</ExtendedData>
						<Point>
							<coordinates>-63.457517,-17.67135,0</coordinates>
						</Point>
					</Placemark>
					<Placemark>
						<name>kirtlandi Paratype GSMC000283</name>
						<Snippet maxLines="0"></Snippet>
						<description>Bolivia Dpto. Santa Cruz, Reserva Natural Potrerillo del Guenda, S 17°40.281&apos;, W 063°27.451&apos;, 400 m, 3-9.XI.2009, at MV.UV lights &amp; gen. coll., Coll: G.J. Svenson -17.67135 -63.457517 11/3/2009 11/9/2009
The Cleveland Museum of Natural History, Cleveland, OH, USA
GSMC000283 kirtlandi Paratype Male</description>
						<LookAt>
							<longitude>-63.457517</longitude>
							<latitude>-17.67135</latitude>
							<altitude>0</altitude>
							<heading>0</heading>
							<tilt>0</tilt>
							<range>1000</range>
							<altitudeMode>relativeToGround</altitudeMode>
						</LookAt>
						<styleUrl>#Sheet1Map42</styleUrl>
						<ExtendedData>
						</ExtendedData>
						<Point>
							<coordinates>-63.457517,-17.67135,0</coordinates>
						</Point>
					</Placemark>
					<Placemark>
						<name>kirtlandi Paratype GSMC000284</name>
						<Snippet maxLines="0"></Snippet>
						<description>Bolivia Dpto. Santa Cruz, Reserva Natural Potrerillo del Guenda, S 17°40.281&apos;, W 063°27.451&apos;, 400 m, 3-9.XI.2009, at MV.UV lights &amp; gen. coll., Coll: G.J. Svenson -17.67135 -63.457517 11/3/2009 11/9/2009
The Cleveland Museum of Natural History, Cleveland, OH, USA
GSMC000284 kirtlandi Paratype Male</description>
						<LookAt>
							<longitude>-63.457517</longitude>
							<latitude>-17.67135</latitude>
							<altitude>0</altitude>
							<heading>0</heading>
							<tilt>0</tilt>
							<range>1000</range>
							<altitudeMode>relativeToGround</altitudeMode>
						</LookAt>
						<styleUrl>#Sheet1Map42</styleUrl>
						<ExtendedData>
						</ExtendedData>
						<Point>
							<coordinates>-63.457517,-17.67135,0</coordinates>
						</Point>
					</Placemark>
					<Placemark>
						<name>kirtlandi Paratype GSMC000306</name>
						<Snippet maxLines="0"></Snippet>
						<description>Bolivia Dpto. Santa Cruz, Reserva Natural Potrerillo del Guenda, S 17°40.281&apos;, W 063°27.451&apos;, 400 m, 3-9.XI.2009, at MV.UV lights &amp; gen. coll., Coll: G.J. Svenson -17.67135 -63.457517 11/3/2009 11/9/2009
The Cleveland Museum of Natural History, Cleveland, OH, USA
GSMC000306 kirtlandi Paratype Male</description>
						<LookAt>
							<longitude>-63.457517</longitude>
							<latitude>-17.67135</latitude>
							<altitude>0</altitude>
							<heading>0</heading>
							<tilt>0</tilt>
							<range>1000</range>
							<altitudeMode>relativeToGround</altitudeMode>
						</LookAt>
						<styleUrl>#Sheet1Map42</styleUrl>
						<ExtendedData>
						</ExtendedData>
						<Point>
							<coordinates>-63.457517,-17.67135,0</coordinates>
						</Point>
					</Placemark>
					<Placemark>
						<name>kirtlandi Paratype GSMC000307</name>
						<Snippet maxLines="0"></Snippet>
						<description>Bolivia Dpto. Santa Cruz, Reserva Natural Potrerillo del Guenda, S 17°40.281&apos;, W 063°27.451&apos;, 400 m, 3-9.XI.2009, at MV.UV lights &amp; gen. coll., Coll: G.J. Svenson -17.67135 -63.457517 11/3/2009 11/9/2009
The Cleveland Museum of Natural History, Cleveland, OH, USA
GSMC000307 kirtlandi Paratype Female</description>
						<LookAt>
							<longitude>-63.457517</longitude>
							<latitude>-17.67135</latitude>
							<altitude>0</altitude>
							<heading>0</heading>
							<tilt>0</tilt>
							<range>1000</range>
							<altitudeMode>relativeToGround</altitudeMode>
						</LookAt>
						<styleUrl>#Sheet1Map42</styleUrl>
						<ExtendedData>
						</ExtendedData>
						<Point>
							<coordinates>-63.457517,-17.67135,0</coordinates>
						</Point>
					</Placemark>
					<Placemark>
						<name>kirtlandi Paratype GSMC000328</name>
						<Snippet maxLines="0"></Snippet>
						<description>Bolivia Dpto. Santa Cruz, nr. Buena Vista, S 17°39.100&apos;, W 063°35.136&apos;, 390m, 14.XI.2009, Coll: G.J. Svenson -17.651667 -63.5856 11/14/2009 
The Cleveland Museum of Natural History, Cleveland, OH, USA
GSMC000328 kirtlandi Paratype Female</description>
						<LookAt>
							<longitude>-63.5856</longitude>
							<latitude>-17.651667</latitude>
							<altitude>0</altitude>
							<heading>0</heading>
							<tilt>0</tilt>
							<range>1000</range>
							<altitudeMode>relativeToGround</altitudeMode>
						</LookAt>
						<styleUrl>#Sheet1Map42</styleUrl>
						<ExtendedData>
						</ExtendedData>
						<Point>
							<coordinates>-63.58559999999999,-17.651667,0</coordinates>
						</Point>
					</Placemark>
				</Folder>
				<Folder>
					<name>manausensis</name>
					<Placemark>
						<name>manausensis Holotype USNM 001</name>
						<Snippet maxLines="0"></Snippet>
						<description>Brazil Amazonas, 18.1 km e Campinas field sta. Km 60 n Manaus, 22 Feb 1979, 02°30&apos;S 060°15&apos;W, Terra firme forest canopy fogged with Pyrethrum Sample # 12, Montgomery, Erwin, Schimmel, Krischik, Date, Bacon colls. -2.5 -60.25 Erwin, T. 2/22/1979 
National Museum of Natural History, Smithsonian Institution, Washington, DC, US
USNM 001 manausensis Holotype Male</description>
						<LookAt>
							<longitude>-60.25</longitude>
							<latitude>-2.5</latitude>
							<altitude>0</altitude>
							<heading>0</heading>
							<tilt>0</tilt>
							<range>1000</range>
							<altitudeMode>relativeToGround</altitudeMode>
						</LookAt>
						<styleUrl>#Sheet1Map5</styleUrl>
						<ExtendedData>
						</ExtendedData>
						<Point>
							<coordinates>-60.24999999999999,-2.5,0</coordinates>
						</Point>
					</Placemark>
				</Folder>
				<Folder>
					<name>maya</name>
					<Placemark>
						<name>maya nontype AMNH 020</name>
						<Snippet maxLines="0"></Snippet>
						<description>Mexico Itzimna, Yucatan, IX- 9- 1964, Collectors J.C. &amp; D. Pallister 21.025527 -89.682887 Pallister, J.C. 9/9/1964 
American Museum of Natural History, New York, NY, USA
AMNH 020 maya nontype Male</description>
						<LookAt>
							<longitude>-89.68288699999999</longitude>
							<latitude>21.025527</latitude>
							<altitude>0</altitude>
							<heading>0</heading>
							<tilt>0</tilt>
							<range>1000</range>
							<altitudeMode>relativeToGround</altitudeMode>
						</LookAt>
						<styleUrl>#Sheet1Map60</styleUrl>
						<ExtendedData>
						</ExtendedData>
						<Point>
							<coordinates>-89.68288699999999,21.025527,0</coordinates>
						</Point>
					</Placemark>
					<Placemark>
						<name>maya nontype AMNH 023</name>
						<Snippet maxLines="0"></Snippet>
						<description>Venezuela Rancho Grande, nr. Maracay, Ven. 8-VII 1946 10.35 -67.68333 7/8/1946 
American Museum of Natural History, New York, NY, USA
AMNH 023 maya nontype Male</description>
						<LookAt>
							<longitude>-67.68333</longitude>
							<latitude>10.35</latitude>
							<altitude>0</altitude>
							<heading>0</heading>
							<tilt>0</tilt>
							<range>1000</range>
							<altitudeMode>relativeToGround</altitudeMode>
						</LookAt>
						<styleUrl>#Sheet1Map60</styleUrl>
						<ExtendedData>
						</ExtendedData>
						<Point>
							<coordinates>-67.68333,10.35,0</coordinates>
						</Point>
					</Placemark>
					<Placemark>
						<name>maya nontype AMNH 039</name>
						<Snippet maxLines="0"></Snippet>
						<description>Panama C.Z., Summit, XII - 1953, Collector N.L.H. Krauss 9.067496 -79.649077 Dec-1953 
American Museum of Natural History, New York, NY, USA
AMNH 039 maya nontype Male</description>
						<LookAt>
							<longitude>-79.64907700000001</longitude>
							<latitude>9.067496</latitude>
							<altitude>0</altitude>
							<heading>0</heading>
							<tilt>0</tilt>
							<range>1000</range>
							<altitudeMode>relativeToGround</altitudeMode>
						</LookAt>
						<styleUrl>#Sheet1Map60</styleUrl>
						<ExtendedData>
						</ExtendedData>
						<Point>
							<coordinates>-79.64907700000001,9.067496,0</coordinates>
						</Point>
					</Placemark>
					<Placemark>
						<name>maya nontype ANSP 025</name>
						<Snippet maxLines="0"></Snippet>
						<description>Peru El Campamiente, Col Perene, Peru, 19 June 1920, Cornell Univ. Exp. -10.941437 -75.225954 6/19/1920 
Academy of Natural Sciences, Philadelphia, PA, USA
ANSP 025 maya nontype Male</description>
						<LookAt>
							<longitude>-75.225954</longitude>
							<latitude>-10.941437</latitude>
							<altitude>0</altitude>
							<heading>0</heading>
							<tilt>0</tilt>
							<range>1000</range>
							<altitudeMode>relativeToGround</altitudeMode>
						</LookAt>
						<styleUrl>#Sheet1Map60</styleUrl>
						<ExtendedData>
						</ExtendedData>
						<Point>
							<coordinates>-75.225954,-10.941437,0</coordinates>
						</Point>
					</Placemark>
					<Placemark>
						<name>maya nontype ANSP 038</name>
						<Snippet maxLines="0"></Snippet>
						<description>Peru Quiroz, Rio Paucartambo -12.903073 -71.404748 
Academy of Natural Sciences, Philadelphia, PA, USA
ANSP 038 maya nontype Male</description>
						<LookAt>
							<longitude>-71.404748</longitude>
							<latitude>-12.903073</latitude>
							<altitude>0</altitude>
							<heading>0</heading>
							<tilt>0</tilt>
							<range>1000</range>
							<altitudeMode>relativeToGround</altitudeMode>
						</LookAt>
						<styleUrl>#Sheet1Map60</styleUrl>
						<ExtendedData>
						</ExtendedData>
						<Point>
							<coordinates>-71.404748,-12.903073,0</coordinates>
						</Point>
					</Placemark>
					<Placemark>
						<name>maya nontype ANSP 076</name>
						<Snippet maxLines="0"></Snippet>
						<description>Mexico San Rafael, Veracruz, Townsend 20.190622 -96.882611 
Academy of Natural Sciences, Philadelphia, PA, USA
ANSP 076 maya nontype Male</description>
						<LookAt>
							<longitude>-96.882611</longitude>
							<latitude>20.190622</latitude>
							<altitude>0</altitude>
							<heading>0</heading>
							<tilt>0</tilt>
							<range>1000</range>
							<altitudeMode>relativeToGround</altitudeMode>
						</LookAt>
						<styleUrl>#Sheet1Map60</styleUrl>
						<ExtendedData>
						</ExtendedData>
						<Point>
							<coordinates>-96.882611,20.190622,0</coordinates>
						</Point>
					</Placemark>
					<Placemark>
						<name>maya figure voucher (Rehn 1935) ANSP 078</name>
						<Snippet maxLines="0"></Snippet>
						<description>Costa Rica Surubres, near Santa Mater, (Poe.). 250m, I-1906, P. Biolley! 9.598454 -84.30268 Jan-1906 
Academy of Natural Sciences, Philadelphia, PA, USA
ANSP 078 maya figure voucher (Rehn 1935) Female</description>
						<LookAt>
							<longitude>-84.30268</longitude>
							<latitude>9.598454</latitude>
							<altitude>0</altitude>
							<heading>0</heading>
							<tilt>0</tilt>
							<range>1000</range>
							<altitudeMode>relativeToGround</altitudeMode>
						</LookAt>
						<styleUrl>#Sheet1Map60</styleUrl>
						<ExtendedData>
						</ExtendedData>
						<Point>
							<coordinates>-84.30268,9.598454,0</coordinates>
						</Point>
					</Placemark>
					<Placemark>
						<name>maya nontype ANSP 079</name>
						<Snippet maxLines="0"></Snippet>
						<description>Costa Rica Hamburg Farm, lower Rio Reventazon, C.R., VI.26.1936 (L. Navas), In banana field 10.25 -83.45 6/26/1936 
Academy of Natural Sciences, Philadelphia, PA, USA
ANSP 079 maya nontype Female</description>
						<LookAt>
							<longitude>-83.45</longitude>
							<latitude>10.25</latitude>
							<altitude>0</altitude>
							<heading>0</heading>
							<tilt>0</tilt>
							<range>1000</range>
							<altitudeMode>relativeToGround</altitudeMode>
						</LookAt>
						<styleUrl>#Sheet1Map60</styleUrl>
						<ExtendedData>
						</ExtendedData>
						<Point>
							<coordinates>-83.45,10.25,0</coordinates>
						</Point>
					</Placemark>
					<Placemark>
						<name>maya nontype ANSP 087</name>
						<Snippet maxLines="0"></Snippet>
						<description>Costa Rica Pozo Azul 10.18615 -84.901512 
Academy of Natural Sciences, Philadelphia, PA, USA
ANSP 087 maya nontype Female</description>
						<LookAt>
							<longitude>-84.901512</longitude>
							<latitude>10.18615</latitude>
							<altitude>0</altitude>
							<heading>0</heading>
							<tilt>0</tilt>
							<range>1000</range>
							<altitudeMode>relativeToGround</altitudeMode>
						</LookAt>
						<styleUrl>#Sheet1Map60</styleUrl>
						<ExtendedData>
						</ExtendedData>
						<Point>
							<coordinates>-84.901512,10.18615,0</coordinates>
						</Point>
					</Placemark>
					<Placemark>
						<name>maya figure voucher (Rehn 1935) ANSP 088</name>
						<Snippet maxLines="0"></Snippet>
						<description>Nicaragua Mouth of Waspuk R. 14.631086 -84.438399 
Academy of Natural Sciences, Philadelphia, PA, USA
ANSP 088 maya figure voucher (Rehn 1935) Female</description>
						<LookAt>
							<longitude>-84.438399</longitude>
							<latitude>14.631086</latitude>
							<altitude>0</altitude>
							<heading>0</heading>
							<tilt>0</tilt>
							<range>1000</range>
							<altitudeMode>relativeToGround</altitudeMode>
						</LookAt>
						<styleUrl>#Sheet1Map60</styleUrl>
						<ExtendedData>
						</ExtendedData>
						<Point>
							<coordinates>-84.438399,14.631086,0</coordinates>
						</Point>
					</Placemark>
					<Placemark>
						<name>maya nontype BMNH 009</name>
						<Snippet maxLines="0"></Snippet>
						<description>Mexico Teapa, Tabasco, Feb. H.H.S. 17.556197 -92.943064 
The Natural History Museum (British Museum Natural History), London, UK
BMNH 009 maya nontype Male</description>
						<LookAt>
							<longitude>-92.94306400000001</longitude>
							<latitude>17.556197</latitude>
							<altitude>0</altitude>
							<heading>0</heading>
							<tilt>0</tilt>
							<range>1000</range>
							<altitudeMode>relativeToGround</altitudeMode>
						</LookAt>
						<styleUrl>#Sheet1Map60</styleUrl>
						<ExtendedData>
						</ExtendedData>
						<Point>
							<coordinates>-92.94306400000002,17.556197,0</coordinates>
						</Point>
					</Placemark>
					<Placemark>
						<name>maya nontype CAS 002</name>
						<Snippet maxLines="0"></Snippet>
						<description>Honduras Cortes Provence, San Pedro Sula, foothills, ca. 800 ft., Stop 82-16, 5-13 May 1982, D.B. Weissman 15.475779 -88.054841 5/5/1982 5/13/1982
California Academy of Sciences, San Francisco, CA, USA
CAS 002 maya nontype Female</description>
						<LookAt>
							<longitude>-88.054841</longitude>
							<latitude>15.475779</latitude>
							<altitude>0</altitude>
							<heading>0</heading>
							<tilt>0</tilt>
							<range>1000</range>
							<altitudeMode>relativeToGround</altitudeMode>
						</LookAt>
						<styleUrl>#Sheet1Map60</styleUrl>
						<ExtendedData>
						</ExtendedData>
						<Point>
							<coordinates>-88.054841,15.475779,0</coordinates>
						</Point>
					</Placemark>
					<Placemark>
						<name>maya nontype CAS 009</name>
						<Snippet maxLines="0"></Snippet>
						<description>Peru Monson Valley, Tingo Maria, XII-2-1954, E.I. Schlinger &amp; E.S. Ross collectors -9.314153 -76.006745 Ross, E.S. 12/2/1954 
California Academy of Sciences, San Francisco, CA, USA
CAS 009 maya nontype Male</description>
						<LookAt>
							<longitude>-76.006745</longitude>
							<latitude>-9.314152999999999</latitude>
							<altitude>0</altitude>
							<heading>0</heading>
							<tilt>0</tilt>
							<range>1000</range>
							<altitudeMode>relativeToGround</altitudeMode>
						</LookAt>
						<styleUrl>#Sheet1Map60</styleUrl>
						<ExtendedData>
						</ExtendedData>
						<Point>
							<coordinates>-76.006745,-9.314152999999999,0</coordinates>
						</Point>
					</Placemark>
					<Placemark>
						<name>maya nontype CAS 013</name>
						<Snippet maxLines="0"></Snippet>
						<description>Peru Monson Valley, Tingo Maria, XII-2-1954, E.I. Schlinger &amp; E.S. Ross collectors -9.314153 -76.006745 Ross, E.S. 12/2/1954 
California Academy of Sciences, San Francisco, CA, USA
CAS 013 maya nontype Female</description>
						<LookAt>
							<longitude>-76.006745</longitude>
							<latitude>-9.314152999999999</latitude>
							<altitude>0</altitude>
							<heading>0</heading>
							<tilt>0</tilt>
							<range>1000</range>
							<altitudeMode>relativeToGround</altitudeMode>
						</LookAt>
						<styleUrl>#Sheet1Map60</styleUrl>
						<ExtendedData>
						</ExtendedData>
						<Point>
							<coordinates>-76.006745,-9.314152999999999,0</coordinates>
						</Point>
					</Placemark>
					<Placemark>
						<name>maya nontype CAS 022</name>
						<Snippet maxLines="0"></Snippet>
						<description>Panama Ft. Clayton, C.Z., XI-44, K.E. Frick Collector 9.005408 -79.574522 Nov-1944 
California Academy of Sciences, San Francisco, CA, USA
CAS 022 maya nontype Female</description>
						<LookAt>
							<longitude>-79.574522</longitude>
							<latitude>9.005407999999999</latitude>
							<altitude>0</altitude>
							<heading>0</heading>
							<tilt>0</tilt>
							<range>1000</range>
							<altitudeMode>relativeToGround</altitudeMode>
						</LookAt>
						<styleUrl>#Sheet1Map60</styleUrl>
						<ExtendedData>
						</ExtendedData>
						<Point>
							<coordinates>-79.574522,9.005407999999999,0</coordinates>
						</Point>
					</Placemark>
					<Placemark>
						<name>maya nontype GSMC000277</name>
						<Snippet maxLines="0"></Snippet>
						<description>Colombia Buga - Valle, Bosque del Vinculo, 997m, 3°50&apos;13.0&quot;N, 76°18&apos;00.0&quot;W, 4-I-2006, Coll: T. Kondo 3.836944 -76.3 997 1/4/2006 
The Cleveland Museum of Natural History, Cleveland, OH, USA
GSMC000277 maya nontype Female</description>
						<LookAt>
							<longitude>-76.3</longitude>
							<latitude>3.836944</latitude>
							<altitude>0</altitude>
							<heading>0</heading>
							<tilt>0</tilt>
							<range>1000</range>
							<altitudeMode>relativeToGround</altitudeMode>
						</LookAt>
						<styleUrl>#Sheet1Map60</styleUrl>
						<ExtendedData>
						</ExtendedData>
						<Point>
							<coordinates>-76.3,3.836944,0</coordinates>
						</Point>
					</Placemark>
					<Placemark>
						<name>maya nontype GSMC003014</name>
						<Snippet maxLines="0"></Snippet>
						<description>Costa Rica Puntarenas Prov. Osa pen., nr. Carate; gen. coll. 2010 ent. Class colr. KBM 01061004 8.43458 -83.3819560185185 6/1/2010 
The Cleveland Museum of Natural History, Cleveland, OH, USA
GSMC003014 maya nontype Female</description>
						<LookAt>
							<longitude>-83.38195602</longitude>
							<latitude>8.43458</latitude>
							<altitude>0</altitude>
							<heading>0</heading>
							<tilt>0</tilt>
							<range>1000</range>
							<altitudeMode>relativeToGround</altitudeMode>
						</LookAt>
						<styleUrl>#Sheet1Map60</styleUrl>
						<ExtendedData>
						</ExtendedData>
						<Point>
							<coordinates>-83.38195602,8.43458,0</coordinates>
						</Point>
					</Placemark>
					<Placemark>
						<name>maya nontype GSMC003070</name>
						<Snippet maxLines="0"></Snippet>
						<description>Guatemala Izabal, Rio Dulce, Hotel Tijax. Collected along trails through old secondary growth tropical forest under rocks, logs &amp; bark. N15°40&apos;12.2&quot; W 89°00&apos;27.0&quot;, Elev: 49m, July 8, 2006. Coll: J. Huff, C. Viquez &amp; D. Ortiz. Site 8. 15.670056 -89.0075 7/8/2006 
The Cleveland Museum of Natural History, Cleveland, OH, USA
GSMC003070 maya nontype Male</description>
						<LookAt>
							<longitude>-89.00749999999999</longitude>
							<latitude>15.670056</latitude>
							<altitude>0</altitude>
							<heading>0</heading>
							<tilt>0</tilt>
							<range>1000</range>
							<altitudeMode>relativeToGround</altitudeMode>
						</LookAt>
						<styleUrl>#Sheet1Map60</styleUrl>
						<ExtendedData>
						</ExtendedData>
						<Point>
							<coordinates>-89.00749999999999,15.670056,0</coordinates>
						</Point>
					</Placemark>
					<Placemark>
						<name>maya nontype GSMC003426</name>
						<Snippet maxLines="0"></Snippet>
						<description>Nicaragua Rio San Juan, Refugio Bartola sur le Rio San Juan, 10.974309°N, 84.338318°W, 52 m, 1-5 November, 2010, Coll: Gavin J. Svenson 10.974309 -84.338318 52 11/1/2010 11/5/2010
The Cleveland Museum of Natural History, Cleveland, OH, USA
GSMC003426 maya nontype Female</description>
						<LookAt>
							<longitude>-84.338318</longitude>
							<latitude>10.974309</latitude>
							<altitude>0</altitude>
							<heading>0</heading>
							<tilt>0</tilt>
							<range>1000</range>
							<altitudeMode>relativeToGround</altitudeMode>
						</LookAt>
						<styleUrl>#Sheet1Map60</styleUrl>
						<ExtendedData>
						</ExtendedData>
						<Point>
							<coordinates>-84.338318,10.974309,0</coordinates>
						</Point>
					</Placemark>
					<Placemark>
						<name>maya nontype GSMC003427</name>
						<Snippet maxLines="0"></Snippet>
						<description>Nicaragua Rio San Juan, Refugio Bartola sur le Rio San Juan, 10.974309°N, 84.338318°W, 52 m, 1-5 November, 2010, Coll: Gavin J. Svenson 10.974309 -84.338318 52 11/1/2010 11/5/2010
The Cleveland Museum of Natural History, Cleveland, OH, USA
GSMC003427 maya nontype Female</description>
						<LookAt>
							<longitude>-84.338318</longitude>
							<latitude>10.974309</latitude>
							<altitude>0</altitude>
							<heading>0</heading>
							<tilt>0</tilt>
							<range>1000</range>
							<altitudeMode>relativeToGround</altitudeMode>
						</LookAt>
						<styleUrl>#Sheet1Map60</styleUrl>
						<ExtendedData>
						</ExtendedData>
						<Point>
							<coordinates>-84.338318,10.974309,0</coordinates>
						</Point>
					</Placemark>
					<Placemark>
						<name>maya nontype GSMC003428</name>
						<Snippet maxLines="0"></Snippet>
						<description>Nicaragua Rio San Juan, Refugio Bartola sur le Rio San Juan, 10.974309°N, 84.338318°W, 52 m, 1-5 November, 2010, Coll: Gavin J. Svenson 10.974309 -84.338318 52 11/1/2010 11/5/2010
The Cleveland Museum of Natural History, Cleveland, OH, USA
GSMC003428 maya nontype Female</description>
						<LookAt>
							<longitude>-84.338318</longitude>
							<latitude>10.974309</latitude>
							<altitude>0</altitude>
							<heading>0</heading>
							<tilt>0</tilt>
							<range>1000</range>
							<altitudeMode>relativeToGround</altitudeMode>
						</LookAt>
						<styleUrl>#Sheet1Map60</styleUrl>
						<ExtendedData>
						</ExtendedData>
						<Point>
							<coordinates>-84.338318,10.974309,0</coordinates>
						</Point>
					</Placemark>
					<Placemark>
						<name>maya nontype GSMC003429</name>
						<Snippet maxLines="0"></Snippet>
						<description>Nicaragua Rio San Juan, Refugio Bartola sur le Rio San Juan, 10.974309°N, 84.338318°W, 52 m, 1-5 November, 2010, Coll: Gavin J. Svenson 10.974309 -84.338318 52 11/1/2010 11/5/2010
The Cleveland Museum of Natural History, Cleveland, OH, USA
GSMC003429 maya nontype Male</description>
						<LookAt>
							<longitude>-84.338318</longitude>
							<latitude>10.974309</latitude>
							<altitude>0</altitude>
							<heading>0</heading>
							<tilt>0</tilt>
							<range>1000</range>
							<altitudeMode>relativeToGround</altitudeMode>
						</LookAt>
						<styleUrl>#Sheet1Map60</styleUrl>
						<ExtendedData>
						</ExtendedData>
						<Point>
							<coordinates>-84.338318,10.974309,0</coordinates>
						</Point>
					</Placemark>
					<Placemark>
						<name>maya nontype GSMC003430</name>
						<Snippet maxLines="0"></Snippet>
						<description>Nicaragua Rio San Juan, Refugio Bartola sur le Rio San Juan, 10.974309°N, 84.338318°W, 52 m, 1-5 November, 2010, Coll: Gavin J. Svenson 10.974309 -84.338318 52 11/1/2010 11/5/2010
The Cleveland Museum of Natural History, Cleveland, OH, USA
GSMC003430 maya nontype Male</description>
						<LookAt>
							<longitude>-84.338318</longitude>
							<latitude>10.974309</latitude>
							<altitude>0</altitude>
							<heading>0</heading>
							<tilt>0</tilt>
							<range>1000</range>
							<altitudeMode>relativeToGround</altitudeMode>
						</LookAt>
						<styleUrl>#Sheet1Map60</styleUrl>
						<ExtendedData>
						</ExtendedData>
						<Point>
							<coordinates>-84.338318,10.974309,0</coordinates>
						</Point>
					</Placemark>
					<Placemark>
						<name>maya nontype GSMC003431</name>
						<Snippet maxLines="0"></Snippet>
						<description>Nicaragua Rio San Juan, Refugio Bartola sur le Rio San Juan, 10.974309°N, 84.338318°W, 52 m, 1-5 November, 2010, Coll: Gavin J. Svenson 10.974309 -84.338318 52 11/1/2010 11/5/2010
The Cleveland Museum of Natural History, Cleveland, OH, USA
GSMC003431 maya nontype Male</description>
						<LookAt>
							<longitude>-84.338318</longitude>
							<latitude>10.974309</latitude>
							<altitude>0</altitude>
							<heading>0</heading>
							<tilt>0</tilt>
							<range>1000</range>
							<altitudeMode>relativeToGround</altitudeMode>
						</LookAt>
						<styleUrl>#Sheet1Map60</styleUrl>
						<ExtendedData>
						</ExtendedData>
						<Point>
							<coordinates>-84.338318,10.974309,0</coordinates>
						</Point>
					</Placemark>
					<Placemark>
						<name>maya nontype GSMC003432</name>
						<Snippet maxLines="0"></Snippet>
						<description>Nicaragua Granada, Reserva Silvestre Privada Domatila, 11.709000°N, 85.953500°W, 68m, 6-9 November 2010, Coll: Gavin J Svenson 11.709 -85.9535 68 11/6/2010 11/9/2010
The Cleveland Museum of Natural History, Cleveland, OH, USA
GSMC003432 maya nontype Female</description>
						<LookAt>
							<longitude>-85.95350000000001</longitude>
							<latitude>11.709</latitude>
							<altitude>0</altitude>
							<heading>0</heading>
							<tilt>0</tilt>
							<range>1000</range>
							<altitudeMode>relativeToGround</altitudeMode>
						</LookAt>
						<styleUrl>#Sheet1Map60</styleUrl>
						<ExtendedData>
						</ExtendedData>
						<Point>
							<coordinates>-85.95350000000001,11.709,0</coordinates>
						</Point>
					</Placemark>
					<Placemark>
						<name>maya nontype GSMC003597</name>
						<Snippet maxLines="0"></Snippet>
						<description>Nicaragua Rio San Juan Dpto., Refugio Bartola; KBM 18051201 10.97254 -84.33899 36 5/18/2012 5/23/2012
The Cleveland Museum of Natural History, Cleveland, OH, USA
GSMC003597 maya nontype Male</description>
						<LookAt>
							<longitude>-84.33899</longitude>
							<latitude>10.97254</latitude>
							<altitude>0</altitude>
							<heading>0</heading>
							<tilt>0</tilt>
							<range>1000</range>
							<altitudeMode>relativeToGround</altitudeMode>
						</LookAt>
						<styleUrl>#Sheet1Map60</styleUrl>
						<ExtendedData>
						</ExtendedData>
						<Point>
							<coordinates>-84.33899,10.97254,0</coordinates>
						</Point>
					</Placemark>
					<Placemark>
						<name>maya nontype MALUZ 001</name>
						<Snippet maxLines="0"></Snippet>
						<description>Venezuela Dto Ptumba, Edo Zulia, Fecha 5-8-90, Collec Luis, U. 8.936828 -72.163996 8/5/1990 
Museo de Artrópodos de la Universidad del Zulia, Maracaibo, Venezuela
MALUZ 001 maya nontype Female</description>
						<LookAt>
							<longitude>-72.163996</longitude>
							<latitude>8.936828</latitude>
							<altitude>0</altitude>
							<heading>0</heading>
							<tilt>0</tilt>
							<range>1000</range>
							<altitudeMode>relativeToGround</altitudeMode>
						</LookAt>
						<styleUrl>#Sheet1Map60</styleUrl>
						<ExtendedData>
						</ExtendedData>
						<Point>
							<coordinates>-72.163996,8.936828,0</coordinates>
						</Point>
					</Placemark>
					<Placemark>
						<name>maya nontype MALUZ 002</name>
						<Snippet maxLines="0"></Snippet>
						<description>Venezuela Dto Trujillo, Edo Trujillo, Fecha 20-3-89, Collec Eladio, K. 9.373003 -70.429807 3/20/1989 
Museo de Artrópodos de la Universidad del Zulia, Maracaibo, Venezuela
MALUZ 002 maya nontype Female</description>
						<LookAt>
							<longitude>-70.429807</longitude>
							<latitude>9.373003000000001</latitude>
							<altitude>0</altitude>
							<heading>0</heading>
							<tilt>0</tilt>
							<range>1000</range>
							<altitudeMode>relativeToGround</altitudeMode>
						</LookAt>
						<styleUrl>#Sheet1Map60</styleUrl>
						<ExtendedData>
						</ExtendedData>
						<Point>
							<coordinates>-70.429807,9.373003000000001,0</coordinates>
						</Point>
					</Placemark>
					<Placemark>
						<name>maya nontype MEKRB 002</name>
						<Snippet maxLines="0"></Snippet>
						<description>Peru Cusco, Quillabamba, 3.VII.1996, W. Catalan leg., UA 684-1996 -12.861863 -72.69917 7/3/1996 
Museo de Entomología Klaus Raven Buller, Universidad Nacional Agraria La Molina, Lima, Peru
MEKRB 002 maya nontype Female</description>
						<LookAt>
							<longitude>-72.69917</longitude>
							<latitude>-12.861863</latitude>
							<altitude>0</altitude>
							<heading>0</heading>
							<tilt>0</tilt>
							<range>1000</range>
							<altitudeMode>relativeToGround</altitudeMode>
						</LookAt>
						<styleUrl>#Sheet1Map60</styleUrl>
						<ExtendedData>
						</ExtendedData>
						<Point>
							<coordinates>-72.69917,-12.861863,0</coordinates>
						</Point>
					</Placemark>
					<Placemark>
						<name>maya nontype MEKRB 003</name>
						<Snippet maxLines="0"></Snippet>
						<description>Peru Junin, Satipo. 16.V.1999, J. Laos leg. UA 1278-1999 -11.238653 -74.627567 6/16/1999 
Museo de Entomología Klaus Raven Buller, Universidad Nacional Agraria La Molina, Lima, Peru
MEKRB 003 maya nontype Male</description>
						<LookAt>
							<longitude>-74.627567</longitude>
							<latitude>-11.238653</latitude>
							<altitude>0</altitude>
							<heading>0</heading>
							<tilt>0</tilt>
							<range>1000</range>
							<altitudeMode>relativeToGround</altitudeMode>
						</LookAt>
						<styleUrl>#Sheet1Map60</styleUrl>
						<ExtendedData>
						</ExtendedData>
						<Point>
							<coordinates>-74.627567,-11.238653,0</coordinates>
						</Point>
					</Placemark>
					<Placemark>
						<name>maya nontype MEKRB 006</name>
						<Snippet maxLines="0"></Snippet>
						<description>Peru Timbes, Papayal, 2000, P. Castillo leg., UA 021-2000 -4.100794 -80.67704 2000 
Museo de Entomología Klaus Raven Buller, Universidad Nacional Agraria La Molina, Lima, Peru
MEKRB 006 maya nontype Female</description>
						<LookAt>
							<longitude>-80.67704000000001</longitude>
							<latitude>-4.100794</latitude>
							<altitude>0</altitude>
							<heading>0</heading>
							<tilt>0</tilt>
							<range>1000</range>
							<altitudeMode>relativeToGround</altitudeMode>
						</LookAt>
						<styleUrl>#Sheet1Map60</styleUrl>
						<ExtendedData>
						</ExtendedData>
						<Point>
							<coordinates>-80.67704000000001,-4.100794,0</coordinates>
						</Point>
					</Placemark>
					<Placemark>
						<name>maya nontype MEKRB 007</name>
						<Snippet maxLines="0"></Snippet>
						<description>Ecuador Cotopaxi, La Mana (Bosque secord), 7.VIII.2003, Rivera y Montgemuy, UA 103-2003 -0.934058 -79.218475 Montgemuy 8/7/2003 
Museo de Entomología Klaus Raven Buller, Universidad Nacional Agraria La Molina, Lima, Peru
MEKRB 007 maya nontype Female</description>
						<LookAt>
							<longitude>-79.218475</longitude>
							<latitude>-0.9340580000000001</latitude>
							<altitude>0</altitude>
							<heading>0</heading>
							<tilt>0</tilt>
							<range>1000</range>
							<altitudeMode>relativeToGround</altitudeMode>
						</LookAt>
						<styleUrl>#Sheet1Map60</styleUrl>
						<ExtendedData>
						</ExtendedData>
						<Point>
							<coordinates>-79.218475,-0.9340580000000001,0</coordinates>
						</Point>
					</Placemark>
					<Placemark>
						<name>maya nontype MEKRB 008</name>
						<Snippet maxLines="0"></Snippet>
						<description>Ecuador Cotopaxi, La Mana (Bosque secord), 7.VIII.2003, Rivera y Montgemuy, UA 103-2003 -0.934058 -79.218475 Montgemuy 8/7/2003 
Museo de Entomología Klaus Raven Buller, Universidad Nacional Agraria La Molina, Lima, Peru
MEKRB 008 maya nontype Female</description>
						<LookAt>
							<longitude>-79.218475</longitude>
							<latitude>-0.9340580000000001</latitude>
							<altitude>0</altitude>
							<heading>0</heading>
							<tilt>0</tilt>
							<range>1000</range>
							<altitudeMode>relativeToGround</altitudeMode>
						</LookAt>
						<styleUrl>#Sheet1Map60</styleUrl>
						<ExtendedData>
						</ExtendedData>
						<Point>
							<coordinates>-79.218475,-0.9340580000000001,0</coordinates>
						</Point>
					</Placemark>
					<Placemark>
						<name>maya nontype MEKRB 009</name>
						<Snippet maxLines="0"></Snippet>
						<description>Ecuador Cotopaxi, La Mana (Bosque secord), 7.VIII.2003, Rivera y Montgemuy, UA 103-2003 -0.934058 -79.218475 Montgemuy 8/7/2003 
Museo de Entomología Klaus Raven Buller, Universidad Nacional Agraria La Molina, Lima, Peru
MEKRB 009 maya nontype Female</description>
						<LookAt>
							<longitude>-79.218475</longitude>
							<latitude>-0.9340580000000001</latitude>
							<altitude>0</altitude>
							<heading>0</heading>
							<tilt>0</tilt>
							<range>1000</range>
							<altitudeMode>relativeToGround</altitudeMode>
						</LookAt>
						<styleUrl>#Sheet1Map60</styleUrl>
						<ExtendedData>
						</ExtendedData>
						<Point>
							<coordinates>-79.218475,-0.9340580000000001,0</coordinates>
						</Point>
					</Placemark>
					<Placemark>
						<name>maya nontype MEKRB 011</name>
						<Snippet maxLines="0"></Snippet>
						<description>Ecuador Cotopaxi, La Mana (Bosque secord), 7.VIII.2003, Rivera y Montgemuy, UA 103-2003 -0.934058 -79.218475 Montgemuy 8/7/2003 
Museo de Entomología Klaus Raven Buller, Universidad Nacional Agraria La Molina, Lima, Peru
MEKRB 011 maya nontype Female</description>
						<LookAt>
							<longitude>-79.218475</longitude>
							<latitude>-0.9340580000000001</latitude>
							<altitude>0</altitude>
							<heading>0</heading>
							<tilt>0</tilt>
							<range>1000</range>
							<altitudeMode>relativeToGround</altitudeMode>
						</LookAt>
						<styleUrl>#Sheet1Map60</styleUrl>
						<ExtendedData>
						</ExtendedData>
						<Point>
							<coordinates>-79.218475,-0.9340580000000001,0</coordinates>
						</Point>
					</Placemark>
					<Placemark>
						<name>maya nontype MNHN 016</name>
						<Snippet maxLines="0"></Snippet>
						<description>Colombia Dept. Amazonas, Rio Igara Parana, 30 km aval La Chorrera, VI - VII 1974, M. Descamps rec. -1.197385 -72.937475 6/18/1974 
Muséum national d’Histoire naturelle, Paris, France
MNHN 016 maya nontype Female</description>
						<LookAt>
							<longitude>-72.93747500000001</longitude>
							<latitude>-1.197385</latitude>
							<altitude>0</altitude>
							<heading>0</heading>
							<tilt>0</tilt>
							<range>1000</range>
							<altitudeMode>relativeToGround</altitudeMode>
						</LookAt>
						<styleUrl>#Sheet1Map60</styleUrl>
						<ExtendedData>
						</ExtendedData>
						<Point>
							<coordinates>-72.93747500000001,-1.197385,0</coordinates>
						</Point>
					</Placemark>
					<Placemark>
						<name>maya nontype MNHN 018</name>
						<Snippet maxLines="0"></Snippet>
						<description>Colombia Dept. Amazonas, Rio Igara Parana, 30 km aval La Chorrera, VI - VII 1974, M. Descamps rec. -1.197385 -72.937475 Jun-1974 Jul-1974
Muséum national d’Histoire naturelle, Paris, France
MNHN 018 maya nontype Female</description>
						<LookAt>
							<longitude>-72.93747500000001</longitude>
							<latitude>-1.197385</latitude>
							<altitude>0</altitude>
							<heading>0</heading>
							<tilt>0</tilt>
							<range>1000</range>
							<altitudeMode>relativeToGround</altitudeMode>
						</LookAt>
						<styleUrl>#Sheet1Map60</styleUrl>
						<ExtendedData>
						</ExtendedData>
						<Point>
							<coordinates>-72.93747500000001,-1.197385,0</coordinates>
						</Point>
					</Placemark>
					<Placemark>
						<name>maya nontype MNHN 028</name>
						<Snippet maxLines="0"></Snippet>
						<description>Colombia Dept. Narino Entre Espriella Tumaco et Camp Experimental de I.F.A., 300m, 19-XI-1968, M. Descamps rec. 1.788077 -78.778943 11/19/1968 
Muséum national d’Histoire naturelle, Paris, France
MNHN 028 maya nontype Female</description>
						<LookAt>
							<longitude>-78.778943</longitude>
							<latitude>1.788077</latitude>
							<altitude>0</altitude>
							<heading>0</heading>
							<tilt>0</tilt>
							<range>1000</range>
							<altitudeMode>relativeToGround</altitudeMode>
						</LookAt>
						<styleUrl>#Sheet1Map60</styleUrl>
						<ExtendedData>
						</ExtendedData>
						<Point>
							<coordinates>-78.778943,1.788077,0</coordinates>
						</Point>
					</Placemark>
					<Placemark>
						<name>maya nontype MNHN 078</name>
						<Snippet maxLines="0"></Snippet>
						<description>Nicaragua Zelaya El Recreo Foret, X-1984, C. Amedegnato, S. Poulain Rec. 12.178332 -84.344478 Poulain, S. Oct-1984 
Muséum national d’Histoire naturelle, Paris, France
MNHN 078 maya nontype Male</description>
						<LookAt>
							<longitude>-84.344478</longitude>
							<latitude>12.178332</latitude>
							<altitude>0</altitude>
							<heading>0</heading>
							<tilt>0</tilt>
							<range>1000</range>
							<altitudeMode>relativeToGround</altitudeMode>
						</LookAt>
						<styleUrl>#Sheet1Map60</styleUrl>
						<ExtendedData>
						</ExtendedData>
						<Point>
							<coordinates>-84.344478,12.178332,0</coordinates>
						</Point>
					</Placemark>
					<Placemark>
						<name>maya nontype MNHN 085</name>
						<Snippet maxLines="0"></Snippet>
						<description>Honduras Atlantida, Massif de Pico Bonita, 250m, VI/1995, T. Porion G. lachaume 15.692101 -86.853643 Jun-1995 
Muséum national d’Histoire naturelle, Paris, France
MNHN 085 maya nontype Female</description>
						<LookAt>
							<longitude>-86.85364300000001</longitude>
							<latitude>15.692101</latitude>
							<altitude>0</altitude>
							<heading>0</heading>
							<tilt>0</tilt>
							<range>1000</range>
							<altitudeMode>relativeToGround</altitudeMode>
						</LookAt>
						<styleUrl>#Sheet1Map60</styleUrl>
						<ExtendedData>
						</ExtendedData>
						<Point>
							<coordinates>-86.85364300000001,15.692101,0</coordinates>
						</Point>
					</Placemark>
					<Placemark>
						<name>maya nontype N/A</name>
						<Snippet maxLines="0"></Snippet>
						<description>Mexico Col. of J. Amith 80439 (2011-06-17), 16°48&apos;57&quot;N, 98°41&apos;25&quot;W, 600 m, Yoloxochitl, Mpio, S.L. Acatlan, Gro. 16.815833 -98.690278 6/17/2011 
Collection of J. Amith
N/A maya nontype Female</description>
						<LookAt>
							<longitude>-98.69027800000001</longitude>
							<latitude>16.815833</latitude>
							<altitude>0</altitude>
							<heading>0</heading>
							<tilt>0</tilt>
							<range>1000</range>
							<altitudeMode>relativeToGround</altitudeMode>
						</LookAt>
						<styleUrl>#Sheet1Map60</styleUrl>
						<ExtendedData>
						</ExtendedData>
						<Point>
							<coordinates>-98.69027800000002,16.815833,0</coordinates>
						</Point>
					</Placemark>
					<Placemark>
						<name>maya nontype N/A</name>
						<Snippet maxLines="0"></Snippet>
						<description>Mexico Col. of J. Amith 80439 (2011-06-17), 16°48&apos;57&quot;N, 98°41&apos;25&quot;W, 600 m, Yoloxochitl, Mpio, S.L. Acatlan, Gro. 16.815833 -98.690278 6/17/2011 
Collection of J. Amith
N/A maya nontype Female</description>
						<LookAt>
							<longitude>-98.69027800000001</longitude>
							<latitude>16.815833</latitude>
							<altitude>0</altitude>
							<heading>0</heading>
							<tilt>0</tilt>
							<range>1000</range>
							<altitudeMode>relativeToGround</altitudeMode>
						</LookAt>
						<styleUrl>#Sheet1Map60</styleUrl>
						<ExtendedData>
						</ExtendedData>
						<Point>
							<coordinates>-98.69027800000002,16.815833,0</coordinates>
						</Point>
					</Placemark>
					<Placemark>
						<name>maya Lectotype N/A</name>
						<Snippet maxLines="0"></Snippet>
						<description>Mexico Temax, N. Yucatan, Gaumer 21.143702 -88.942315 
Muséum d’Histoire naturelle, Geneva, Switzerland
N/A maya Lectotype Male</description>
						<LookAt>
							<longitude>-88.94231499999999</longitude>
							<latitude>21.143702</latitude>
							<altitude>0</altitude>
							<heading>0</heading>
							<tilt>0</tilt>
							<range>1000</range>
							<altitudeMode>relativeToGround</altitudeMode>
						</LookAt>
						<styleUrl>#Sheet1Map60</styleUrl>
						<ExtendedData>
						</ExtendedData>
						<Point>
							<coordinates>-88.94231499999999,21.143702,0</coordinates>
						</Point>
					</Placemark>
					<Placemark>
						<name>maya Paralectotype N/A</name>
						<Snippet maxLines="0"></Snippet>
						<description>Mexico Temax, N. Yucatan, Gaumer 21.143702 -88.942315 
The Natural History Museum (British Museum Natural History), London, UK
N/A maya Paralectotype Male</description>
						<LookAt>
							<longitude>-88.94231499999999</longitude>
							<latitude>21.143702</latitude>
							<altitude>0</altitude>
							<heading>0</heading>
							<tilt>0</tilt>
							<range>1000</range>
							<altitudeMode>relativeToGround</altitudeMode>
						</LookAt>
						<styleUrl>#Sheet1Map60</styleUrl>
						<ExtendedData>
						</ExtendedData>
						<Point>
							<coordinates>-88.94231499999999,21.143702,0</coordinates>
						</Point>
					</Placemark>
					<Placemark>
						<name>maya Paralectotype N/A</name>
						<Snippet maxLines="0"></Snippet>
						<description>Mexico Temax, N. Yucatan, Gaumer 21.143702 -88.942315 
Muséum d’Histoire naturelle, Geneva, Switzerland
N/A maya Paralectotype Female</description>
						<LookAt>
							<longitude>-88.94231499999999</longitude>
							<latitude>21.143702</latitude>
							<altitude>0</altitude>
							<heading>0</heading>
							<tilt>0</tilt>
							<range>1000</range>
							<altitudeMode>relativeToGround</altitudeMode>
						</LookAt>
						<styleUrl>#Sheet1Map60</styleUrl>
						<ExtendedData>
						</ExtendedData>
						<Point>
							<coordinates>-88.94231499999999,21.143702,0</coordinates>
						</Point>
					</Placemark>
					<Placemark>
						<name>maya Paralectotype N/A</name>
						<Snippet maxLines="0"></Snippet>
						<description>Mexico Temax, N. Yucatan, Gaumer 21.143702 -88.942315 
The Natural History Museum (British Museum Natural History), London, UK
N/A maya Paralectotype Female</description>
						<LookAt>
							<longitude>-88.94231499999999</longitude>
							<latitude>21.143702</latitude>
							<altitude>0</altitude>
							<heading>0</heading>
							<tilt>0</tilt>
							<range>1000</range>
							<altitudeMode>relativeToGround</altitudeMode>
						</LookAt>
						<styleUrl>#Sheet1Map60</styleUrl>
						<ExtendedData>
						</ExtendedData>
						<Point>
							<coordinates>-88.94231499999999,21.143702,0</coordinates>
						</Point>
					</Placemark>
					<Placemark>
						<name>maya Paralectotype N/A</name>
						<Snippet maxLines="0"></Snippet>
						<description>Mexico Temax, N. Yucatan, Gaumer 21.143702 -88.942315 
The Natural History Museum (British Museum Natural History), London, UK
N/A maya Paralectotype Female</description>
						<LookAt>
							<longitude>-88.94231499999999</longitude>
							<latitude>21.143702</latitude>
							<altitude>0</altitude>
							<heading>0</heading>
							<tilt>0</tilt>
							<range>1000</range>
							<altitudeMode>relativeToGround</altitudeMode>
						</LookAt>
						<styleUrl>#Sheet1Map60</styleUrl>
						<ExtendedData>
						</ExtendedData>
						<Point>
							<coordinates>-88.94231499999999,21.143702,0</coordinates>
						</Point>
					</Placemark>
					<Placemark>
						<name>maya nontype NA</name>
						<Snippet maxLines="0"></Snippet>
						<description>Peru Madre de Dios, Tambopata Nat&apos;l Reserve, -12.8368° -69.2932°, 250m, 22-29.V.2011, Colr. UNM collections class (K.B. Miller) -12.8368 -69.2932 250 5/22/2011 5/29/2011
The Cleveland Museum of Natural History, Cleveland, OH, USA
NA maya nontype Female</description>
						<LookAt>
							<longitude>-69.2932</longitude>
							<latitude>-12.8368</latitude>
							<altitude>0</altitude>
							<heading>0</heading>
							<tilt>0</tilt>
							<range>1000</range>
							<altitudeMode>relativeToGround</altitudeMode>
						</LookAt>
						<styleUrl>#Sheet1Map60</styleUrl>
						<ExtendedData>
						</ExtendedData>
						<Point>
							<coordinates>-69.2932,-12.8368,0</coordinates>
						</Point>
					</Placemark>
					<Placemark>
						<name>maya nontype ROM 002</name>
						<Snippet maxLines="0"></Snippet>
						<description>Ecuador Napo: Tiputini, Biodiversity Stn., vic. Yasuni Natl. Pk. 14-18 Feb 1999, 0°38&apos;S, 76°10&apos;W. DC Darling, ROM 991050 -0.633333 -76.166667 2/14/1999 2/18/1999
Royal Ontario Museum, Toronto, Canada
ROM 002 maya nontype Female</description>
						<LookAt>
							<longitude>-76.166667</longitude>
							<latitude>-0.633333</latitude>
							<altitude>0</altitude>
							<heading>0</heading>
							<tilt>0</tilt>
							<range>1000</range>
							<altitudeMode>relativeToGround</altitudeMode>
						</LookAt>
						<styleUrl>#Sheet1Map60</styleUrl>
						<ExtendedData>
						</ExtendedData>
						<Point>
							<coordinates>-76.166667,-0.633333,0</coordinates>
						</Point>
					</Placemark>
					<Placemark>
						<name>maya nontype USNM 014</name>
						<Snippet maxLines="0"></Snippet>
						<description>Guatamala Polochic R, 22.3, Guat., Barber &amp; Schwarz Coll 15.336297 -89.732437 Schwarz 
National Museum of Natural History, Smithsonian Institution, Washington, DC, US
USNM 014 maya nontype Male</description>
						<LookAt>
							<longitude>-89.732437</longitude>
							<latitude>15.336297</latitude>
							<altitude>0</altitude>
							<heading>0</heading>
							<tilt>0</tilt>
							<range>1000</range>
							<altitudeMode>relativeToGround</altitudeMode>
						</LookAt>
						<styleUrl>#Sheet1Map60</styleUrl>
						<ExtendedData>
						</ExtendedData>
						<Point>
							<coordinates>-89.732437,15.336297,0</coordinates>
						</Point>
					</Placemark>
					<Placemark>
						<name>maya nontype USNM 035</name>
						<Snippet maxLines="0"></Snippet>
						<description>Peru Tingo Maria, IV, V - 1952, P. Araoz -9.314153 -76.006745 Apr-1952 May-1952
National Museum of Natural History, Smithsonian Institution, Washington, DC, US
USNM 035 maya nontype Female</description>
						<LookAt>
							<longitude>-76.006745</longitude>
							<latitude>-9.314152999999999</latitude>
							<altitude>0</altitude>
							<heading>0</heading>
							<tilt>0</tilt>
							<range>1000</range>
							<altitudeMode>relativeToGround</altitudeMode>
						</LookAt>
						<styleUrl>#Sheet1Map60</styleUrl>
						<ExtendedData>
						</ExtendedData>
						<Point>
							<coordinates>-76.006745,-9.314152999999999,0</coordinates>
						</Point>
					</Placemark>
					<Placemark>
						<name>maya nontype USNM 037</name>
						<Snippet maxLines="0"></Snippet>
						<description>Guatemala 25, L. Thiel, S. Sebastian, Retalhuleu 14.567871 -91.649246 1925 
National Museum of Natural History, Smithsonian Institution, Washington, DC, US
USNM 037 maya nontype Female</description>
						<LookAt>
							<longitude>-91.64924600000001</longitude>
							<latitude>14.567871</latitude>
							<altitude>0</altitude>
							<heading>0</heading>
							<tilt>0</tilt>
							<range>1000</range>
							<altitudeMode>relativeToGround</altitudeMode>
						</LookAt>
						<styleUrl>#Sheet1Map60</styleUrl>
						<ExtendedData>
						</ExtendedData>
						<Point>
							<coordinates>-91.64924600000001,14.567871,0</coordinates>
						</Point>
					</Placemark>
					<Placemark>
						<name>maya nontype USNM 038</name>
						<Snippet maxLines="0"></Snippet>
						<description>Panama Cabima, May 17 .11, August Busck 9.129759 -79.527743 5/17/1911 
National Museum of Natural History, Smithsonian Institution, Washington, DC, US
USNM 038 maya nontype Female</description>
						<LookAt>
							<longitude>-79.527743</longitude>
							<latitude>9.129759</latitude>
							<altitude>0</altitude>
							<heading>0</heading>
							<tilt>0</tilt>
							<range>1000</range>
							<altitudeMode>relativeToGround</altitudeMode>
						</LookAt>
						<styleUrl>#Sheet1Map60</styleUrl>
						<ExtendedData>
						</ExtendedData>
						<Point>
							<coordinates>-79.527743,9.129759,0</coordinates>
						</Point>
					</Placemark>
					<Placemark>
						<name>maya nontype USNM 053</name>
						<Snippet maxLines="0"></Snippet>
						<description>Panama Pedro Diaz Farm, Las Sabanas, Nov. 1, 1918. G-349, Dietz and Zetek. 8.573002 -80.6813 Zetek 11/1/1918 
National Museum of Natural History, Smithsonian Institution, Washington, DC, US
USNM 053 maya nontype Male</description>
						<LookAt>
							<longitude>-80.68129999999999</longitude>
							<latitude>8.573002000000001</latitude>
							<altitude>0</altitude>
							<heading>0</heading>
							<tilt>0</tilt>
							<range>1000</range>
							<altitudeMode>relativeToGround</altitudeMode>
						</LookAt>
						<styleUrl>#Sheet1Map60</styleUrl>
						<ExtendedData>
						</ExtendedData>
						<Point>
							<coordinates>-80.68129999999999,8.573002000000001,0</coordinates>
						</Point>
					</Placemark>
					<Placemark>
						<name>maya nontype USNM 067</name>
						<Snippet maxLines="0"></Snippet>
						<description>Costa Rica Quepos, C.R., III-17-1958, M.J. Stelzer, No. 58-17, on cacao 9.429236 -84.163056 3/17/1958 
National Museum of Natural History, Smithsonian Institution, Washington, DC, US
USNM 067 maya nontype Female</description>
						<LookAt>
							<longitude>-84.163056</longitude>
							<latitude>9.429236</latitude>
							<altitude>0</altitude>
							<heading>0</heading>
							<tilt>0</tilt>
							<range>1000</range>
							<altitudeMode>relativeToGround</altitudeMode>
						</LookAt>
						<styleUrl>#Sheet1Map60</styleUrl>
						<ExtendedData>
						</ExtendedData>
						<Point>
							<coordinates>-84.163056,9.429236,0</coordinates>
						</Point>
					</Placemark>
					<Placemark>
						<name>maya nontype ZMHB 002</name>
						<Snippet maxLines="0"></Snippet>
						<description>Mexico Tapachula, Chiapas 14.908892 -92.241002 
Museum für Naturkunde der Humboldt-Universität, Berlin, Germany
ZMHB 002 maya nontype Female</description>
						<LookAt>
							<longitude>-92.241002</longitude>
							<latitude>14.908892</latitude>
							<altitude>0</altitude>
							<heading>0</heading>
							<tilt>0</tilt>
							<range>1000</range>
							<altitudeMode>relativeToGround</altitudeMode>
						</LookAt>
						<styleUrl>#Sheet1Map60</styleUrl>
						<ExtendedData>
						</ExtendedData>
						<Point>
							<coordinates>-92.241002,14.908892,0</coordinates>
						</Point>
					</Placemark>
					<Placemark>
						<name>maya nontype ZMUH 018</name>
						<Snippet maxLines="0"></Snippet>
						<description>Costa Rica Farm Hamburg, am Reventazon, 2.II.1932, F. Nevermann leg., Eing. Nr. 74. 1932 10.25 -83.45 3/30/1928 
Biozentrum Grindel und Zoologisches Museum, Universität Hamburg, Germany
ZMUH 018 maya nontype Female</description>
						<LookAt>
							<longitude>-83.45</longitude>
							<latitude>10.25</latitude>
							<altitude>0</altitude>
							<heading>0</heading>
							<tilt>0</tilt>
							<range>1000</range>
							<altitudeMode>relativeToGround</altitudeMode>
						</LookAt>
						<styleUrl>#Sheet1Map60</styleUrl>
						<ExtendedData>
						</ExtendedData>
						<Point>
							<coordinates>-83.45,10.25,0</coordinates>
						</Point>
					</Placemark>
					<Placemark>
						<name>maya nontype ZMUH 019</name>
						<Snippet maxLines="0"></Snippet>
						<description>Costa Rica Farm Hamburg, am Reventazon, 2.Juli.1934. F. Nevermann leg., Eing. Nr. 146. 1935 10.25 -83.45 7/2/1934 
Biozentrum Grindel und Zoologisches Museum, Universität Hamburg, Germany
ZMUH 019 maya nontype Female</description>
						<LookAt>
							<longitude>-83.45</longitude>
							<latitude>10.25</latitude>
							<altitude>0</altitude>
							<heading>0</heading>
							<tilt>0</tilt>
							<range>1000</range>
							<altitudeMode>relativeToGround</altitudeMode>
						</LookAt>
						<styleUrl>#Sheet1Map60</styleUrl>
						<ExtendedData>
						</ExtendedData>
						<Point>
							<coordinates>-83.45,10.25,0</coordinates>
						</Point>
					</Placemark>
					<Placemark>
						<name>maya nontype GSMC003062</name>
						<Snippet maxLines="0"></Snippet>
						<description>Peru Madre de Dios; Rio Tambopata; Posada Amazonas; Canopy Tower; S12 48 16.6 W69 17 35.3; Sept. 2004; J.R. Cryan -12.804611 -69.293139 9/15/2004 
New York State Museum, Albany, NY
GSMC003062 maya nontype Female</description>
						<LookAt>
							<longitude>-69.293139</longitude>
							<latitude>-12.804611</latitude>
							<altitude>0</altitude>
							<heading>0</heading>
							<tilt>0</tilt>
							<range>1000</range>
							<altitudeMode>relativeToGround</altitudeMode>
						</LookAt>
						<styleUrl>#Sheet1Map60</styleUrl>
						<ExtendedData>
						</ExtendedData>
						<Point>
							<coordinates>-69.293139,-12.804611,0</coordinates>
						</Point>
					</Placemark>
					<Placemark>
						<name>maya nontype FMNH 010</name>
						<Snippet maxLines="0"></Snippet>
						<description>Peru Tingo Maria, 670m, Hyanuce, Peru SA, Nov. 2006 -9.314153, -76.0067451 1/15/2006
Field Museum of Natural History, Chicago, IL
FMNH 010 maya nontype Female</description>
						<LookAt>
							<longitude>-76.006745</longitude>
							<latitude>-9.314153</latitude>
							<altitude>0</altitude>
							<heading>0</heading>
							<tilt>0</tilt>
							<range>1000</range>
							<altitudeMode>relativeToGround</altitudeMode>
						</LookAt>
						<styleUrl>#Sheet1Map60</styleUrl>
						<ExtendedData>
						</ExtendedData>
						<Point>
							<coordinates>-76.006745,-9.314153,0</coordinates>
						</Point>
					</Placemark>
					<Placemark>
						<name>maya nontype FMNH 005</name>
						<Snippet maxLines="0"></Snippet>
						<description>Ecuador 10.VI.67, rec. MAZ, cuenca, Ecuador, A.C. Allyn, Acc. 1969-20 -3.010204, -78.204794 6/10/1967
Field Museum of Natural History, Chicago, IL
FMNH 005 maya nontype Female</description>
						<LookAt>
							<longitude>-78.204794</longitude>
							<latitude>-3.010204</latitude>
							<altitude>0</altitude>
							<heading>0</heading>
							<tilt>0</tilt>
							<range>1000</range>
							<altitudeMode>relativeToGround</altitudeMode>
						</LookAt>
						<styleUrl>#Sheet1Map60</styleUrl>
						<ExtendedData>
						</ExtendedData>
						<Point>
							<coordinates>-78.204794,-3.010204,0</coordinates>
						</Point>
					</Placemark>
				</Folder>
				<Folder>
					<name>stiewei</name>
					<Placemark>
						<name>stiewei Holotype ANSP 017</name>
						<Snippet maxLines="0"></Snippet>
						<description>Colombia Jimenez, W. Colombia, elev. 1600ft. III 1907, M.G. Palmer 2.675931 -77.148414 Mar-1907 
Academy of Natural Sciences, Philadelphia, PA, USA
ANSP 017 stiewei Holotype Female</description>
						<LookAt>
							<longitude>-77.148414</longitude>
							<latitude>2.675931</latitude>
							<altitude>0</altitude>
							<heading>0</heading>
							<tilt>0</tilt>
							<range>1000</range>
							<altitudeMode>relativeToGround</altitudeMode>
						</LookAt>
						<styleUrl>#Sheet1Map7</styleUrl>
						<ExtendedData>
						</ExtendedData>
						<Point>
							<coordinates>-77.148414,2.675931,0</coordinates>
						</Point>
					</Placemark>
					<Placemark>
						<name>stiewei Allotype Copal</name>
						<Snippet maxLines="0"></Snippet>
						<description>Colombia Santander Province 6.641759 -73.653934 1999 
Martin Stiewe Mantodea Collection, London, United Kingdom
Copal stiewei Allotype Male</description>
						<LookAt>
							<longitude>-73.65393400000001</longitude>
							<latitude>6.641759</latitude>
							<altitude>0</altitude>
							<heading>0</heading>
							<tilt>0</tilt>
							<range>1000</range>
							<altitudeMode>relativeToGround</altitudeMode>
						</LookAt>
						<styleUrl>#Sheet1Map7</styleUrl>
						<ExtendedData>
						</ExtendedData>
						<Point>
							<coordinates>-73.65393400000001,6.641759,0</coordinates>
						</Point>
					</Placemark>
					<Placemark>
						<name>stiewei Paratype N/A</name>
						<Snippet maxLines="0"></Snippet>
						<description>Colombia ANTIOQUIA: Maceo, to 1600 masl, ♀, 16-XII-2003, E. Henao leg (CJASE, Manizales) 6.550551 -74.778359 12/16/2003 
Collection Julian A. Salazar E, Manizales, Colombia
N/A stiewei Paratype Female</description>
						<LookAt>
							<longitude>-74.778359</longitude>
							<latitude>6.550551</latitude>
							<altitude>0</altitude>
							<heading>0</heading>
							<tilt>0</tilt>
							<range>1000</range>
							<altitudeMode>relativeToGround</altitudeMode>
						</LookAt>
						<styleUrl>#Sheet1Map7</styleUrl>
						<ExtendedData>
						</ExtendedData>
						<Point>
							<coordinates>-74.778359,6.550551,0</coordinates>
						</Point>
					</Placemark>
				</Folder>
				<Folder>
					<name>tessae</name>
					<Placemark>
						<name>tessae Paratype ANSP 108</name>
						<Snippet maxLines="0"></Snippet>
						<description>Brazil Santarem, July. 1919, S.M. Klages. Acct. 6324 -2.465914 -54.701313 Jul-1919 
Academy of Natural Sciences, Philadelphia, PA, USA
ANSP 108 tessae Paratype Female</description>
						<LookAt>
							<longitude>-54.701313</longitude>
							<latitude>-2.465914</latitude>
							<altitude>0</altitude>
							<heading>0</heading>
							<tilt>0</tilt>
							<range>1000</range>
							<altitudeMode>relativeToGround</altitudeMode>
						</LookAt>
						<styleUrl>#Sheet1Map8</styleUrl>
						<ExtendedData>
						</ExtendedData>
						<Point>
							<coordinates>-54.701313,-2.465914,0</coordinates>
						</Point>
					</Placemark>
					<Placemark>
						<name>tessae Paratype ANSP 109</name>
						<Snippet maxLines="0"></Snippet>
						<description>Brazil Santarem, July. 1919, S.M. Klages. Acct. 6324 -2.465914 -54.701313 Jul-1919 
Academy of Natural Sciences, Philadelphia, PA, USA
ANSP 109 tessae Paratype Male</description>
						<LookAt>
							<longitude>-54.701313</longitude>
							<latitude>-2.465914</latitude>
							<altitude>0</altitude>
							<heading>0</heading>
							<tilt>0</tilt>
							<range>1000</range>
							<altitudeMode>relativeToGround</altitudeMode>
						</LookAt>
						<styleUrl>#Sheet1Map8</styleUrl>
						<ExtendedData>
						</ExtendedData>
						<Point>
							<coordinates>-54.701313,-2.465914,0</coordinates>
						</Point>
					</Placemark>
					<Placemark>
						<name>tessae Paratype ANSP 110</name>
						<Snippet maxLines="0"></Snippet>
						<description>Brazil Santarem, July. 1919, S.M. Klages. Acct. 6324 -2.465914 -54.701313 Jul-1919 
Academy of Natural Sciences, Philadelphia, PA, USA
ANSP 110 tessae Paratype Male</description>
						<LookAt>
							<longitude>-54.701313</longitude>
							<latitude>-2.465914</latitude>
							<altitude>0</altitude>
							<heading>0</heading>
							<tilt>0</tilt>
							<range>1000</range>
							<altitudeMode>relativeToGround</altitudeMode>
						</LookAt>
						<styleUrl>#Sheet1Map8</styleUrl>
						<ExtendedData>
						</ExtendedData>
						<Point>
							<coordinates>-54.701313,-2.465914,0</coordinates>
						</Point>
					</Placemark>
					<Placemark>
						<name>tessae Allotype ANSP 111</name>
						<Snippet maxLines="0"></Snippet>
						<description>Brazil Santarem, July. 1919, S.M. Klages. Acct. 6324 -2.465914 -54.701313 Jul-1919 
Academy of Natural Sciences, Philadelphia, PA, USA
ANSP 111 tessae Allotype Female</description>
						<LookAt>
							<longitude>-54.701313</longitude>
							<latitude>-2.465914</latitude>
							<altitude>0</altitude>
							<heading>0</heading>
							<tilt>0</tilt>
							<range>1000</range>
							<altitudeMode>relativeToGround</altitudeMode>
						</LookAt>
						<styleUrl>#Sheet1Map8</styleUrl>
						<ExtendedData>
						</ExtendedData>
						<Point>
							<coordinates>-54.701313,-2.465914,0</coordinates>
						</Point>
					</Placemark>
					<Placemark>
						<name>tessae Paratype ANSP 112</name>
						<Snippet maxLines="0"></Snippet>
						<description>Brazil Santarem, July. 1919, S.M. Klages. Acct. 6324 -2.465914 -54.701313 Jul-1919 
Academy of Natural Sciences, Philadelphia, PA, USA
ANSP 112 tessae Paratype Female</description>
						<LookAt>
							<longitude>-54.701313</longitude>
							<latitude>-2.465914</latitude>
							<altitude>0</altitude>
							<heading>0</heading>
							<tilt>0</tilt>
							<range>1000</range>
							<altitudeMode>relativeToGround</altitudeMode>
						</LookAt>
						<styleUrl>#Sheet1Map8</styleUrl>
						<ExtendedData>
						</ExtendedData>
						<Point>
							<coordinates>-54.701313,-2.465914,0</coordinates>
						</Point>
					</Placemark>
					<Placemark>
						<name>tessae Paratype ANSP 113</name>
						<Snippet maxLines="0"></Snippet>
						<description>Brazil Santarem, Oct. 1919, Carn. Mus. Acc. 6543 -2.465914 -54.701313 Oct-1919 
Academy of Natural Sciences, Philadelphia, PA, USA
ANSP 113 tessae Paratype Female</description>
						<LookAt>
							<longitude>-54.701313</longitude>
							<latitude>-2.465914</latitude>
							<altitude>0</altitude>
							<heading>0</heading>
							<tilt>0</tilt>
							<range>1000</range>
							<altitudeMode>relativeToGround</altitudeMode>
						</LookAt>
						<styleUrl>#Sheet1Map8</styleUrl>
						<ExtendedData>
						</ExtendedData>
						<Point>
							<coordinates>-54.701313,-2.465914,0</coordinates>
						</Point>
					</Placemark>
					<Placemark>
						<name>tessae Paratype GSMC000261</name>
						<Snippet maxLines="0"></Snippet>
						<description>Peru Rio Tambopata, Explorer&apos;s Inn- Rio Tower, S 12°50.208&apos;, W 069°17.603&apos;, 10-XII-2003, Svenson -12.8368 -69.293383 12/10/2003 
Monte L. Bean Life Science Museum, Brigham Young University, Provo, Utah, USA
GSMC000261 tessae Paratype Female</description>
						<LookAt>
							<longitude>-69.29338300000001</longitude>
							<latitude>-12.8368</latitude>
							<altitude>0</altitude>
							<heading>0</heading>
							<tilt>0</tilt>
							<range>1000</range>
							<altitudeMode>relativeToGround</altitudeMode>
						</LookAt>
						<styleUrl>#Sheet1Map8</styleUrl>
						<ExtendedData>
						</ExtendedData>
						<Point>
							<coordinates>-69.29338300000001,-12.8368,0</coordinates>
						</Point>
					</Placemark>
					<Placemark>
						<name>tessae Holotype GSMC000263</name>
						<Snippet maxLines="0"></Snippet>
						<description>Bolivia La Paz Dept., Ituralde Prov., San Miguel, 14°30.602&apos; S, 67°29.555&apos; W, 24-30 Sept 2007, Coll: K.B. Miller et al. -14.510033 -67.492583 9/24/2007 9/30/2007
The Cleveland Museum of Natural History, Cleveland, OH, USA
GSMC000263 tessae Holotype Male</description>
						<LookAt>
							<longitude>-67.492583</longitude>
							<latitude>-14.510033</latitude>
							<altitude>0</altitude>
							<heading>0</heading>
							<tilt>0</tilt>
							<range>1000</range>
							<altitudeMode>relativeToGround</altitudeMode>
						</LookAt>
						<styleUrl>#Sheet1Map8</styleUrl>
						<ExtendedData>
						</ExtendedData>
						<Point>
							<coordinates>-67.492583,-14.510033,0</coordinates>
						</Point>
					</Placemark>
					<Placemark>
						<name>tessae Paratype GSMC000268</name>
						<Snippet maxLines="0"></Snippet>
						<description>Bolivia La Paz Dept., Ituralde Prov., San Miguel, 14°30.602&apos; S, 67°29.555&apos; W, 24-30 Sept 2007, Coll: K.B. Miller et al. -14.510033 -67.492583 9/24/2007 9/30/2007
The Cleveland Museum of Natural History, Cleveland, OH, USA
GSMC000268 tessae Paratype Male</description>
						<LookAt>
							<longitude>-67.492583</longitude>
							<latitude>-14.510033</latitude>
							<altitude>0</altitude>
							<heading>0</heading>
							<tilt>0</tilt>
							<range>1000</range>
							<altitudeMode>relativeToGround</altitudeMode>
						</LookAt>
						<styleUrl>#Sheet1Map8</styleUrl>
						<ExtendedData>
						</ExtendedData>
						<Point>
							<coordinates>-67.492583,-14.510033,0</coordinates>
						</Point>
					</Placemark>
					<Placemark>
						<name>tessae Paratype MNHN 020</name>
						<Snippet maxLines="0"></Snippet>
						<description>Brazil Amazonas Reserva Biologica do Cuieiras, 50 km. N. Manaus, 15-IV- AU 15-V-1981, M. Descamps -2.599556 -60.210631 4/15/1981 5/15/1981
Muséum national d’Histoire naturelle, Paris, France
MNHN 020 tessae Paratype Female</description>
						<LookAt>
							<longitude>-60.210631</longitude>
							<latitude>-2.599556</latitude>
							<altitude>0</altitude>
							<heading>0</heading>
							<tilt>0</tilt>
							<range>1000</range>
							<altitudeMode>relativeToGround</altitudeMode>
						</LookAt>
						<styleUrl>#Sheet1Map8</styleUrl>
						<ExtendedData>
						</ExtendedData>
						<Point>
							<coordinates>-60.21063099999999,-2.599556,0</coordinates>
						</Point>
					</Placemark>
					<Placemark>
						<name>tessae Paratype MNHN 086</name>
						<Snippet maxLines="0"></Snippet>
						<description>Brazil Para, Ile de Mosqueiro, 11-9-83, male + female accouples sur trone -1.157643 -48.465362 11/9/1983 
Muséum national d’Histoire naturelle, Paris, France
MNHN 086 tessae Paratype Male</description>
						<LookAt>
							<longitude>-48.465362</longitude>
							<latitude>-1.157643</latitude>
							<altitude>0</altitude>
							<heading>0</heading>
							<tilt>0</tilt>
							<range>1000</range>
							<altitudeMode>relativeToGround</altitudeMode>
						</LookAt>
						<styleUrl>#Sheet1Map8</styleUrl>
						<ExtendedData>
						</ExtendedData>
						<Point>
							<coordinates>-48.46536199999999,-1.157643,0</coordinates>
						</Point>
					</Placemark>
					<Placemark>
						<name>tessae Paratype MNHN 087</name>
						<Snippet maxLines="0"></Snippet>
						<description>Brazil Para, Ile de Mosqueiro, 11-9-83, male + female accouples sur trone -1.157643 -48.465362 11/9/1983 
Muséum national d’Histoire naturelle, Paris, France
MNHN 087 tessae Paratype Female</description>
						<LookAt>
							<longitude>-48.465362</longitude>
							<latitude>-1.157643</latitude>
							<altitude>0</altitude>
							<heading>0</heading>
							<tilt>0</tilt>
							<range>1000</range>
							<altitudeMode>relativeToGround</altitudeMode>
						</LookAt>
						<styleUrl>#Sheet1Map8</styleUrl>
						<ExtendedData>
						</ExtendedData>
						<Point>
							<coordinates>-48.46536199999999,-1.157643,0</coordinates>
						</Point>
					</Placemark>
					<Placemark>
						<name>tessae Paratype USNM 007</name>
						<Snippet maxLines="0"></Snippet>
						<description>Brazil Para: Rio Xingu, Camp (52°22&apos;W, 3°39&apos;S), ca 60 km S. Altamira, 8-12 Oct 1986, P. Spangler &amp; O. Flint -3.65 -52.366667 Flint, O. 10/8/1986 10/12/1986
National Museum of Natural History, Smithsonian Institution, Washington, DC, US
USNM 007 tessae Paratype Male</description>
						<LookAt>
							<longitude>-52.366667</longitude>
							<latitude>-3.65</latitude>
							<altitude>0</altitude>
							<heading>0</heading>
							<tilt>0</tilt>
							<range>1000</range>
							<altitudeMode>relativeToGround</altitudeMode>
						</LookAt>
						<styleUrl>#Sheet1Map8</styleUrl>
						<ExtendedData>
						</ExtendedData>
						<Point>
							<coordinates>-52.366667,-3.65,0</coordinates>
						</Point>
					</Placemark>
					<Placemark>
						<name>tessae Paratype USNM 008</name>
						<Snippet maxLines="0"></Snippet>
						<description>Brazil Para: Rio Xingu, Camp (52°22&apos;W, 3°39&apos;S), ca 60 km S. Altamira, 8-12 Oct 1986, P. Spangler &amp; O. Flint -3.65 -52.366667 Flint, O. 10/17/1986 10/18/1986
National Museum of Natural History, Smithsonian Institution, Washington, DC, US
USNM 008 tessae Paratype Male</description>
						<LookAt>
							<longitude>-52.366667</longitude>
							<latitude>-3.65</latitude>
							<altitude>0</altitude>
							<heading>0</heading>
							<tilt>0</tilt>
							<range>1000</range>
							<altitudeMode>relativeToGround</altitudeMode>
						</LookAt>
						<styleUrl>#Sheet1Map8</styleUrl>
						<ExtendedData>
						</ExtendedData>
						<Point>
							<coordinates>-52.366667,-3.65,0</coordinates>
						</Point>
					</Placemark>
					<Placemark>
						<name>tessae Paratype USNM 069</name>
						<Snippet maxLines="0"></Snippet>
						<description>Peru Rio Tambopata Res., 30 km (air) SW Pto. Maldonado, 290 m, 12°50&apos;S, 69°17&apos;W; Smithsonian Institution Canopy Fogging Project, T.L. Erwin et al., colls. 07 May 89, 05/02/051 -12.833333 -69.283333 5/7/1989 
National Museum of Natural History, Smithsonian Institution, Washington, DC, US
USNM 069 tessae Paratype Male</description>
						<LookAt>
							<longitude>-69.283333</longitude>
							<latitude>-12.833333</latitude>
							<altitude>0</altitude>
							<heading>0</heading>
							<tilt>0</tilt>
							<range>1000</range>
							<altitudeMode>relativeToGround</altitudeMode>
						</LookAt>
						<styleUrl>#Sheet1Map8</styleUrl>
						<ExtendedData>
						</ExtendedData>
						<Point>
							<coordinates>-69.283333,-12.833333,0</coordinates>
						</Point>
					</Placemark>
					<Placemark>
						<name>tessae Paratype USNM 070</name>
						<Snippet maxLines="0"></Snippet>
						<description>Peru Madre de Dios, Rio Tambopata Res., 30 km (air) SW Pto. Maldonado, 290 m, 12°50&apos;S, 69°17&apos;W; Smithsonian Institution Canopy Fogging Project, T.L. Erwin et al., colls. 08 Nov 83 May 89, 04/01/072 -12.833333 -69.283333 11/8/1983 
National Museum of Natural History, Smithsonian Institution, Washington, DC, US
USNM 070 tessae Paratype Female</description>
						<LookAt>
							<longitude>-69.283333</longitude>
							<latitude>-12.833333</latitude>
							<altitude>0</altitude>
							<heading>0</heading>
							<tilt>0</tilt>
							<range>1000</range>
							<altitudeMode>relativeToGround</altitudeMode>
						</LookAt>
						<styleUrl>#Sheet1Map8</styleUrl>
						<ExtendedData>
						</ExtendedData>
						<Point>
							<coordinates>-69.283333,-12.833333,0</coordinates>
						</Point>
					</Placemark>
					<Placemark>
						<name>tessae Paratype GSMC000317</name>
						<Snippet maxLines="0"></Snippet>
						<description>Bolivia La Paz Dept., Ituralde Prov., San Miguel, 14°30.602&apos; S, 67°29.555&apos; W, 24-30 Sept 2007, Coll: K.B. Miller et al. -14.510033 -67.492583 9/24/2007 9/30/2007
The Cleveland Museum of Natural History, Cleveland, OH, USA
GSMC000317 tessae Paratype Male</description>
						<LookAt>
							<longitude>-67.492583</longitude>
							<latitude>-14.510033</latitude>
							<altitude>0</altitude>
							<heading>0</heading>
							<tilt>0</tilt>
							<range>1000</range>
							<altitudeMode>relativeToGround</altitudeMode>
						</LookAt>
						<styleUrl>#Sheet1Map8</styleUrl>
						<ExtendedData>
						</ExtendedData>
						<Point>
							<coordinates>-67.492583,-14.510033,0</coordinates>
						</Point>
					</Placemark>
				</Folder>
				<Folder>
					<name>trinidadensis</name>
					<Placemark>
						<name>trinidadensis Paratype AMNH 029</name>
						<Snippet maxLines="0"></Snippet>
						<description>Trinidad W.I., Trinidad: Arima Vall. A.W.N.C. 7/15/78, R.A. Mendez 10.661851 -61.289723 7/15/1978 
American Museum of Natural History, New York, NY, USA
AMNH 029 trinidadensis Paratype Male</description>
						<LookAt>
							<longitude>-61.289723</longitude>
							<latitude>10.661851</latitude>
							<altitude>0</altitude>
							<heading>0</heading>
							<tilt>0</tilt>
							<range>1000</range>
							<altitudeMode>relativeToGround</altitudeMode>
						</LookAt>
						<styleUrl>#msn_M</styleUrl>
						<ExtendedData>
						</ExtendedData>
						<Point>
							<coordinates>-61.28972300000001,10.661851,0</coordinates>
						</Point>
					</Placemark>
					<Placemark>
						<name>trinidadensis Paratype ANSP 001</name>
						<Snippet maxLines="0"></Snippet>
						<description>Trinidad 10 I &apos;52, F. Schrader, 697 10.240326 -61.21702 1/10/1952 
Academy of Natural Sciences, Philadelphia, PA, USA
ANSP 001 trinidadensis Paratype Female</description>
						<LookAt>
							<longitude>-61.21702</longitude>
							<latitude>10.240326</latitude>
							<altitude>0</altitude>
							<heading>0</heading>
							<tilt>0</tilt>
							<range>1000</range>
							<altitudeMode>relativeToGround</altitudeMode>
						</LookAt>
						<styleUrl>#Sheet1Map9</styleUrl>
						<ExtendedData>
						</ExtendedData>
						<Point>
							<coordinates>-61.21702000000001,10.240326,0</coordinates>
						</Point>
					</Placemark>
					<Placemark>
						<name>trinidadensis Paratype ANSP 002</name>
						<Snippet maxLines="0"></Snippet>
						<description>Trinidad 18 I &apos;52, F. Schrader, 715 10.240326 -61.21702 1/18/1952 
Academy of Natural Sciences, Philadelphia, PA, USA
ANSP 002 trinidadensis Paratype Male</description>
						<LookAt>
							<longitude>-61.21702</longitude>
							<latitude>10.240326</latitude>
							<altitude>0</altitude>
							<heading>0</heading>
							<tilt>0</tilt>
							<range>1000</range>
							<altitudeMode>relativeToGround</altitudeMode>
						</LookAt>
						<styleUrl>#Sheet1Map9</styleUrl>
						<ExtendedData>
						</ExtendedData>
						<Point>
							<coordinates>-61.21702000000001,10.240326,0</coordinates>
						</Point>
					</Placemark>
					<Placemark>
						<name>trinidadensis Paratype ANSP 003</name>
						<Snippet maxLines="0"></Snippet>
						<description>Trinidad 17 I &apos;52, F. Schrader, 711 10.240326 -61.21702 1/17/1952 
Academy of Natural Sciences, Philadelphia, PA, USA
ANSP 003 trinidadensis Paratype Male</description>
						<LookAt>
							<longitude>-61.21702</longitude>
							<latitude>10.240326</latitude>
							<altitude>0</altitude>
							<heading>0</heading>
							<tilt>0</tilt>
							<range>1000</range>
							<altitudeMode>relativeToGround</altitudeMode>
						</LookAt>
						<styleUrl>#Sheet1Map9</styleUrl>
						<ExtendedData>
						</ExtendedData>
						<Point>
							<coordinates>-61.21702000000001,10.240326,0</coordinates>
						</Point>
					</Placemark>
					<Placemark>
						<name>trinidadensis Paratype ANSP 004</name>
						<Snippet maxLines="0"></Snippet>
						<description>Trinidad 18 I &apos;52, F. Schrader, 723 10.240326 -61.21702 1/18/1952 
Academy of Natural Sciences, Philadelphia, PA, USA
ANSP 004 trinidadensis Paratype Male</description>
						<LookAt>
							<longitude>-61.21702</longitude>
							<latitude>10.240326</latitude>
							<altitude>0</altitude>
							<heading>0</heading>
							<tilt>0</tilt>
							<range>1000</range>
							<altitudeMode>relativeToGround</altitudeMode>
						</LookAt>
						<styleUrl>#Sheet1Map9</styleUrl>
						<ExtendedData>
						</ExtendedData>
						<Point>
							<coordinates>-61.21702000000001,10.240326,0</coordinates>
						</Point>
					</Placemark>
					<Placemark>
						<name>trinidadensis Paratype ANSP 005</name>
						<Snippet maxLines="0"></Snippet>
						<description>Trinidad 11 I &apos;52, F. Schrader, 781 10.240326 -61.21702 1/11/1952 
Academy of Natural Sciences, Philadelphia, PA, USA
ANSP 005 trinidadensis Paratype Male</description>
						<LookAt>
							<longitude>-61.21702</longitude>
							<latitude>10.240326</latitude>
							<altitude>0</altitude>
							<heading>0</heading>
							<tilt>0</tilt>
							<range>1000</range>
							<altitudeMode>relativeToGround</altitudeMode>
						</LookAt>
						<styleUrl>#Sheet1Map9</styleUrl>
						<ExtendedData>
						</ExtendedData>
						<Point>
							<coordinates>-61.21702000000001,10.240326,0</coordinates>
						</Point>
					</Placemark>
					<Placemark>
						<name>trinidadensis Paratype ANSP 006</name>
						<Snippet maxLines="0"></Snippet>
						<description>Trinidad 18 I &apos;52, F. Schrader, 725 10.240326 -61.21702 1/18/1952 
Academy of Natural Sciences, Philadelphia, PA, USA
ANSP 006 trinidadensis Paratype Female</description>
						<LookAt>
							<longitude>-61.21702</longitude>
							<latitude>10.240326</latitude>
							<altitude>0</altitude>
							<heading>0</heading>
							<tilt>0</tilt>
							<range>1000</range>
							<altitudeMode>relativeToGround</altitudeMode>
						</LookAt>
						<styleUrl>#Sheet1Map9</styleUrl>
						<ExtendedData>
						</ExtendedData>
						<Point>
							<coordinates>-61.21702000000001,10.240326,0</coordinates>
						</Point>
					</Placemark>
					<Placemark>
						<name>trinidadensis Paratype ANSP 007</name>
						<Snippet maxLines="0"></Snippet>
						<description>Trinidad 18 I &apos;52, F. Schrader, 724 10.240326 -61.21702 1/18/1952 
Academy of Natural Sciences, Philadelphia, PA, USA
ANSP 007 trinidadensis Paratype Female</description>
						<LookAt>
							<longitude>-61.21702</longitude>
							<latitude>10.240326</latitude>
							<altitude>0</altitude>
							<heading>0</heading>
							<tilt>0</tilt>
							<range>1000</range>
							<altitudeMode>relativeToGround</altitudeMode>
						</LookAt>
						<styleUrl>#Sheet1Map9</styleUrl>
						<ExtendedData>
						</ExtendedData>
						<Point>
							<coordinates>-61.21702000000001,10.240326,0</coordinates>
						</Point>
					</Placemark>
					<Placemark>
						<name>trinidadensis Paratype ANSP 008</name>
						<Snippet maxLines="0"></Snippet>
						<description>Trinidad 17 I &apos;52, F. Schrader, 710 10.240326 -61.21702 1/17/1952 
Academy of Natural Sciences, Philadelphia, PA, USA
ANSP 008 trinidadensis Paratype Male</description>
						<LookAt>
							<longitude>-61.21702</longitude>
							<latitude>10.240326</latitude>
							<altitude>0</altitude>
							<heading>0</heading>
							<tilt>0</tilt>
							<range>1000</range>
							<altitudeMode>relativeToGround</altitudeMode>
						</LookAt>
						<styleUrl>#Sheet1Map9</styleUrl>
						<ExtendedData>
						</ExtendedData>
						<Point>
							<coordinates>-61.21702000000001,10.240326,0</coordinates>
						</Point>
					</Placemark>
					<Placemark>
						<name>trinidadensis Paratype ANSP 009</name>
						<Snippet maxLines="0"></Snippet>
						<description>Trinidad 17 I &apos;52, F. Schrader, 712 10.240326 -61.21702 1/17/1952 
Academy of Natural Sciences, Philadelphia, PA, USA
ANSP 009 trinidadensis Paratype Male</description>
						<LookAt>
							<longitude>-61.21702</longitude>
							<latitude>10.240326</latitude>
							<altitude>0</altitude>
							<heading>0</heading>
							<tilt>0</tilt>
							<range>1000</range>
							<altitudeMode>relativeToGround</altitudeMode>
						</LookAt>
						<styleUrl>#Sheet1Map9</styleUrl>
						<ExtendedData>
						</ExtendedData>
						<Point>
							<coordinates>-61.21702000000001,10.240326,0</coordinates>
						</Point>
					</Placemark>
					<Placemark>
						<name>trinidadensis Paratype ANSP 014</name>
						<Snippet maxLines="0"></Snippet>
						<description>Trinidad 15 I &apos;52, F. Schrader, 699 10.240326 -61.21702 1/15/1952 
Academy of Natural Sciences, Philadelphia, PA, USA
ANSP 014 trinidadensis Paratype Male</description>
						<LookAt>
							<longitude>-61.21702</longitude>
							<latitude>10.240326</latitude>
							<altitude>0</altitude>
							<heading>0</heading>
							<tilt>0</tilt>
							<range>1000</range>
							<altitudeMode>relativeToGround</altitudeMode>
						</LookAt>
						<styleUrl>#Sheet1Map9</styleUrl>
						<ExtendedData>
						</ExtendedData>
						<Point>
							<coordinates>-61.21702000000001,10.240326,0</coordinates>
						</Point>
					</Placemark>
					<Placemark>
						<name>trinidadensis Paratype ANSP 015</name>
						<Snippet maxLines="0"></Snippet>
						<description>Trinidad 18 I &apos;52, F. Schrader, 722 10.240326 -61.21702 1/18/1952 
Academy of Natural Sciences, Philadelphia, PA, USA
ANSP 015 trinidadensis Paratype Male</description>
						<LookAt>
							<longitude>-61.21702</longitude>
							<latitude>10.240326</latitude>
							<altitude>0</altitude>
							<heading>0</heading>
							<tilt>0</tilt>
							<range>1000</range>
							<altitudeMode>relativeToGround</altitudeMode>
						</LookAt>
						<styleUrl>#Sheet1Map9</styleUrl>
						<ExtendedData>
						</ExtendedData>
						<Point>
							<coordinates>-61.21702000000001,10.240326,0</coordinates>
						</Point>
					</Placemark>
					<Placemark>
						<name>trinidadensis Paratype ANSP 022</name>
						<Snippet maxLines="0"></Snippet>
						<description>Trinidad 17 I &apos;52, F. Schrader, 713 10.240326 -61.21702 1/17/1952 
Academy of Natural Sciences, Philadelphia, PA, USA
ANSP 022 trinidadensis Paratype Male</description>
						<LookAt>
							<longitude>-61.21702</longitude>
							<latitude>10.240326</latitude>
							<altitude>0</altitude>
							<heading>0</heading>
							<tilt>0</tilt>
							<range>1000</range>
							<altitudeMode>relativeToGround</altitudeMode>
						</LookAt>
						<styleUrl>#Sheet1Map9</styleUrl>
						<ExtendedData>
						</ExtendedData>
						<Point>
							<coordinates>-61.21702000000001,10.240326,0</coordinates>
						</Point>
					</Placemark>
					<Placemark>
						<name>trinidadensis Paratype ANSP 023</name>
						<Snippet maxLines="0"></Snippet>
						<description>Trinidad 17 I &apos;52, F. Schrader, 714 10.240326 -61.21702 1/17/1952 
Academy of Natural Sciences, Philadelphia, PA, USA
ANSP 023 trinidadensis Paratype Female</description>
						<LookAt>
							<longitude>-61.21702</longitude>
							<latitude>10.240326</latitude>
							<altitude>0</altitude>
							<heading>0</heading>
							<tilt>0</tilt>
							<range>1000</range>
							<altitudeMode>relativeToGround</altitudeMode>
						</LookAt>
						<styleUrl>#Sheet1Map9</styleUrl>
						<ExtendedData>
						</ExtendedData>
						<Point>
							<coordinates>-61.21702000000001,10.240326,0</coordinates>
						</Point>
					</Placemark>
					<Placemark>
						<name>trinidadensis Paratype ANSP 024</name>
						<Snippet maxLines="0"></Snippet>
						<description>Trinidad Arima Valley, B.W.I. 6-II-1952, Tropical Research Station, New York Zool Society 10.661851 -61.289723 2/6/1952 
Academy of Natural Sciences, Philadelphia, PA, USA
ANSP 024 trinidadensis Paratype Female</description>
						<LookAt>
							<longitude>-61.289723</longitude>
							<latitude>10.661851</latitude>
							<altitude>0</altitude>
							<heading>0</heading>
							<tilt>0</tilt>
							<range>1000</range>
							<altitudeMode>relativeToGround</altitudeMode>
						</LookAt>
						<styleUrl>#Sheet1Map9</styleUrl>
						<ExtendedData>
						</ExtendedData>
						<Point>
							<coordinates>-61.28972300000001,10.661851,0</coordinates>
						</Point>
					</Placemark>
					<Placemark>
						<name>trinidadensis Paratype ANSP 026</name>
						<Snippet maxLines="0"></Snippet>
						<description>Trinidad 18 I &apos;52, F. Schrader, 721 10.240326 -61.21702 1/18/1952 
Academy of Natural Sciences, Philadelphia, PA, USA
ANSP 026 trinidadensis Paratype Male</description>
						<LookAt>
							<longitude>-61.21702</longitude>
							<latitude>10.240326</latitude>
							<altitude>0</altitude>
							<heading>0</heading>
							<tilt>0</tilt>
							<range>1000</range>
							<altitudeMode>relativeToGround</altitudeMode>
						</LookAt>
						<styleUrl>#Sheet1Map9</styleUrl>
						<ExtendedData>
						</ExtendedData>
						<Point>
							<coordinates>-61.21702000000001,10.240326,0</coordinates>
						</Point>
					</Placemark>
					<Placemark>
						<name>trinidadensis Paratype ANSP 027</name>
						<Snippet maxLines="0"></Snippet>
						<description>Trinidad Arima Valley, B.W.I. 7-II-1952, Tropical Research Station, New York Zool Society 10.661851 -61.289723 2/7/1952 
Academy of Natural Sciences, Philadelphia, PA, USA
ANSP 027 trinidadensis Paratype Female</description>
						<LookAt>
							<longitude>-61.289723</longitude>
							<latitude>10.661851</latitude>
							<altitude>0</altitude>
							<heading>0</heading>
							<tilt>0</tilt>
							<range>1000</range>
							<altitudeMode>relativeToGround</altitudeMode>
						</LookAt>
						<styleUrl>#Sheet1Map9</styleUrl>
						<ExtendedData>
						</ExtendedData>
						<Point>
							<coordinates>-61.28972300000001,10.661851,0</coordinates>
						</Point>
					</Placemark>
					<Placemark>
						<name>trinidadensis Paratype ANSP 028</name>
						<Snippet maxLines="0"></Snippet>
						<description>Trinidad Arima Valley, B.W.I. 10-II-1952, Tropical Research Station, New York Zool Society 10.661851 -61.289723 2/10/1952 
Academy of Natural Sciences, Philadelphia, PA, USA
ANSP 028 trinidadensis Paratype Female</description>
						<LookAt>
							<longitude>-61.289723</longitude>
							<latitude>10.661851</latitude>
							<altitude>0</altitude>
							<heading>0</heading>
							<tilt>0</tilt>
							<range>1000</range>
							<altitudeMode>relativeToGround</altitudeMode>
						</LookAt>
						<styleUrl>#Sheet1Map9</styleUrl>
						<ExtendedData>
						</ExtendedData>
						<Point>
							<coordinates>-61.28972300000001,10.661851,0</coordinates>
						</Point>
					</Placemark>
					<Placemark>
						<name>trinidadensis Paratype ANSP 029</name>
						<Snippet maxLines="0"></Snippet>
						<description>Trinidad Arima Valley, B.W.I. 10-II-1952, Tropical Research Station, New York Zool Society 10.661851 -61.289723 2/10/1952 
Academy of Natural Sciences, Philadelphia, PA, USA
ANSP 029 trinidadensis Paratype Male</description>
						<LookAt>
							<longitude>-61.289723</longitude>
							<latitude>10.661851</latitude>
							<altitude>0</altitude>
							<heading>0</heading>
							<tilt>0</tilt>
							<range>1000</range>
							<altitudeMode>relativeToGround</altitudeMode>
						</LookAt>
						<styleUrl>#Sheet1Map9</styleUrl>
						<ExtendedData>
						</ExtendedData>
						<Point>
							<coordinates>-61.28972300000001,10.661851,0</coordinates>
						</Point>
					</Placemark>
					<Placemark>
						<name>trinidadensis Paratype ANSP 030</name>
						<Snippet maxLines="0"></Snippet>
						<description>Trinidad Arima Valley, B.W.I. 7-II-1952, Tropical Research Station, New York Zool Society 10.661851 -61.289723 2/7/1952 
Academy of Natural Sciences, Philadelphia, PA, USA
ANSP 030 trinidadensis Paratype Male</description>
						<LookAt>
							<longitude>-61.289723</longitude>
							<latitude>10.661851</latitude>
							<altitude>0</altitude>
							<heading>0</heading>
							<tilt>0</tilt>
							<range>1000</range>
							<altitudeMode>relativeToGround</altitudeMode>
						</LookAt>
						<styleUrl>#Sheet1Map9</styleUrl>
						<ExtendedData>
						</ExtendedData>
						<Point>
							<coordinates>-61.28972300000001,10.661851,0</coordinates>
						</Point>
					</Placemark>
					<Placemark>
						<name>trinidadensis Paratype ANSP 032</name>
						<Snippet maxLines="0"></Snippet>
						<description>Trinidad 19 I &apos;52, F. Schrader, 717 10.240326 -61.21702 1/19/1952 
Academy of Natural Sciences, Philadelphia, PA, USA
ANSP 032 trinidadensis Paratype Female</description>
						<LookAt>
							<longitude>-61.21702</longitude>
							<latitude>10.240326</latitude>
							<altitude>0</altitude>
							<heading>0</heading>
							<tilt>0</tilt>
							<range>1000</range>
							<altitudeMode>relativeToGround</altitudeMode>
						</LookAt>
						<styleUrl>#Sheet1Map9</styleUrl>
						<ExtendedData>
						</ExtendedData>
						<Point>
							<coordinates>-61.21702000000001,10.240326,0</coordinates>
						</Point>
					</Placemark>
					<Placemark>
						<name>trinidadensis Paratype ANSP 034</name>
						<Snippet maxLines="0"></Snippet>
						<description>Trinidad Nov. 1940, St. Augustine, BWI, H.S. Darling 10.659048 -61.398679 Nov-1940 
Academy of Natural Sciences, Philadelphia, PA, USA
ANSP 034 trinidadensis Paratype Male</description>
						<LookAt>
							<longitude>-61.398679</longitude>
							<latitude>10.659048</latitude>
							<altitude>0</altitude>
							<heading>0</heading>
							<tilt>0</tilt>
							<range>1000</range>
							<altitudeMode>relativeToGround</altitudeMode>
						</LookAt>
						<styleUrl>#Sheet1Map9</styleUrl>
						<ExtendedData>
						</ExtendedData>
						<Point>
							<coordinates>-61.398679,10.659048,0</coordinates>
						</Point>
					</Placemark>
					<Placemark>
						<name>trinidadensis Holotype ANSP 035</name>
						<Snippet maxLines="0"></Snippet>
						<description>Trinidad 17 I &apos;52, F. Schrader, 709 10.240326 -61.21702 1/17/1952 
Academy of Natural Sciences, Philadelphia, PA, USA
ANSP 035 trinidadensis Holotype Male</description>
						<LookAt>
							<longitude>-61.21702</longitude>
							<latitude>10.240326</latitude>
							<altitude>0</altitude>
							<heading>0</heading>
							<tilt>0</tilt>
							<range>1000</range>
							<altitudeMode>relativeToGround</altitudeMode>
						</LookAt>
						<styleUrl>#Sheet1Map9</styleUrl>
						<ExtendedData>
						</ExtendedData>
						<Point>
							<coordinates>-61.21702000000001,10.240326,0</coordinates>
						</Point>
					</Placemark>
					<Placemark>
						<name>trinidadensis Paratype ANSP 036</name>
						<Snippet maxLines="0"></Snippet>
						<description>Trinidad Arima Valley, B.W.I. 7-II-1952, Tropical Research Station, New York Zool Society 10.661851 -61.289723 2/7/1952 
Academy of Natural Sciences, Philadelphia, PA, USA
ANSP 036 trinidadensis Paratype Male</description>
						<LookAt>
							<longitude>-61.289723</longitude>
							<latitude>10.661851</latitude>
							<altitude>0</altitude>
							<heading>0</heading>
							<tilt>0</tilt>
							<range>1000</range>
							<altitudeMode>relativeToGround</altitudeMode>
						</LookAt>
						<styleUrl>#Sheet1Map9</styleUrl>
						<ExtendedData>
						</ExtendedData>
						<Point>
							<coordinates>-61.28972300000001,10.661851,0</coordinates>
						</Point>
					</Placemark>
					<Placemark>
						<name>trinidadensis Paratype ANSP 037</name>
						<Snippet maxLines="0"></Snippet>
						<description>Trinidad Arima Valley, B.W.I. 10-II-1952, Tropical Research Station, New York Zool Society 10.661851 -61.289723 2/10/1952 
Academy of Natural Sciences, Philadelphia, PA, USA
ANSP 037 trinidadensis Paratype Male</description>
						<LookAt>
							<longitude>-61.289723</longitude>
							<latitude>10.661851</latitude>
							<altitude>0</altitude>
							<heading>0</heading>
							<tilt>0</tilt>
							<range>1000</range>
							<altitudeMode>relativeToGround</altitudeMode>
						</LookAt>
						<styleUrl>#Sheet1Map9</styleUrl>
						<ExtendedData>
						</ExtendedData>
						<Point>
							<coordinates>-61.28972300000001,10.661851,0</coordinates>
						</Point>
					</Placemark>
					<Placemark>
						<name>trinidadensis Paratype ANSP 083</name>
						<Snippet maxLines="0"></Snippet>
						<description>Trinidad Caparo, VI 1913, S.M. Klages 10.449908 -61.333566 Aug-1913 
Academy of Natural Sciences, Philadelphia, PA, USA
ANSP 083 trinidadensis Paratype Male</description>
						<LookAt>
							<longitude>-61.333566</longitude>
							<latitude>10.449908</latitude>
							<altitude>0</altitude>
							<heading>0</heading>
							<tilt>0</tilt>
							<range>1000</range>
							<altitudeMode>relativeToGround</altitudeMode>
						</LookAt>
						<styleUrl>#Sheet1Map9</styleUrl>
						<ExtendedData>
						</ExtendedData>
						<Point>
							<coordinates>-61.333566,10.449908,0</coordinates>
						</Point>
					</Placemark>
					<Placemark>
						<name>trinidadensis Paratype ANSP 084</name>
						<Snippet maxLines="0"></Snippet>
						<description>Trinidad Caparo, VI 1913, S.M. Klages 10.449908 -61.333566 Aug-1913 
Academy of Natural Sciences, Philadelphia, PA, USA
ANSP 084 trinidadensis Paratype Male</description>
						<LookAt>
							<longitude>-61.333566</longitude>
							<latitude>10.449908</latitude>
							<altitude>0</altitude>
							<heading>0</heading>
							<tilt>0</tilt>
							<range>1000</range>
							<altitudeMode>relativeToGround</altitudeMode>
						</LookAt>
						<styleUrl>#Sheet1Map9</styleUrl>
						<ExtendedData>
						</ExtendedData>
						<Point>
							<coordinates>-61.333566,10.449908,0</coordinates>
						</Point>
					</Placemark>
					<Placemark>
						<name>trinidadensis Paratype ANSP 085</name>
						<Snippet maxLines="0"></Snippet>
						<description>Trinidad Caparo, VI 1913, S.M. Klages 10.449908 -61.333566 Aug-1913 
Academy of Natural Sciences, Philadelphia, PA, USA
ANSP 085 trinidadensis Paratype Male</description>
						<LookAt>
							<longitude>-61.333566</longitude>
							<latitude>10.449908</latitude>
							<altitude>0</altitude>
							<heading>0</heading>
							<tilt>0</tilt>
							<range>1000</range>
							<altitudeMode>relativeToGround</altitudeMode>
						</LookAt>
						<styleUrl>#Sheet1Map9</styleUrl>
						<ExtendedData>
						</ExtendedData>
						<Point>
							<coordinates>-61.333566,10.449908,0</coordinates>
						</Point>
					</Placemark>
					<Placemark>
						<name>trinidadensis Paratype ANSP 086</name>
						<Snippet maxLines="0"></Snippet>
						<description>Trinidad Caparo, VIII 1913, S.M. Klages 10.449908 -61.333566 Aug-1913 
Academy of Natural Sciences, Philadelphia, PA, USA
ANSP 086 trinidadensis Paratype Female</description>
						<LookAt>
							<longitude>-61.333566</longitude>
							<latitude>10.449908</latitude>
							<altitude>0</altitude>
							<heading>0</heading>
							<tilt>0</tilt>
							<range>1000</range>
							<altitudeMode>relativeToGround</altitudeMode>
						</LookAt>
						<styleUrl>#Sheet1Map9</styleUrl>
						<ExtendedData>
						</ExtendedData>
						<Point>
							<coordinates>-61.333566,10.449908,0</coordinates>
						</Point>
					</Placemark>
					<Placemark>
						<name>trinidadensis Paratype ANSP 095</name>
						<Snippet maxLines="0"></Snippet>
						<description>Trinidad Caparo, VIII 1913, S.M. Klages 10.449908 -61.333566 Aug-1913 
Academy of Natural Sciences, Philadelphia, PA, USA
ANSP 095 trinidadensis Paratype Female</description>
						<LookAt>
							<longitude>-61.333566</longitude>
							<latitude>10.449908</latitude>
							<altitude>0</altitude>
							<heading>0</heading>
							<tilt>0</tilt>
							<range>1000</range>
							<altitudeMode>relativeToGround</altitudeMode>
						</LookAt>
						<styleUrl>#Sheet1Map9</styleUrl>
						<ExtendedData>
						</ExtendedData>
						<Point>
							<coordinates>-61.333566,10.449908,0</coordinates>
						</Point>
					</Placemark>
					<Placemark>
						<name>trinidadensis Paratype ANSP 096</name>
						<Snippet maxLines="0"></Snippet>
						<description>Trinidad Caparo, VIII 1913, S.M. Klages 10.449908 -61.333566 Aug-1913 
Academy of Natural Sciences, Philadelphia, PA, USA
ANSP 096 trinidadensis Paratype Female</description>
						<LookAt>
							<longitude>-61.333566</longitude>
							<latitude>10.449908</latitude>
							<altitude>0</altitude>
							<heading>0</heading>
							<tilt>0</tilt>
							<range>1000</range>
							<altitudeMode>relativeToGround</altitudeMode>
						</LookAt>
						<styleUrl>#Sheet1Map9</styleUrl>
						<ExtendedData>
						</ExtendedData>
						<Point>
							<coordinates>-61.333566,10.449908,0</coordinates>
						</Point>
					</Placemark>
					<Placemark>
						<name>trinidadensis Paratype ANSP 097</name>
						<Snippet maxLines="0"></Snippet>
						<description>Trinidad Caparo, VI 1913, S.M. Klages 10.449908 -61.333566 Jun-1913 
Academy of Natural Sciences, Philadelphia, PA, USA
ANSP 097 trinidadensis Paratype Female</description>
						<LookAt>
							<longitude>-61.333566</longitude>
							<latitude>10.449908</latitude>
							<altitude>0</altitude>
							<heading>0</heading>
							<tilt>0</tilt>
							<range>1000</range>
							<altitudeMode>relativeToGround</altitudeMode>
						</LookAt>
						<styleUrl>#Sheet1Map9</styleUrl>
						<ExtendedData>
						</ExtendedData>
						<Point>
							<coordinates>-61.333566,10.449908,0</coordinates>
						</Point>
					</Placemark>
					<Placemark>
						<name>trinidadensis Allotype ANSP 099</name>
						<Snippet maxLines="0"></Snippet>
						<description>Trinidad Caparo, VIII 1913, S.M. Klages 10.449908 -61.333566 Aug-1913 
Academy of Natural Sciences, Philadelphia, PA, USA
ANSP 099 trinidadensis Allotype Female</description>
						<LookAt>
							<longitude>-61.333566</longitude>
							<latitude>10.449908</latitude>
							<altitude>0</altitude>
							<heading>0</heading>
							<tilt>0</tilt>
							<range>1000</range>
							<altitudeMode>relativeToGround</altitudeMode>
						</LookAt>
						<styleUrl>#Sheet1Map9</styleUrl>
						<ExtendedData>
						</ExtendedData>
						<Point>
							<coordinates>-61.333566,10.449908,0</coordinates>
						</Point>
					</Placemark>
					<Placemark>
						<name>trinidadensis Paratype BMNH 081</name>
						<Snippet maxLines="0"></Snippet>
						<description>Trinidad Moruga Area, ii-iii.1986, G.B. Popov 10.089796 -61.279058 Feb-1986 Mar-1986
The Natural History Museum (British Museum Natural History), London, UK
BMNH 081 trinidadensis Paratype Male</description>
						<LookAt>
							<longitude>-61.279058</longitude>
							<latitude>10.089796</latitude>
							<altitude>0</altitude>
							<heading>0</heading>
							<tilt>0</tilt>
							<range>1000</range>
							<altitudeMode>relativeToGround</altitudeMode>
						</LookAt>
						<styleUrl>#Sheet1Map9</styleUrl>
						<ExtendedData>
						</ExtendedData>
						<Point>
							<coordinates>-61.27905799999999,10.089796,0</coordinates>
						</Point>
					</Placemark>
					<Placemark>
						<name>trinidadensis Paratype BMNH 082</name>
						<Snippet maxLines="0"></Snippet>
						<description>Trinidad Moruga Area, ii-iii.1986, G.B. Popov 10.089796 -61.279058 Feb-1986 Mar-1986
The Natural History Museum (British Museum Natural History), London, UK
BMNH 082 trinidadensis Paratype Female</description>
						<LookAt>
							<longitude>-61.279058</longitude>
							<latitude>10.089796</latitude>
							<altitude>0</altitude>
							<heading>0</heading>
							<tilt>0</tilt>
							<range>1000</range>
							<altitudeMode>relativeToGround</altitudeMode>
						</LookAt>
						<styleUrl>#Sheet1Map9</styleUrl>
						<ExtendedData>
						</ExtendedData>
						<Point>
							<coordinates>-61.27905799999999,10.089796,0</coordinates>
						</Point>
					</Placemark>
					<Placemark>
						<name>trinidadensis Paratype BMNH 083</name>
						<Snippet maxLines="0"></Snippet>
						<description>Trinidad Moruga Area, ii-iii.1986, G.B. Popov 10.089796 -61.279058 Feb-1986 Mar-1986
The Natural History Museum (British Museum Natural History), London, UK
BMNH 083 trinidadensis Paratype Male</description>
						<LookAt>
							<longitude>-61.279058</longitude>
							<latitude>10.089796</latitude>
							<altitude>0</altitude>
							<heading>0</heading>
							<tilt>0</tilt>
							<range>1000</range>
							<altitudeMode>relativeToGround</altitudeMode>
						</LookAt>
						<styleUrl>#Sheet1Map9</styleUrl>
						<ExtendedData>
						</ExtendedData>
						<Point>
							<coordinates>-61.27905799999999,10.089796,0</coordinates>
						</Point>
					</Placemark>
					<Placemark>
						<name>trinidadensis Paratype BMNH 084</name>
						<Snippet maxLines="0"></Snippet>
						<description>Trinidad Moruga Area, ii-iii.1986, G.B. Popov 10.089796 -61.279058 Feb-1986 Mar-1986
The Natural History Museum (British Museum Natural History), London, UK
BMNH 084 trinidadensis Paratype Female</description>
						<LookAt>
							<longitude>-61.279058</longitude>
							<latitude>10.089796</latitude>
							<altitude>0</altitude>
							<heading>0</heading>
							<tilt>0</tilt>
							<range>1000</range>
							<altitudeMode>relativeToGround</altitudeMode>
						</LookAt>
						<styleUrl>#Sheet1Map9</styleUrl>
						<ExtendedData>
						</ExtendedData>
						<Point>
							<coordinates>-61.27905799999999,10.089796,0</coordinates>
						</Point>
					</Placemark>
					<Placemark>
						<name>trinidadensis Paratype USNM 017</name>
						<Snippet maxLines="0"></Snippet>
						<description>Trinidad Arima Valley, B.W.I. 20-II-1952, Tropical Research Station, New York Zool Society 10.661851 -61.289723 2/20/1952 
National Museum of Natural History, Smithsonian Institution, Washington, DC, US
USNM 017 trinidadensis Paratype Male</description>
						<LookAt>
							<longitude>-61.289723</longitude>
							<latitude>10.661851</latitude>
							<altitude>0</altitude>
							<heading>0</heading>
							<tilt>0</tilt>
							<range>1000</range>
							<altitudeMode>relativeToGround</altitudeMode>
						</LookAt>
						<styleUrl>#Sheet1Map9</styleUrl>
						<ExtendedData>
						</ExtendedData>
						<Point>
							<coordinates>-61.28972300000001,10.661851,0</coordinates>
						</Point>
					</Placemark>
					<Placemark>
						<name>trinidadensis Paratype USNM 018</name>
						<Snippet maxLines="0"></Snippet>
						<description>Trinidad Arima Valley, B.W.I. 8-II-1952, Tropical Research Station, New York Zool Society 10.661851 -61.289723 2/8/1952 
National Museum of Natural History, Smithsonian Institution, Washington, DC, US
USNM 018 trinidadensis Paratype Female</description>
						<LookAt>
							<longitude>-61.289723</longitude>
							<latitude>10.661851</latitude>
							<altitude>0</altitude>
							<heading>0</heading>
							<tilt>0</tilt>
							<range>1000</range>
							<altitudeMode>relativeToGround</altitudeMode>
						</LookAt>
						<styleUrl>#Sheet1Map9</styleUrl>
						<ExtendedData>
						</ExtendedData>
						<Point>
							<coordinates>-61.28972300000001,10.661851,0</coordinates>
						</Point>
					</Placemark>
				</Folder>
				<Folder>
					<name>zoae</name>
					<Placemark>
						<name>zoae Paratype AMNH 028</name>
						<Snippet maxLines="0"></Snippet>
						<description>Panama Puerto Armuelles 8.274772 -82.865134 4/23/1905 
American Museum of Natural History, New York, NY, USA
AMNH 028 zoae Paratype Female</description>
						<LookAt>
							<longitude>-82.865134</longitude>
							<latitude>8.274772000000001</latitude>
							<altitude>0</altitude>
							<heading>0</heading>
							<tilt>0</tilt>
							<range>1000</range>
							<altitudeMode>relativeToGround</altitudeMode>
						</LookAt>
						<styleUrl>#Sheet1Map1000</styleUrl>
						<ExtendedData>
						</ExtendedData>
						<Point>
							<coordinates>-82.865134,8.274772000000001,0</coordinates>
						</Point>
					</Placemark>
					<Placemark>
						<name>zoae nontype MNHN 200</name>
						<Snippet maxLines="0"></Snippet>
						<description>Honduras Atlantida, Massif Pico Bonito, env. El Pino 200 m, VII/1995 T. Porion A. Grange 15.716539 -86.82628 200 Grange, A. Jul-1995 
Muséum national d’Histoire naturelle, Paris, France
MNHN 200 zoae nontype Nymph</description>
						<LookAt>
							<longitude>-86.82628</longitude>
							<latitude>15.716539</latitude>
							<altitude>0</altitude>
							<heading>0</heading>
							<tilt>0</tilt>
							<range>1000</range>
							<altitudeMode>relativeToGround</altitudeMode>
						</LookAt>
						<styleUrl>#Sheet1Map1000</styleUrl>
						<ExtendedData>
						</ExtendedData>
						<Point>
							<coordinates>-86.82628,15.716539,0</coordinates>
						</Point>
					</Placemark>
					<Placemark>
						<name>zoae Paratype USNM 002</name>
						<Snippet maxLines="0"></Snippet>
						<description>Belize Toledo Dist., Blue Creek Village, 22 June 1981, W.E. Steiner 16.195801 -89.043072 6/22/1981 
National Museum of Natural History, Smithsonian Institution, Washington, DC, US
USNM 002 zoae Paratype Female</description>
						<LookAt>
							<longitude>-89.043072</longitude>
							<latitude>16.195801</latitude>
							<altitude>0</altitude>
							<heading>0</heading>
							<tilt>0</tilt>
							<range>1000</range>
							<altitudeMode>relativeToGround</altitudeMode>
						</LookAt>
						<styleUrl>#Sheet1Map1000</styleUrl>
						<ExtendedData>
						</ExtendedData>
						<Point>
							<coordinates>-89.043072,16.195801,0</coordinates>
						</Point>
					</Placemark>
					<Placemark>
						<name>zoae Allotype USNM 045</name>
						<Snippet maxLines="0"></Snippet>
						<description>Guatamala Alta V. Paz, Schwarz &amp; Barber Coll, 2.4 Cacao, Trece Aguas. 15.592321 -90.146392 Barber Jun-1907 
National Museum of Natural History, Smithsonian Institution, Washington, DC, US
USNM 045 zoae Allotype Female</description>
						<LookAt>
							<longitude>-90.14639200000001</longitude>
							<latitude>15.592321</latitude>
							<altitude>0</altitude>
							<heading>0</heading>
							<tilt>0</tilt>
							<range>1000</range>
							<altitudeMode>relativeToGround</altitudeMode>
						</LookAt>
						<styleUrl>#Sheet1Map1000</styleUrl>
						<ExtendedData>
						</ExtendedData>
						<Point>
							<coordinates>-90.14639199999999,15.592321,0</coordinates>
						</Point>
					</Placemark>
					<Placemark>
						<name>zoae Holotype USNM 062</name>
						<Snippet maxLines="0"></Snippet>
						<description>Guatamala Alta V. Paz, Schwarz &amp; Barber Coll, 2.4 Cacao, Trece Aguas. 15.592321 -90.146392 Barber Jun-1907 
National Museum of Natural History, Smithsonian Institution, Washington, DC, US
USNM 062 zoae Holotype Male</description>
						<LookAt>
							<longitude>-90.14639200000001</longitude>
							<latitude>15.592321</latitude>
							<altitude>0</altitude>
							<heading>0</heading>
							<tilt>0</tilt>
							<range>1000</range>
							<altitudeMode>relativeToGround</altitudeMode>
						</LookAt>
						<styleUrl>#Sheet1Map1000</styleUrl>
						<ExtendedData>
						</ExtendedData>
						<Point>
							<coordinates>-90.14639199999999,15.592321,0</coordinates>
						</Point>
					</Placemark>
				</Folder>
			</Folder>
			<Folder>
				<name>Cursor Group A</name>
				<Folder>
					<name>cursor</name>
					<Placemark>
						<name>cursor Paratype ANSP 058</name>
						<Snippet maxLines="0"></Snippet>
						<description>Panama Barro Colorado C.Z., 31-XII-&apos;48, F. Schrader, 614 9.164966 -79.837098 12/31/1948 
Academy of Natural Sciences, Philadelphia, PA, USA
ANSP 058 cursor Paratype Male</description>
						<LookAt>
							<longitude>-79.837098</longitude>
							<latitude>9.164966</latitude>
							<altitude>0</altitude>
							<heading>0</heading>
							<tilt>0</tilt>
							<range>1000</range>
							<altitudeMode>relativeToGround</altitudeMode>
						</LookAt>
						<styleUrl>#Sheet1Map13</styleUrl>
						<ExtendedData>
						</ExtendedData>
						<Point>
							<coordinates>-79.837098,9.164966,0</coordinates>
						</Point>
					</Placemark>
					<Placemark>
						<name>cursor Paratype ANSP 059</name>
						<Snippet maxLines="0"></Snippet>
						<description>Panama Barro Colorado C.Z., 31-XII-&apos;48, F. Schrader, 639 9.164966 -79.837098 12/31/1948 
Academy of Natural Sciences, Philadelphia, PA, USA
ANSP 059 cursor Paratype Male</description>
						<LookAt>
							<longitude>-79.837098</longitude>
							<latitude>9.164966</latitude>
							<altitude>0</altitude>
							<heading>0</heading>
							<tilt>0</tilt>
							<range>1000</range>
							<altitudeMode>relativeToGround</altitudeMode>
						</LookAt>
						<styleUrl>#Sheet1Map13</styleUrl>
						<ExtendedData>
						</ExtendedData>
						<Point>
							<coordinates>-79.837098,9.164966,0</coordinates>
						</Point>
					</Placemark>
					<Placemark>
						<name>cursor Paratype ANSP 060</name>
						<Snippet maxLines="0"></Snippet>
						<description>Panama Barro Colorado C.Z., 31-XII-&apos;48, F. Schrader, 624 9.164966 -79.837098 12/31/1948 
Academy of Natural Sciences, Philadelphia, PA, USA
ANSP 060 cursor Paratype Male</description>
						<LookAt>
							<longitude>-79.837098</longitude>
							<latitude>9.164966</latitude>
							<altitude>0</altitude>
							<heading>0</heading>
							<tilt>0</tilt>
							<range>1000</range>
							<altitudeMode>relativeToGround</altitudeMode>
						</LookAt>
						<styleUrl>#Sheet1Map13</styleUrl>
						<ExtendedData>
						</ExtendedData>
						<Point>
							<coordinates>-79.837098,9.164966,0</coordinates>
						</Point>
					</Placemark>
					<Placemark>
						<name>cursor Paratype ANSP 061</name>
						<Snippet maxLines="0"></Snippet>
						<description>Panama Barro Colorado C.Z., 31-XII-&apos;48, F. Schrader, 631 9.164966 -79.837098 12/31/1948 
Academy of Natural Sciences, Philadelphia, PA, USA
ANSP 061 cursor Paratype Male</description>
						<LookAt>
							<longitude>-79.837098</longitude>
							<latitude>9.164966</latitude>
							<altitude>0</altitude>
							<heading>0</heading>
							<tilt>0</tilt>
							<range>1000</range>
							<altitudeMode>relativeToGround</altitudeMode>
						</LookAt>
						<styleUrl>#Sheet1Map13</styleUrl>
						<ExtendedData>
						</ExtendedData>
						<Point>
							<coordinates>-79.837098,9.164966,0</coordinates>
						</Point>
					</Placemark>
					<Placemark>
						<name>cursor Paratype ANSP 062</name>
						<Snippet maxLines="0"></Snippet>
						<description>Panama Barro Colorado C.Z., 31-XII-&apos;48, F. Schrader, 638 9.164966 -79.837098 12/31/1948 
Academy of Natural Sciences, Philadelphia, PA, USA
ANSP 062 cursor Paratype Male</description>
						<LookAt>
							<longitude>-79.837098</longitude>
							<latitude>9.164966</latitude>
							<altitude>0</altitude>
							<heading>0</heading>
							<tilt>0</tilt>
							<range>1000</range>
							<altitudeMode>relativeToGround</altitudeMode>
						</LookAt>
						<styleUrl>#Sheet1Map13</styleUrl>
						<ExtendedData>
						</ExtendedData>
						<Point>
							<coordinates>-79.837098,9.164966,0</coordinates>
						</Point>
					</Placemark>
					<Placemark>
						<name>cursor Paratype ANSP 063</name>
						<Snippet maxLines="0"></Snippet>
						<description>Panama Barro Colorado C.Z., 31-XII-&apos;48, F. Schrader, 653 9.164966 -79.837098 12/31/1948 
Academy of Natural Sciences, Philadelphia, PA, USA
ANSP 063 cursor Paratype Male</description>
						<LookAt>
							<longitude>-79.837098</longitude>
							<latitude>9.164966</latitude>
							<altitude>0</altitude>
							<heading>0</heading>
							<tilt>0</tilt>
							<range>1000</range>
							<altitudeMode>relativeToGround</altitudeMode>
						</LookAt>
						<styleUrl>#Sheet1Map13</styleUrl>
						<ExtendedData>
						</ExtendedData>
						<Point>
							<coordinates>-79.837098,9.164966,0</coordinates>
						</Point>
					</Placemark>
					<Placemark>
						<name>cursor Paratype ANSP 070</name>
						<Snippet maxLines="0"></Snippet>
						<description>Costa Rica Lower Rio Reventazon, Castilla Farm, VII. 23. 1936, C.W. Dodge 10.078445 -83.573754 7/23/1936 
Academy of Natural Sciences, Philadelphia, PA, USA
ANSP 070 cursor Paratype Female</description>
						<LookAt>
							<longitude>-83.57375399999999</longitude>
							<latitude>10.078445</latitude>
							<altitude>0</altitude>
							<heading>0</heading>
							<tilt>0</tilt>
							<range>1000</range>
							<altitudeMode>relativeToGround</altitudeMode>
						</LookAt>
						<styleUrl>#Sheet1Map13</styleUrl>
						<ExtendedData>
						</ExtendedData>
						<Point>
							<coordinates>-83.57375399999999,10.078445,0</coordinates>
						</Point>
					</Placemark>
					<Placemark>
						<name>cursor Paratype ANSP 071</name>
						<Snippet maxLines="0"></Snippet>
						<description>Costa Rica Turrialba, 8 VI &apos;48, F. Schrader, 515 9.989971 -83.763587 6/8/1948 
Academy of Natural Sciences, Philadelphia, PA, USA
ANSP 071 cursor Paratype Male</description>
						<LookAt>
							<longitude>-83.763587</longitude>
							<latitude>9.989971000000001</latitude>
							<altitude>0</altitude>
							<heading>0</heading>
							<tilt>0</tilt>
							<range>1000</range>
							<altitudeMode>relativeToGround</altitudeMode>
						</LookAt>
						<styleUrl>#Sheet1Map13</styleUrl>
						<ExtendedData>
						</ExtendedData>
						<Point>
							<coordinates>-83.763587,9.989971000000001,0</coordinates>
						</Point>
					</Placemark>
					<Placemark>
						<name>cursor Paratype ANSP 074</name>
						<Snippet maxLines="0"></Snippet>
						<description>Costa Rica Ujarass de Terraba, C.R. IX.10.07, M.A.C. Jr. 9.831438 -83.832067 9/10/1907 
Academy of Natural Sciences, Philadelphia, PA, USA
ANSP 074 cursor Paratype Female</description>
						<LookAt>
							<longitude>-83.832067</longitude>
							<latitude>9.831438</latitude>
							<altitude>0</altitude>
							<heading>0</heading>
							<tilt>0</tilt>
							<range>1000</range>
							<altitudeMode>relativeToGround</altitudeMode>
						</LookAt>
						<styleUrl>#Sheet1Map13</styleUrl>
						<ExtendedData>
						</ExtendedData>
						<Point>
							<coordinates>-83.832067,9.831438,0</coordinates>
						</Point>
					</Placemark>
					<Placemark>
						<name>cursor nontype BMNH 008</name>
						<Snippet maxLines="0"></Snippet>
						<description>Panama Bugaba, 800-1,500 ft., Champion., Godman-Salvin Coll. 1894-125. 8.490081 -82.620285 3/8/1905 
The Natural History Museum (British Museum Natural History), London, UK
BMNH 008 cursor nontype Female</description>
						<LookAt>
							<longitude>-82.620285</longitude>
							<latitude>8.490081</latitude>
							<altitude>0</altitude>
							<heading>0</heading>
							<tilt>0</tilt>
							<range>1000</range>
							<altitudeMode>relativeToGround</altitudeMode>
						</LookAt>
						<styleUrl>#Sheet1Map13</styleUrl>
						<ExtendedData>
						</ExtendedData>
						<Point>
							<coordinates>-82.620285,8.490081,0</coordinates>
						</Point>
					</Placemark>
					<Placemark>
						<name>cursor nontype GSMC000285</name>
						<Snippet maxLines="0"></Snippet>
						<description>Panama Bocas del Toro Prov., Palo Seco NP, at ANAM station, N 08°47.602&apos;, W 082°11.330&apos;, 523m, 4.VI.2009, N. Lord, K. Miller, E. Nearns Colrs., General collecting 8.793367 -82.188833 Miller, K. 6/4/2009 
The Cleveland Museum of Natural History, Cleveland, OH, USA
GSMC000285 cursor nontype Female</description>
						<LookAt>
							<longitude>-82.188833</longitude>
							<latitude>8.793367</latitude>
							<altitude>0</altitude>
							<heading>0</heading>
							<tilt>0</tilt>
							<range>1000</range>
							<altitudeMode>relativeToGround</altitudeMode>
						</LookAt>
						<styleUrl>#Sheet1Map13</styleUrl>
						<ExtendedData>
						</ExtendedData>
						<Point>
							<coordinates>-82.188833,8.793367,0</coordinates>
						</Point>
					</Placemark>
					<Placemark>
						<name>cursor nontype GSMC002952</name>
						<Snippet maxLines="0"></Snippet>
						<description>Costa Rica Alajuela, Rio San Juan across from Bartola, 10.974153°N, 84.343499°W, 4 November, 2010, Coll: Gavin J. Svenson 10.974153 -84.343499 11/4/2010 
The Cleveland Museum of Natural History, Cleveland, OH, USA
GSMC002952 cursor nontype Female</description>
						<LookAt>
							<longitude>-84.34349899999999</longitude>
							<latitude>10.974153</latitude>
							<altitude>0</altitude>
							<heading>0</heading>
							<tilt>0</tilt>
							<range>1000</range>
							<altitudeMode>relativeToGround</altitudeMode>
						</LookAt>
						<styleUrl>#Sheet1Map13</styleUrl>
						<ExtendedData>
						</ExtendedData>
						<Point>
							<coordinates>-84.34349899999999,10.974153,0</coordinates>
						</Point>
					</Placemark>
					<Placemark>
						<name>cursor nontype GSMC003039</name>
						<Snippet maxLines="0"></Snippet>
						<description>Nicaragua Rio San Juan, Refugio Bartola sur le Rio San Juan, 10.974309°N, 84.338318°W, 52 m, 1-5 November, 2010, Coll: Gavin J. Svenson 10.974309 -84.338318 52 11/1/2010 11/5/2010
The Cleveland Museum of Natural History, Cleveland, OH, USA
GSMC003039 cursor nontype Male</description>
						<LookAt>
							<longitude>-84.338318</longitude>
							<latitude>10.974309</latitude>
							<altitude>0</altitude>
							<heading>0</heading>
							<tilt>0</tilt>
							<range>1000</range>
							<altitudeMode>relativeToGround</altitudeMode>
						</LookAt>
						<styleUrl>#Sheet1Map13</styleUrl>
						<ExtendedData>
						</ExtendedData>
						<Point>
							<coordinates>-84.338318,10.974309,0</coordinates>
						</Point>
					</Placemark>
					<Placemark>
						<name>cursor nontype GSMC003043</name>
						<Snippet maxLines="0"></Snippet>
						<description>Nicaragua Rio San Juan, Refugio Bartola sur le Rio San Juan, 10.974309°N, 84.338318°W, 52 m, 1-5 November, 2010, Coll: Gavin J. Svenson 10.974309 -84.338318 52 11/1/2010 11/5/2010
The Cleveland Museum of Natural History, Cleveland, OH, USA
GSMC003043 cursor nontype Female</description>
						<LookAt>
							<longitude>-84.338318</longitude>
							<latitude>10.974309</latitude>
							<altitude>0</altitude>
							<heading>0</heading>
							<tilt>0</tilt>
							<range>1000</range>
							<altitudeMode>relativeToGround</altitudeMode>
						</LookAt>
						<styleUrl>#Sheet1Map13</styleUrl>
						<ExtendedData>
						</ExtendedData>
						<Point>
							<coordinates>-84.338318,10.974309,0</coordinates>
						</Point>
					</Placemark>
					<Placemark>
						<name>cursor nontype GSMC003049</name>
						<Snippet maxLines="0"></Snippet>
						<description>Nicaragua Rio San Juan, Refugio Bartola sur le Rio San Juan, 10.974309°N, 84.338318°W, 52 m, 1-5 November, 2010, Coll: Gavin J. Svenson 10.974309 -84.338318 52 11/1/2010 11/5/2010
The Cleveland Museum of Natural History, Cleveland, OH, USA
GSMC003049 cursor nontype Female</description>
						<LookAt>
							<longitude>-84.338318</longitude>
							<latitude>10.974309</latitude>
							<altitude>0</altitude>
							<heading>0</heading>
							<tilt>0</tilt>
							<range>1000</range>
							<altitudeMode>relativeToGround</altitudeMode>
						</LookAt>
						<styleUrl>#Sheet1Map13</styleUrl>
						<ExtendedData>
						</ExtendedData>
						<Point>
							<coordinates>-84.338318,10.974309,0</coordinates>
						</Point>
					</Placemark>
					<Placemark>
						<name>cursor nontype GSMC003055</name>
						<Snippet maxLines="0"></Snippet>
						<description>Nicaragua Rio San Juan, Refugio Bartola sur le Rio San Juan, 10.974309°N, 84.338318°W, 52 m, 1-5 November, 2010, Coll: Gavin J. Svenson 10.974309 -84.338318 52 11/1/2010 11/5/2010
The Cleveland Museum of Natural History, Cleveland, OH, USA
GSMC003055 cursor nontype Male</description>
						<LookAt>
							<longitude>-84.338318</longitude>
							<latitude>10.974309</latitude>
							<altitude>0</altitude>
							<heading>0</heading>
							<tilt>0</tilt>
							<range>1000</range>
							<altitudeMode>relativeToGround</altitudeMode>
						</LookAt>
						<styleUrl>#Sheet1Map13</styleUrl>
						<ExtendedData>
						</ExtendedData>
						<Point>
							<coordinates>-84.338318,10.974309,0</coordinates>
						</Point>
					</Placemark>
					<Placemark>
						<name>cursor nontype GSMC003057</name>
						<Snippet maxLines="0"></Snippet>
						<description>Nicaragua Rio San Juan, Refugio Bartola sur le Rio San Juan, 10.974309°N, 84.338318°W, 52 m, 1-5 November, 2010, Coll: Gavin J. Svenson 10.974309 -84.338318 52 11/1/2010 11/5/2010
The Cleveland Museum of Natural History, Cleveland, OH, USA
GSMC003057 cursor nontype Male</description>
						<LookAt>
							<longitude>-84.338318</longitude>
							<latitude>10.974309</latitude>
							<altitude>0</altitude>
							<heading>0</heading>
							<tilt>0</tilt>
							<range>1000</range>
							<altitudeMode>relativeToGround</altitudeMode>
						</LookAt>
						<styleUrl>#Sheet1Map13</styleUrl>
						<ExtendedData>
						</ExtendedData>
						<Point>
							<coordinates>-84.338318,10.974309,0</coordinates>
						</Point>
					</Placemark>
					<Placemark>
						<name>cursor nontype GSMC003060</name>
						<Snippet maxLines="0"></Snippet>
						<description>Nicaragua Rio San Juan, Refugio Bartola sur le Rio San Juan, 10.974309°N, 84.338318°W, 52 m, 1-5 November, 2010, Coll: Gavin J. Svenson 10.974309 -84.338318 52 11/1/2010 11/5/2010
The Cleveland Museum of Natural History, Cleveland, OH, USA
GSMC003060 cursor nontype Male</description>
						<LookAt>
							<longitude>-84.338318</longitude>
							<latitude>10.974309</latitude>
							<altitude>0</altitude>
							<heading>0</heading>
							<tilt>0</tilt>
							<range>1000</range>
							<altitudeMode>relativeToGround</altitudeMode>
						</LookAt>
						<styleUrl>#Sheet1Map13</styleUrl>
						<ExtendedData>
						</ExtendedData>
						<Point>
							<coordinates>-84.338318,10.974309,0</coordinates>
						</Point>
					</Placemark>
					<Placemark>
						<name>cursor nontype GSMC003433</name>
						<Snippet maxLines="0"></Snippet>
						<description>Nicaragua Rio San Juan, Refugio Bartola sur le Rio San Juan, 10.974309°N, 84.338318°W, 52 m, 1-5 November, 2010, Coll: Gavin J. Svenson 10.974309 -84.338318 52 11/1/2010 11/5/2010
The Cleveland Museum of Natural History, Cleveland, OH, USA
GSMC003433 cursor nontype Male</description>
						<LookAt>
							<longitude>-84.338318</longitude>
							<latitude>10.974309</latitude>
							<altitude>0</altitude>
							<heading>0</heading>
							<tilt>0</tilt>
							<range>1000</range>
							<altitudeMode>relativeToGround</altitudeMode>
						</LookAt>
						<styleUrl>#Sheet1Map13</styleUrl>
						<ExtendedData>
						</ExtendedData>
						<Point>
							<coordinates>-84.338318,10.974309,0</coordinates>
						</Point>
					</Placemark>
					<Placemark>
						<name>cursor nontype GSMC003434</name>
						<Snippet maxLines="0"></Snippet>
						<description>Nicaragua Rio San Juan, Refugio Bartola sur le Rio San Juan, 10.974309°N, 84.338318°W, 52 m, 1-5 November, 2010, Coll: Gavin J. Svenson 10.974309 -84.338318 52 11/1/2010 11/5/2010
The Cleveland Museum of Natural History, Cleveland, OH, USA
GSMC003434 cursor nontype Male</description>
						<LookAt>
							<longitude>-84.338318</longitude>
							<latitude>10.974309</latitude>
							<altitude>0</altitude>
							<heading>0</heading>
							<tilt>0</tilt>
							<range>1000</range>
							<altitudeMode>relativeToGround</altitudeMode>
						</LookAt>
						<styleUrl>#Sheet1Map13</styleUrl>
						<ExtendedData>
						</ExtendedData>
						<Point>
							<coordinates>-84.338318,10.974309,0</coordinates>
						</Point>
					</Placemark>
					<Placemark>
						<name>cursor nontype GSMC003435</name>
						<Snippet maxLines="0"></Snippet>
						<description>Nicaragua Rio San Juan, Refugio Bartola sur le Rio San Juan, 10.974309°N, 84.338318°W, 52 m, 1-5 November, 2010, Coll: Gavin J. Svenson 10.974309 -84.338318 52 11/1/2010 11/5/2010
The Cleveland Museum of Natural History, Cleveland, OH, USA
GSMC003435 cursor nontype Male</description>
						<LookAt>
							<longitude>-84.338318</longitude>
							<latitude>10.974309</latitude>
							<altitude>0</altitude>
							<heading>0</heading>
							<tilt>0</tilt>
							<range>1000</range>
							<altitudeMode>relativeToGround</altitudeMode>
						</LookAt>
						<styleUrl>#Sheet1Map13</styleUrl>
						<ExtendedData>
						</ExtendedData>
						<Point>
							<coordinates>-84.338318,10.974309,0</coordinates>
						</Point>
					</Placemark>
					<Placemark>
						<name>cursor nontype GSMC003436</name>
						<Snippet maxLines="0"></Snippet>
						<description>Nicaragua Rio San Juan, Refugio Bartola sur le Rio San Juan, 10.974309°N, 84.338318°W, 52 m, 1-5 November, 2010, Coll: Gavin J. Svenson 10.974309 -84.338318 52 11/1/2010 11/5/2010
The Cleveland Museum of Natural History, Cleveland, OH, USA
GSMC003436 cursor nontype Male</description>
						<LookAt>
							<longitude>-84.338318</longitude>
							<latitude>10.974309</latitude>
							<altitude>0</altitude>
							<heading>0</heading>
							<tilt>0</tilt>
							<range>1000</range>
							<altitudeMode>relativeToGround</altitudeMode>
						</LookAt>
						<styleUrl>#Sheet1Map13</styleUrl>
						<ExtendedData>
						</ExtendedData>
						<Point>
							<coordinates>-84.338318,10.974309,0</coordinates>
						</Point>
					</Placemark>
					<Placemark>
						<name>cursor nontype GSMC003437</name>
						<Snippet maxLines="0"></Snippet>
						<description>Nicaragua Rio San Juan, Refugio Bartola sur le Rio San Juan, 10.974309°N, 84.338318°W, 52 m, 1-5 November, 2010, Coll: Gavin J. Svenson 10.974309 -84.338318 52 11/1/2010 11/5/2010
The Cleveland Museum of Natural History, Cleveland, OH, USA
GSMC003437 cursor nontype Male</description>
						<LookAt>
							<longitude>-84.338318</longitude>
							<latitude>10.974309</latitude>
							<altitude>0</altitude>
							<heading>0</heading>
							<tilt>0</tilt>
							<range>1000</range>
							<altitudeMode>relativeToGround</altitudeMode>
						</LookAt>
						<styleUrl>#Sheet1Map13</styleUrl>
						<ExtendedData>
						</ExtendedData>
						<Point>
							<coordinates>-84.338318,10.974309,0</coordinates>
						</Point>
					</Placemark>
					<Placemark>
						<name>cursor nontype GSMC003438</name>
						<Snippet maxLines="0"></Snippet>
						<description>Nicaragua Rio San Juan, Refugio Bartola sur le Rio San Juan, 10.974309°N, 84.338318°W, 52 m, 1-5 November, 2010, Coll: Gavin J. Svenson 10.974309 -84.338318 52 11/1/2010 11/5/2010
The Cleveland Museum of Natural History, Cleveland, OH, USA
GSMC003438 cursor nontype Male</description>
						<LookAt>
							<longitude>-84.338318</longitude>
							<latitude>10.974309</latitude>
							<altitude>0</altitude>
							<heading>0</heading>
							<tilt>0</tilt>
							<range>1000</range>
							<altitudeMode>relativeToGround</altitudeMode>
						</LookAt>
						<styleUrl>#Sheet1Map13</styleUrl>
						<ExtendedData>
						</ExtendedData>
						<Point>
							<coordinates>-84.338318,10.974309,0</coordinates>
						</Point>
					</Placemark>
					<Placemark>
						<name>cursor nontype GSMC003439</name>
						<Snippet maxLines="0"></Snippet>
						<description>Nicaragua Rio San Juan, Refugio Bartola sur le Rio San Juan, 10.974309°N, 84.338318°W, 52 m, 1-5 November, 2010, Coll: Gavin J. Svenson 10.974309 -84.338318 52 11/1/2010 11/5/2010
The Cleveland Museum of Natural History, Cleveland, OH, USA
GSMC003439 cursor nontype Male</description>
						<LookAt>
							<longitude>-84.338318</longitude>
							<latitude>10.974309</latitude>
							<altitude>0</altitude>
							<heading>0</heading>
							<tilt>0</tilt>
							<range>1000</range>
							<altitudeMode>relativeToGround</altitudeMode>
						</LookAt>
						<styleUrl>#Sheet1Map13</styleUrl>
						<ExtendedData>
						</ExtendedData>
						<Point>
							<coordinates>-84.338318,10.974309,0</coordinates>
						</Point>
					</Placemark>
					<Placemark>
						<name>cursor nontype GSMC003440</name>
						<Snippet maxLines="0"></Snippet>
						<description>Nicaragua Rio San Juan, Refugio Bartola sur le Rio San Juan, 10.974309°N, 84.338318°W, 52 m, 1-5 November, 2010, Coll: Gavin J. Svenson 10.974309 -84.338318 52 11/1/2010 11/5/2010
The Cleveland Museum of Natural History, Cleveland, OH, USA
GSMC003440 cursor nontype Male</description>
						<LookAt>
							<longitude>-84.338318</longitude>
							<latitude>10.974309</latitude>
							<altitude>0</altitude>
							<heading>0</heading>
							<tilt>0</tilt>
							<range>1000</range>
							<altitudeMode>relativeToGround</altitudeMode>
						</LookAt>
						<styleUrl>#Sheet1Map13</styleUrl>
						<ExtendedData>
						</ExtendedData>
						<Point>
							<coordinates>-84.338318,10.974309,0</coordinates>
						</Point>
					</Placemark>
					<Placemark>
						<name>cursor nontype GSMC003441</name>
						<Snippet maxLines="0"></Snippet>
						<description>Nicaragua Rio San Juan, Refugio Bartola sur le Rio San Juan, 10.974309°N, 84.338318°W, 52 m, 1-5 November, 2010, Coll: Gavin J. Svenson 10.974309 -84.338318 52 11/1/2010 11/5/2010
The Cleveland Museum of Natural History, Cleveland, OH, USA
GSMC003441 cursor nontype Male</description>
						<LookAt>
							<longitude>-84.338318</longitude>
							<latitude>10.974309</latitude>
							<altitude>0</altitude>
							<heading>0</heading>
							<tilt>0</tilt>
							<range>1000</range>
							<altitudeMode>relativeToGround</altitudeMode>
						</LookAt>
						<styleUrl>#Sheet1Map13</styleUrl>
						<ExtendedData>
						</ExtendedData>
						<Point>
							<coordinates>-84.338318,10.974309,0</coordinates>
						</Point>
					</Placemark>
					<Placemark>
						<name>cursor nontype GSMC003442</name>
						<Snippet maxLines="0"></Snippet>
						<description>Nicaragua Rio San Juan, Refugio Bartola sur le Rio San Juan, 10.974309°N, 84.338318°W, 52 m, 1-5 November, 2010, Coll: Gavin J. Svenson 10.974309 -84.338318 52 11/1/2010 11/5/2010
The Cleveland Museum of Natural History, Cleveland, OH, USA
GSMC003442 cursor nontype Male</description>
						<LookAt>
							<longitude>-84.338318</longitude>
							<latitude>10.974309</latitude>
							<altitude>0</altitude>
							<heading>0</heading>
							<tilt>0</tilt>
							<range>1000</range>
							<altitudeMode>relativeToGround</altitudeMode>
						</LookAt>
						<styleUrl>#Sheet1Map13</styleUrl>
						<ExtendedData>
						</ExtendedData>
						<Point>
							<coordinates>-84.338318,10.974309,0</coordinates>
						</Point>
					</Placemark>
					<Placemark>
						<name>cursor nontype GSMC003443</name>
						<Snippet maxLines="0"></Snippet>
						<description>Nicaragua Rio San Juan, Refugio Bartola sur le Rio San Juan, 10.974309°N, 84.338318°W, 52 m, 1-5 November, 2010, Coll: Gavin J. Svenson 10.974309 -84.338318 52 11/1/2010 11/5/2010
The Cleveland Museum of Natural History, Cleveland, OH, USA
GSMC003443 cursor nontype Male</description>
						<LookAt>
							<longitude>-84.338318</longitude>
							<latitude>10.974309</latitude>
							<altitude>0</altitude>
							<heading>0</heading>
							<tilt>0</tilt>
							<range>1000</range>
							<altitudeMode>relativeToGround</altitudeMode>
						</LookAt>
						<styleUrl>#Sheet1Map13</styleUrl>
						<ExtendedData>
						</ExtendedData>
						<Point>
							<coordinates>-84.338318,10.974309,0</coordinates>
						</Point>
					</Placemark>
					<Placemark>
						<name>cursor nontype GSMC003444</name>
						<Snippet maxLines="0"></Snippet>
						<description>Nicaragua Rio San Juan, Refugio Bartola sur le Rio San Juan, 10.974309°N, 84.338318°W, 52 m, 1-5 November, 2010, Coll: Gavin J. Svenson 10.974309 -84.338318 52 11/1/2010 11/5/2010
The Cleveland Museum of Natural History, Cleveland, OH, USA
GSMC003444 cursor nontype Male</description>
						<LookAt>
							<longitude>-84.338318</longitude>
							<latitude>10.974309</latitude>
							<altitude>0</altitude>
							<heading>0</heading>
							<tilt>0</tilt>
							<range>1000</range>
							<altitudeMode>relativeToGround</altitudeMode>
						</LookAt>
						<styleUrl>#Sheet1Map13</styleUrl>
						<ExtendedData>
						</ExtendedData>
						<Point>
							<coordinates>-84.338318,10.974309,0</coordinates>
						</Point>
					</Placemark>
					<Placemark>
						<name>cursor nontype GSMC003445</name>
						<Snippet maxLines="0"></Snippet>
						<description>Nicaragua Rio San Juan, Refugio Bartola sur le Rio San Juan, 10.974309°N, 84.338318°W, 52 m, 1-5 November, 2010, Coll: Gavin J. Svenson 10.974309 -84.338318 52 11/1/2010 11/5/2010
The Cleveland Museum of Natural History, Cleveland, OH, USA
GSMC003445 cursor nontype Male</description>
						<LookAt>
							<longitude>-84.338318</longitude>
							<latitude>10.974309</latitude>
							<altitude>0</altitude>
							<heading>0</heading>
							<tilt>0</tilt>
							<range>1000</range>
							<altitudeMode>relativeToGround</altitudeMode>
						</LookAt>
						<styleUrl>#Sheet1Map13</styleUrl>
						<ExtendedData>
						</ExtendedData>
						<Point>
							<coordinates>-84.338318,10.974309,0</coordinates>
						</Point>
					</Placemark>
					<Placemark>
						<name>cursor nontype GSMC003446</name>
						<Snippet maxLines="0"></Snippet>
						<description>Nicaragua Rio San Juan, Refugio Bartola sur le Rio San Juan, 10.974309°N, 84.338318°W, 52 m, 1-5 November, 2010, Coll: Gavin J. Svenson 10.974309 -84.338318 52 11/1/2010 11/5/2010
The Cleveland Museum of Natural History, Cleveland, OH, USA
GSMC003446 cursor nontype Male</description>
						<LookAt>
							<longitude>-84.338318</longitude>
							<latitude>10.974309</latitude>
							<altitude>0</altitude>
							<heading>0</heading>
							<tilt>0</tilt>
							<range>1000</range>
							<altitudeMode>relativeToGround</altitudeMode>
						</LookAt>
						<styleUrl>#Sheet1Map13</styleUrl>
						<ExtendedData>
						</ExtendedData>
						<Point>
							<coordinates>-84.338318,10.974309,0</coordinates>
						</Point>
					</Placemark>
					<Placemark>
						<name>cursor nontype GSMC003447</name>
						<Snippet maxLines="0"></Snippet>
						<description>Nicaragua Rio San Juan, Refugio Bartola sur le Rio San Juan, 10.974309°N, 84.338318°W, 52 m, 1-5 November, 2010, Coll: Gavin J. Svenson 10.974309 -84.338318 52 11/1/2010 11/5/2010
The Cleveland Museum of Natural History, Cleveland, OH, USA
GSMC003447 cursor nontype Male</description>
						<LookAt>
							<longitude>-84.338318</longitude>
							<latitude>10.974309</latitude>
							<altitude>0</altitude>
							<heading>0</heading>
							<tilt>0</tilt>
							<range>1000</range>
							<altitudeMode>relativeToGround</altitudeMode>
						</LookAt>
						<styleUrl>#Sheet1Map13</styleUrl>
						<ExtendedData>
						</ExtendedData>
						<Point>
							<coordinates>-84.338318,10.974309,0</coordinates>
						</Point>
					</Placemark>
					<Placemark>
						<name>cursor nontype GSMC003448</name>
						<Snippet maxLines="0"></Snippet>
						<description>Nicaragua Rio San Juan, Refugio Bartola sur le Rio San Juan, 10.974309°N, 84.338318°W, 52 m, 1-5 November, 2010, Coll: Gavin J. Svenson 10.974309 -84.338318 52 11/1/2010 11/5/2010
The Cleveland Museum of Natural History, Cleveland, OH, USA
GSMC003448 cursor nontype Male</description>
						<LookAt>
							<longitude>-84.338318</longitude>
							<latitude>10.974309</latitude>
							<altitude>0</altitude>
							<heading>0</heading>
							<tilt>0</tilt>
							<range>1000</range>
							<altitudeMode>relativeToGround</altitudeMode>
						</LookAt>
						<styleUrl>#Sheet1Map13</styleUrl>
						<ExtendedData>
						</ExtendedData>
						<Point>
							<coordinates>-84.338318,10.974309,0</coordinates>
						</Point>
					</Placemark>
					<Placemark>
						<name>cursor nontype GSMC003449</name>
						<Snippet maxLines="0"></Snippet>
						<description>Nicaragua Rio San Juan, Refugio Bartola sur le Rio San Juan, 10.974309°N, 84.338318°W, 52 m, 1-5 November, 2010, Coll: Gavin J. Svenson 10.974309 -84.338318 52 11/1/2010 11/5/2010
The Cleveland Museum of Natural History, Cleveland, OH, USA
GSMC003449 cursor nontype Male</description>
						<LookAt>
							<longitude>-84.338318</longitude>
							<latitude>10.974309</latitude>
							<altitude>0</altitude>
							<heading>0</heading>
							<tilt>0</tilt>
							<range>1000</range>
							<altitudeMode>relativeToGround</altitudeMode>
						</LookAt>
						<styleUrl>#Sheet1Map13</styleUrl>
						<ExtendedData>
						</ExtendedData>
						<Point>
							<coordinates>-84.338318,10.974309,0</coordinates>
						</Point>
					</Placemark>
					<Placemark>
						<name>cursor nontype GSMC003450</name>
						<Snippet maxLines="0"></Snippet>
						<description>Nicaragua Rio San Juan, Refugio Bartola sur le Rio San Juan, 10.974309°N, 84.338318°W, 52 m, 1-5 November, 2010, Coll: Gavin J. Svenson 10.974309 -84.338318 52 11/1/2010 11/5/2010
The Cleveland Museum of Natural History, Cleveland, OH, USA
GSMC003450 cursor nontype Male</description>
						<LookAt>
							<longitude>-84.338318</longitude>
							<latitude>10.974309</latitude>
							<altitude>0</altitude>
							<heading>0</heading>
							<tilt>0</tilt>
							<range>1000</range>
							<altitudeMode>relativeToGround</altitudeMode>
						</LookAt>
						<styleUrl>#Sheet1Map13</styleUrl>
						<ExtendedData>
						</ExtendedData>
						<Point>
							<coordinates>-84.338318,10.974309,0</coordinates>
						</Point>
					</Placemark>
					<Placemark>
						<name>cursor nontype GSMC003451</name>
						<Snippet maxLines="0"></Snippet>
						<description>Nicaragua Rio San Juan, Refugio Bartola sur le Rio San Juan, 10.974309°N, 84.338318°W, 52 m, 1-5 November, 2010, Coll: Gavin J. Svenson 10.974309 -84.338318 52 11/1/2010 11/5/2010
The Cleveland Museum of Natural History, Cleveland, OH, USA
GSMC003451 cursor nontype Male</description>
						<LookAt>
							<longitude>-84.338318</longitude>
							<latitude>10.974309</latitude>
							<altitude>0</altitude>
							<heading>0</heading>
							<tilt>0</tilt>
							<range>1000</range>
							<altitudeMode>relativeToGround</altitudeMode>
						</LookAt>
						<styleUrl>#Sheet1Map13</styleUrl>
						<ExtendedData>
						</ExtendedData>
						<Point>
							<coordinates>-84.338318,10.974309,0</coordinates>
						</Point>
					</Placemark>
					<Placemark>
						<name>cursor nontype GSMC003452</name>
						<Snippet maxLines="0"></Snippet>
						<description>Nicaragua Rio San Juan, Refugio Bartola sur le Rio San Juan, 10.974309°N, 84.338318°W, 52 m, 1-5 November, 2010, Coll: Gavin J. Svenson 10.974309 -84.338318 52 11/1/2010 11/5/2010
The Cleveland Museum of Natural History, Cleveland, OH, USA
GSMC003452 cursor nontype Male</description>
						<LookAt>
							<longitude>-84.338318</longitude>
							<latitude>10.974309</latitude>
							<altitude>0</altitude>
							<heading>0</heading>
							<tilt>0</tilt>
							<range>1000</range>
							<altitudeMode>relativeToGround</altitudeMode>
						</LookAt>
						<styleUrl>#Sheet1Map13</styleUrl>
						<ExtendedData>
						</ExtendedData>
						<Point>
							<coordinates>-84.338318,10.974309,0</coordinates>
						</Point>
					</Placemark>
					<Placemark>
						<name>cursor nontype GSMC003453</name>
						<Snippet maxLines="0"></Snippet>
						<description>Nicaragua Rio San Juan, Refugio Bartola sur le Rio San Juan, 10.974309°N, 84.338318°W, 52 m, 1-5 November, 2010, Coll: Gavin J. Svenson 10.974309 -84.338318 52 11/1/2010 11/5/2010
The Cleveland Museum of Natural History, Cleveland, OH, USA
GSMC003453 cursor nontype Male</description>
						<LookAt>
							<longitude>-84.338318</longitude>
							<latitude>10.974309</latitude>
							<altitude>0</altitude>
							<heading>0</heading>
							<tilt>0</tilt>
							<range>1000</range>
							<altitudeMode>relativeToGround</altitudeMode>
						</LookAt>
						<styleUrl>#Sheet1Map13</styleUrl>
						<ExtendedData>
						</ExtendedData>
						<Point>
							<coordinates>-84.338318,10.974309,0</coordinates>
						</Point>
					</Placemark>
					<Placemark>
						<name>cursor nontype GSMC003454</name>
						<Snippet maxLines="0"></Snippet>
						<description>Nicaragua Rio San Juan, Refugio Bartola sur le Rio San Juan, 10.974309°N, 84.338318°W, 52 m, 1-5 November, 2010, Coll: Gavin J. Svenson 10.974309 -84.338318 52 11/1/2010 11/5/2010
The Cleveland Museum of Natural History, Cleveland, OH, USA
GSMC003454 cursor nontype Female</description>
						<LookAt>
							<longitude>-84.338318</longitude>
							<latitude>10.974309</latitude>
							<altitude>0</altitude>
							<heading>0</heading>
							<tilt>0</tilt>
							<range>1000</range>
							<altitudeMode>relativeToGround</altitudeMode>
						</LookAt>
						<styleUrl>#Sheet1Map13</styleUrl>
						<ExtendedData>
						</ExtendedData>
						<Point>
							<coordinates>-84.338318,10.974309,0</coordinates>
						</Point>
					</Placemark>
					<Placemark>
						<name>cursor nontype GSMC003455</name>
						<Snippet maxLines="0"></Snippet>
						<description>Nicaragua Rio San Juan, Refugio Bartola sur le Rio San Juan, 10.974309°N, 84.338318°W, 52 m, 1-5 November, 2010, Coll: Gavin J. Svenson 10.974309 -84.338318 52 11/1/2010 11/5/2010
The Cleveland Museum of Natural History, Cleveland, OH, USA
GSMC003455 cursor nontype Female</description>
						<LookAt>
							<longitude>-84.338318</longitude>
							<latitude>10.974309</latitude>
							<altitude>0</altitude>
							<heading>0</heading>
							<tilt>0</tilt>
							<range>1000</range>
							<altitudeMode>relativeToGround</altitudeMode>
						</LookAt>
						<styleUrl>#Sheet1Map13</styleUrl>
						<ExtendedData>
						</ExtendedData>
						<Point>
							<coordinates>-84.338318,10.974309,0</coordinates>
						</Point>
					</Placemark>
					<Placemark>
						<name>cursor nontype GSMC003456</name>
						<Snippet maxLines="0"></Snippet>
						<description>Nicaragua Rio San Juan, Refugio Bartola sur le Rio San Juan, 10.974309°N, 84.338318°W, 52 m, 1-5 November, 2010, Coll: Gavin J. Svenson 10.974309 -84.338318 52 11/1/2010 11/5/2010
The Cleveland Museum of Natural History, Cleveland, OH, USA
GSMC003456 cursor nontype Female</description>
						<LookAt>
							<longitude>-84.338318</longitude>
							<latitude>10.974309</latitude>
							<altitude>0</altitude>
							<heading>0</heading>
							<tilt>0</tilt>
							<range>1000</range>
							<altitudeMode>relativeToGround</altitudeMode>
						</LookAt>
						<styleUrl>#Sheet1Map13</styleUrl>
						<ExtendedData>
						</ExtendedData>
						<Point>
							<coordinates>-84.338318,10.974309,0</coordinates>
						</Point>
					</Placemark>
					<Placemark>
						<name>cursor nontype GSMC003457</name>
						<Snippet maxLines="0"></Snippet>
						<description>Nicaragua Rio San Juan, Refugio Bartola sur le Rio San Juan, 10.974309°N, 84.338318°W, 52 m, 1-5 November, 2010, Coll: Gavin J. Svenson 10.974309 -84.338318 52 11/1/2010 11/5/2010
The Cleveland Museum of Natural History, Cleveland, OH, USA
GSMC003457 cursor nontype Female</description>
						<LookAt>
							<longitude>-84.338318</longitude>
							<latitude>10.974309</latitude>
							<altitude>0</altitude>
							<heading>0</heading>
							<tilt>0</tilt>
							<range>1000</range>
							<altitudeMode>relativeToGround</altitudeMode>
						</LookAt>
						<styleUrl>#Sheet1Map13</styleUrl>
						<ExtendedData>
						</ExtendedData>
						<Point>
							<coordinates>-84.338318,10.974309,0</coordinates>
						</Point>
					</Placemark>
					<Placemark>
						<name>cursor nontype GSMC003458</name>
						<Snippet maxLines="0"></Snippet>
						<description>Nicaragua Rio San Juan, Refugio Bartola sur le Rio San Juan, 10.974309°N, 84.338318°W, 52 m, 1-5 November, 2010, Coll: Gavin J. Svenson 10.974309 -84.338318 52 11/1/2010 11/5/2010
The Cleveland Museum of Natural History, Cleveland, OH, USA
GSMC003458 cursor nontype Female</description>
						<LookAt>
							<longitude>-84.338318</longitude>
							<latitude>10.974309</latitude>
							<altitude>0</altitude>
							<heading>0</heading>
							<tilt>0</tilt>
							<range>1000</range>
							<altitudeMode>relativeToGround</altitudeMode>
						</LookAt>
						<styleUrl>#Sheet1Map13</styleUrl>
						<ExtendedData>
						</ExtendedData>
						<Point>
							<coordinates>-84.338318,10.974309,0</coordinates>
						</Point>
					</Placemark>
					<Placemark>
						<name>cursor nontype GSMC003459</name>
						<Snippet maxLines="0"></Snippet>
						<description>Nicaragua Rio San Juan, Refugio Bartola sur le Rio San Juan, 10.974309°N, 84.338318°W, 52 m, 1-5 November, 2010, Coll: Gavin J. Svenson 10.974309 -84.338318 52 11/1/2010 11/5/2010
The Cleveland Museum of Natural History, Cleveland, OH, USA
GSMC003459 cursor nontype Female</description>
						<LookAt>
							<longitude>-84.338318</longitude>
							<latitude>10.974309</latitude>
							<altitude>0</altitude>
							<heading>0</heading>
							<tilt>0</tilt>
							<range>1000</range>
							<altitudeMode>relativeToGround</altitudeMode>
						</LookAt>
						<styleUrl>#Sheet1Map13</styleUrl>
						<ExtendedData>
						</ExtendedData>
						<Point>
							<coordinates>-84.338318,10.974309,0</coordinates>
						</Point>
					</Placemark>
					<Placemark>
						<name>cursor nontype GSMC003460</name>
						<Snippet maxLines="0"></Snippet>
						<description>Nicaragua Rio San Juan, Refugio Bartola sur le Rio San Juan, 10.974309°N, 84.338318°W, 52 m, 1-5 November, 2010, Coll: Gavin J. Svenson 10.974309 -84.338318 52 11/1/2010 11/5/2010
The Cleveland Museum of Natural History, Cleveland, OH, USA
GSMC003460 cursor nontype Female</description>
						<LookAt>
							<longitude>-84.338318</longitude>
							<latitude>10.974309</latitude>
							<altitude>0</altitude>
							<heading>0</heading>
							<tilt>0</tilt>
							<range>1000</range>
							<altitudeMode>relativeToGround</altitudeMode>
						</LookAt>
						<styleUrl>#Sheet1Map13</styleUrl>
						<ExtendedData>
						</ExtendedData>
						<Point>
							<coordinates>-84.338318,10.974309,0</coordinates>
						</Point>
					</Placemark>
					<Placemark>
						<name>cursor nontype GSMC003461</name>
						<Snippet maxLines="0"></Snippet>
						<description>Nicaragua Rio San Juan, Refugio Bartola sur le Rio San Juan, 10.974309°N, 84.338318°W, 52 m, 1-5 November, 2010, Coll: Gavin J. Svenson 10.974309 -84.338318 52 11/1/2010 11/5/2010
The Cleveland Museum of Natural History, Cleveland, OH, USA
GSMC003461 cursor nontype Female</description>
						<LookAt>
							<longitude>-84.338318</longitude>
							<latitude>10.974309</latitude>
							<altitude>0</altitude>
							<heading>0</heading>
							<tilt>0</tilt>
							<range>1000</range>
							<altitudeMode>relativeToGround</altitudeMode>
						</LookAt>
						<styleUrl>#Sheet1Map13</styleUrl>
						<ExtendedData>
						</ExtendedData>
						<Point>
							<coordinates>-84.338318,10.974309,0</coordinates>
						</Point>
					</Placemark>
					<Placemark>
						<name>cursor nontype GSMC003462</name>
						<Snippet maxLines="0"></Snippet>
						<description>Nicaragua Rio San Juan, Refugio Bartola sur le Rio San Juan, 10.974309°N, 84.338318°W, 52 m, 1-5 November, 2010, Coll: Gavin J. Svenson 10.974309 -84.338318 52 11/1/2010 11/5/2010
The Cleveland Museum of Natural History, Cleveland, OH, USA
GSMC003462 cursor nontype Female</description>
						<LookAt>
							<longitude>-84.338318</longitude>
							<latitude>10.974309</latitude>
							<altitude>0</altitude>
							<heading>0</heading>
							<tilt>0</tilt>
							<range>1000</range>
							<altitudeMode>relativeToGround</altitudeMode>
						</LookAt>
						<styleUrl>#Sheet1Map13</styleUrl>
						<ExtendedData>
						</ExtendedData>
						<Point>
							<coordinates>-84.338318,10.974309,0</coordinates>
						</Point>
					</Placemark>
					<Placemark>
						<name>cursor nontype GSMC003463</name>
						<Snippet maxLines="0"></Snippet>
						<description>Nicaragua Rio San Juan, Refugio Bartola sur le Rio San Juan, 10.974309°N, 84.338318°W, 52 m, 1-5 November, 2010, Coll: Gavin J. Svenson 10.974309 -84.338318 52 11/1/2010 11/5/2010
The Cleveland Museum of Natural History, Cleveland, OH, USA
GSMC003463 cursor nontype Female</description>
						<LookAt>
							<longitude>-84.338318</longitude>
							<latitude>10.974309</latitude>
							<altitude>0</altitude>
							<heading>0</heading>
							<tilt>0</tilt>
							<range>1000</range>
							<altitudeMode>relativeToGround</altitudeMode>
						</LookAt>
						<styleUrl>#Sheet1Map13</styleUrl>
						<ExtendedData>
						</ExtendedData>
						<Point>
							<coordinates>-84.338318,10.974309,0</coordinates>
						</Point>
					</Placemark>
					<Placemark>
						<name>cursor nontype GSMC003464</name>
						<Snippet maxLines="0"></Snippet>
						<description>Nicaragua Rio San Juan, Refugio Bartola sur le Rio San Juan, 10.974309°N, 84.338318°W, 52 m, 1-5 November, 2010, Coll: Gavin J. Svenson 10.974309 -84.338318 52 11/1/2010 11/5/2010
The Cleveland Museum of Natural History, Cleveland, OH, USA
GSMC003464 cursor nontype Female</description>
						<LookAt>
							<longitude>-84.338318</longitude>
							<latitude>10.974309</latitude>
							<altitude>0</altitude>
							<heading>0</heading>
							<tilt>0</tilt>
							<range>1000</range>
							<altitudeMode>relativeToGround</altitudeMode>
						</LookAt>
						<styleUrl>#Sheet1Map13</styleUrl>
						<ExtendedData>
						</ExtendedData>
						<Point>
							<coordinates>-84.338318,10.974309,0</coordinates>
						</Point>
					</Placemark>
					<Placemark>
						<name>cursor nontype GSMC003465</name>
						<Snippet maxLines="0"></Snippet>
						<description>Nicaragua Rio San Juan, Refugio Bartola sur le Rio San Juan, 10.974309°N, 84.338318°W, 52 m, 1-5 November, 2010, Coll: Gavin J. Svenson 10.974309 -84.338318 52 11/1/2010 11/5/2010
The Cleveland Museum of Natural History, Cleveland, OH, USA
GSMC003465 cursor nontype Female</description>
						<LookAt>
							<longitude>-84.338318</longitude>
							<latitude>10.974309</latitude>
							<altitude>0</altitude>
							<heading>0</heading>
							<tilt>0</tilt>
							<range>1000</range>
							<altitudeMode>relativeToGround</altitudeMode>
						</LookAt>
						<styleUrl>#Sheet1Map13</styleUrl>
						<ExtendedData>
						</ExtendedData>
						<Point>
							<coordinates>-84.338318,10.974309,0</coordinates>
						</Point>
					</Placemark>
					<Placemark>
						<name>cursor nontype GSMC003466</name>
						<Snippet maxLines="0"></Snippet>
						<description>Nicaragua Rio San Juan, Refugio Bartola sur le Rio San Juan, 10.974309°N, 84.338318°W, 52 m, 1-5 November, 2010, Coll: Gavin J. Svenson 10.974309 -84.338318 52 11/1/2010 11/5/2010
The Cleveland Museum of Natural History, Cleveland, OH, USA
GSMC003466 cursor nontype Female</description>
						<LookAt>
							<longitude>-84.338318</longitude>
							<latitude>10.974309</latitude>
							<altitude>0</altitude>
							<heading>0</heading>
							<tilt>0</tilt>
							<range>1000</range>
							<altitudeMode>relativeToGround</altitudeMode>
						</LookAt>
						<styleUrl>#Sheet1Map13</styleUrl>
						<ExtendedData>
						</ExtendedData>
						<Point>
							<coordinates>-84.338318,10.974309,0</coordinates>
						</Point>
					</Placemark>
					<Placemark>
						<name>cursor nontype GSMC003467</name>
						<Snippet maxLines="0"></Snippet>
						<description>Nicaragua Rio San Juan, Refugio Bartola sur le Rio San Juan, 10.974309°N, 84.338318°W, 52 m, 1-5 November, 2010, Coll: Gavin J. Svenson 10.974309 -84.338318 52 11/1/2010 11/5/2010
The Cleveland Museum of Natural History, Cleveland, OH, USA
GSMC003467 cursor nontype Female</description>
						<LookAt>
							<longitude>-84.338318</longitude>
							<latitude>10.974309</latitude>
							<altitude>0</altitude>
							<heading>0</heading>
							<tilt>0</tilt>
							<range>1000</range>
							<altitudeMode>relativeToGround</altitudeMode>
						</LookAt>
						<styleUrl>#Sheet1Map13</styleUrl>
						<ExtendedData>
						</ExtendedData>
						<Point>
							<coordinates>-84.338318,10.974309,0</coordinates>
						</Point>
					</Placemark>
					<Placemark>
						<name>cursor nontype GSMC003468</name>
						<Snippet maxLines="0"></Snippet>
						<description>Nicaragua Rio San Juan, Refugio Bartola sur le Rio San Juan, 10.974309°N, 84.338318°W, 52 m, 1-5 November, 2010, Coll: Gavin J. Svenson 10.974309 -84.338318 52 11/1/2010 11/5/2010
The Cleveland Museum of Natural History, Cleveland, OH, USA
GSMC003468 cursor nontype Female</description>
						<LookAt>
							<longitude>-84.338318</longitude>
							<latitude>10.974309</latitude>
							<altitude>0</altitude>
							<heading>0</heading>
							<tilt>0</tilt>
							<range>1000</range>
							<altitudeMode>relativeToGround</altitudeMode>
						</LookAt>
						<styleUrl>#Sheet1Map13</styleUrl>
						<ExtendedData>
						</ExtendedData>
						<Point>
							<coordinates>-84.338318,10.974309,0</coordinates>
						</Point>
					</Placemark>
					<Placemark>
						<name>cursor nontype GSMC003469</name>
						<Snippet maxLines="0"></Snippet>
						<description>Nicaragua Rio San Juan, Refugio Bartola sur le Rio San Juan, 10.974309°N, 84.338318°W, 52 m, 1-5 November, 2010, Coll: Gavin J. Svenson 10.974309 -84.338318 52 11/1/2010 11/5/2010
The Cleveland Museum of Natural History, Cleveland, OH, USA
GSMC003469 cursor nontype Female</description>
						<LookAt>
							<longitude>-84.338318</longitude>
							<latitude>10.974309</latitude>
							<altitude>0</altitude>
							<heading>0</heading>
							<tilt>0</tilt>
							<range>1000</range>
							<altitudeMode>relativeToGround</altitudeMode>
						</LookAt>
						<styleUrl>#Sheet1Map13</styleUrl>
						<ExtendedData>
						</ExtendedData>
						<Point>
							<coordinates>-84.338318,10.974309,0</coordinates>
						</Point>
					</Placemark>
					<Placemark>
						<name>cursor nontype GSMC003598</name>
						<Snippet maxLines="0"></Snippet>
						<description>Nicaragua Rio San Juan Dpto., Refugio Bartola; KBM 18051201 10.97254 -84.33899 36 5/18/2012 5/23/2012
The Cleveland Museum of Natural History, Cleveland, OH, USA
GSMC003598 cursor nontype Female</description>
						<LookAt>
							<longitude>-84.33899</longitude>
							<latitude>10.97254</latitude>
							<altitude>0</altitude>
							<heading>0</heading>
							<tilt>0</tilt>
							<range>1000</range>
							<altitudeMode>relativeToGround</altitudeMode>
						</LookAt>
						<styleUrl>#Sheet1Map13</styleUrl>
						<ExtendedData>
						</ExtendedData>
						<Point>
							<coordinates>-84.33899,10.97254,0</coordinates>
						</Point>
					</Placemark>
					<Placemark>
						<name>cursor nontype GSMC003602</name>
						<Snippet maxLines="0"></Snippet>
						<description>Nicaragua Rio San Juan Dpto., Refugio Bartola; KBM 18051201 10.97254 -84.33899 36 5/18/2012 5/23/2012
The Cleveland Museum of Natural History, Cleveland, OH, USA
GSMC003602 cursor nontype Male</description>
						<LookAt>
							<longitude>-84.33899</longitude>
							<latitude>10.97254</latitude>
							<altitude>0</altitude>
							<heading>0</heading>
							<tilt>0</tilt>
							<range>1000</range>
							<altitudeMode>relativeToGround</altitudeMode>
						</LookAt>
						<styleUrl>#Sheet1Map13</styleUrl>
						<ExtendedData>
						</ExtendedData>
						<Point>
							<coordinates>-84.33899,10.97254,0</coordinates>
						</Point>
					</Placemark>
					<Placemark>
						<name>cursor nontype GSMC003604</name>
						<Snippet maxLines="0"></Snippet>
						<description>Nicaragua Rio San Juan Dpto., Refugio Bartola; KBM 18051201 10.97254 -84.33899 36 5/18/2012 5/23/2012
The Cleveland Museum of Natural History, Cleveland, OH, USA
GSMC003604 cursor nontype Male</description>
						<LookAt>
							<longitude>-84.33899</longitude>
							<latitude>10.97254</latitude>
							<altitude>0</altitude>
							<heading>0</heading>
							<tilt>0</tilt>
							<range>1000</range>
							<altitudeMode>relativeToGround</altitudeMode>
						</LookAt>
						<styleUrl>#Sheet1Map13</styleUrl>
						<ExtendedData>
						</ExtendedData>
						<Point>
							<coordinates>-84.33899,10.97254,0</coordinates>
						</Point>
					</Placemark>
					<Placemark>
						<name>cursor nontype GSMC003607</name>
						<Snippet maxLines="0"></Snippet>
						<description>Nicaragua Rio San Juan Dpto., Refugio Bartola; KBM 18051201 10.97254 -84.33899 36 5/18/2012 5/23/2012
The Cleveland Museum of Natural History, Cleveland, OH, USA
GSMC003607 cursor nontype Male</description>
						<LookAt>
							<longitude>-84.33899</longitude>
							<latitude>10.97254</latitude>
							<altitude>0</altitude>
							<heading>0</heading>
							<tilt>0</tilt>
							<range>1000</range>
							<altitudeMode>relativeToGround</altitudeMode>
						</LookAt>
						<styleUrl>#Sheet1Map13</styleUrl>
						<ExtendedData>
						</ExtendedData>
						<Point>
							<coordinates>-84.33899,10.97254,0</coordinates>
						</Point>
					</Placemark>
					<Placemark>
						<name>cursor nontype GSMC003608</name>
						<Snippet maxLines="0"></Snippet>
						<description>Nicaragua Rio San Juan Dpto., Refugio Bartola; KBM 18051201 10.97254 -84.33899 36 5/18/2012 5/23/2012
The Cleveland Museum of Natural History, Cleveland, OH, USA
GSMC003608 cursor nontype Male</description>
						<LookAt>
							<longitude>-84.33899</longitude>
							<latitude>10.97254</latitude>
							<altitude>0</altitude>
							<heading>0</heading>
							<tilt>0</tilt>
							<range>1000</range>
							<altitudeMode>relativeToGround</altitudeMode>
						</LookAt>
						<styleUrl>#Sheet1Map13</styleUrl>
						<ExtendedData>
						</ExtendedData>
						<Point>
							<coordinates>-84.33899,10.97254,0</coordinates>
						</Point>
					</Placemark>
					<Placemark>
						<name>cursor nontype GSMC003612</name>
						<Snippet maxLines="0"></Snippet>
						<description>Nicaragua Rio San Juan Dpto., Refugio Bartola; KBM 18051201 10.97254 -84.33899 36 5/18/2012 5/23/2012
The Cleveland Museum of Natural History, Cleveland, OH, USA
GSMC003612 cursor nontype Female</description>
						<LookAt>
							<longitude>-84.33899</longitude>
							<latitude>10.97254</latitude>
							<altitude>0</altitude>
							<heading>0</heading>
							<tilt>0</tilt>
							<range>1000</range>
							<altitudeMode>relativeToGround</altitudeMode>
						</LookAt>
						<styleUrl>#Sheet1Map13</styleUrl>
						<ExtendedData>
						</ExtendedData>
						<Point>
							<coordinates>-84.33899,10.97254,0</coordinates>
						</Point>
					</Placemark>
					<Placemark>
						<name>cursor nontype GSMC003613</name>
						<Snippet maxLines="0"></Snippet>
						<description>Nicaragua Rio San Juan Dpto., Refugio Bartola; KBM 18051201 10.97254 -84.33899 36 5/18/2012 5/23/2012
The Cleveland Museum of Natural History, Cleveland, OH, USA
GSMC003613 cursor nontype Female</description>
						<LookAt>
							<longitude>-84.33899</longitude>
							<latitude>10.97254</latitude>
							<altitude>0</altitude>
							<heading>0</heading>
							<tilt>0</tilt>
							<range>1000</range>
							<altitudeMode>relativeToGround</altitudeMode>
						</LookAt>
						<styleUrl>#Sheet1Map13</styleUrl>
						<ExtendedData>
						</ExtendedData>
						<Point>
							<coordinates>-84.33899,10.97254,0</coordinates>
						</Point>
					</Placemark>
					<Placemark>
						<name>cursor nontype GSMC003621</name>
						<Snippet maxLines="0"></Snippet>
						<description>Nicaragua Rio San Juan Dpto., Refugio Bartola; KBM 18051201 10.97254 -84.33899 36 5/18/2012 5/23/2012
The Cleveland Museum of Natural History, Cleveland, OH, USA
GSMC003621 cursor nontype Female</description>
						<LookAt>
							<longitude>-84.33899</longitude>
							<latitude>10.97254</latitude>
							<altitude>0</altitude>
							<heading>0</heading>
							<tilt>0</tilt>
							<range>1000</range>
							<altitudeMode>relativeToGround</altitudeMode>
						</LookAt>
						<styleUrl>#Sheet1Map13</styleUrl>
						<ExtendedData>
						</ExtendedData>
						<Point>
							<coordinates>-84.33899,10.97254,0</coordinates>
						</Point>
					</Placemark>
					<Placemark>
						<name>cursor nontype GSMC003622</name>
						<Snippet maxLines="0"></Snippet>
						<description>Nicaragua Rio San Juan Dpto., Refugio Bartola; KBM 18051201 10.97254 -84.33899 36 5/18/2012 5/23/2012
The Cleveland Museum of Natural History, Cleveland, OH, USA
GSMC003622 cursor nontype Male</description>
						<LookAt>
							<longitude>-84.33899</longitude>
							<latitude>10.97254</latitude>
							<altitude>0</altitude>
							<heading>0</heading>
							<tilt>0</tilt>
							<range>1000</range>
							<altitudeMode>relativeToGround</altitudeMode>
						</LookAt>
						<styleUrl>#Sheet1Map13</styleUrl>
						<ExtendedData>
						</ExtendedData>
						<Point>
							<coordinates>-84.33899,10.97254,0</coordinates>
						</Point>
					</Placemark>
					<Placemark>
						<name>cursor nontype GSMC003624</name>
						<Snippet maxLines="0"></Snippet>
						<description>Nicaragua Rio San Juan Dpto., Refugio Bartola; KBM 18051201 10.97254 -84.33899 36 5/18/2012 5/23/2012
The Cleveland Museum of Natural History, Cleveland, OH, USA
GSMC003624 cursor nontype Male</description>
						<LookAt>
							<longitude>-84.33899</longitude>
							<latitude>10.97254</latitude>
							<altitude>0</altitude>
							<heading>0</heading>
							<tilt>0</tilt>
							<range>1000</range>
							<altitudeMode>relativeToGround</altitudeMode>
						</LookAt>
						<styleUrl>#Sheet1Map13</styleUrl>
						<ExtendedData>
						</ExtendedData>
						<Point>
							<coordinates>-84.33899,10.97254,0</coordinates>
						</Point>
					</Placemark>
					<Placemark>
						<name>cursor nontype GSMC003625</name>
						<Snippet maxLines="0"></Snippet>
						<description>Nicaragua Rio San Juan Dpto., Refugio Bartola; KBM 18051201 10.97254 -84.33899 36 5/18/2012 5/23/2012
The Cleveland Museum of Natural History, Cleveland, OH, USA
GSMC003625 cursor nontype Male</description>
						<LookAt>
							<longitude>-84.33899</longitude>
							<latitude>10.97254</latitude>
							<altitude>0</altitude>
							<heading>0</heading>
							<tilt>0</tilt>
							<range>1000</range>
							<altitudeMode>relativeToGround</altitudeMode>
						</LookAt>
						<styleUrl>#Sheet1Map13</styleUrl>
						<ExtendedData>
						</ExtendedData>
						<Point>
							<coordinates>-84.33899,10.97254,0</coordinates>
						</Point>
					</Placemark>
					<Placemark>
						<name>cursor nontype GSMC003627</name>
						<Snippet maxLines="0"></Snippet>
						<description>Nicaragua Rio San Juan Dpto., Refugio Bartola; KBM 18051201 10.97254 -84.33899 36 5/18/2012 5/23/2012
The Cleveland Museum of Natural History, Cleveland, OH, USA
GSMC003627 cursor nontype Male</description>
						<LookAt>
							<longitude>-84.33899</longitude>
							<latitude>10.97254</latitude>
							<altitude>0</altitude>
							<heading>0</heading>
							<tilt>0</tilt>
							<range>1000</range>
							<altitudeMode>relativeToGround</altitudeMode>
						</LookAt>
						<styleUrl>#Sheet1Map13</styleUrl>
						<ExtendedData>
						</ExtendedData>
						<Point>
							<coordinates>-84.33899,10.97254,0</coordinates>
						</Point>
					</Placemark>
					<Placemark>
						<name>cursor nontype GSMC003628</name>
						<Snippet maxLines="0"></Snippet>
						<description>Nicaragua Rio San Juan Dpto., Refugio Bartola; KBM 18051201 10.97254 -84.33899 36 5/18/2012 5/23/2012
The Cleveland Museum of Natural History, Cleveland, OH, USA
GSMC003628 cursor nontype Female</description>
						<LookAt>
							<longitude>-84.33899</longitude>
							<latitude>10.97254</latitude>
							<altitude>0</altitude>
							<heading>0</heading>
							<tilt>0</tilt>
							<range>1000</range>
							<altitudeMode>relativeToGround</altitudeMode>
						</LookAt>
						<styleUrl>#Sheet1Map13</styleUrl>
						<ExtendedData>
						</ExtendedData>
						<Point>
							<coordinates>-84.33899,10.97254,0</coordinates>
						</Point>
					</Placemark>
					<Placemark>
						<name>cursor nontype GSMC003635</name>
						<Snippet maxLines="0"></Snippet>
						<description>Nicaragua Rio San Juan Dpto., Refugio Bartola; KBM 18051201 10.97254 -84.33899 36 5/18/2012 5/23/2012
The Cleveland Museum of Natural History, Cleveland, OH, USA
GSMC003635 cursor nontype Male</description>
						<LookAt>
							<longitude>-84.33899</longitude>
							<latitude>10.97254</latitude>
							<altitude>0</altitude>
							<heading>0</heading>
							<tilt>0</tilt>
							<range>1000</range>
							<altitudeMode>relativeToGround</altitudeMode>
						</LookAt>
						<styleUrl>#Sheet1Map13</styleUrl>
						<ExtendedData>
						</ExtendedData>
						<Point>
							<coordinates>-84.33899,10.97254,0</coordinates>
						</Point>
					</Placemark>
					<Placemark>
						<name>cursor nontype GSMC003636</name>
						<Snippet maxLines="0"></Snippet>
						<description>Nicaragua Rio San Juan Dpto., Refugio Bartola; KBM 18051201 10.97254 -84.33899 36 5/18/2012 5/23/2012
The Cleveland Museum of Natural History, Cleveland, OH, USA
GSMC003636 cursor nontype Female</description>
						<LookAt>
							<longitude>-84.33899</longitude>
							<latitude>10.97254</latitude>
							<altitude>0</altitude>
							<heading>0</heading>
							<tilt>0</tilt>
							<range>1000</range>
							<altitudeMode>relativeToGround</altitudeMode>
						</LookAt>
						<styleUrl>#Sheet1Map13</styleUrl>
						<ExtendedData>
						</ExtendedData>
						<Point>
							<coordinates>-84.33899,10.97254,0</coordinates>
						</Point>
					</Placemark>
					<Placemark>
						<name>cursor nontype GSMC003646</name>
						<Snippet maxLines="0"></Snippet>
						<description>Nicaragua Rio San Juan Dpto., Refugio Bartola; KBM 18051201 10.97254 -84.33899 36 5/18/2012 5/23/2012
The Cleveland Museum of Natural History, Cleveland, OH, USA
GSMC003646 cursor nontype Female</description>
						<LookAt>
							<longitude>-84.33899</longitude>
							<latitude>10.97254</latitude>
							<altitude>0</altitude>
							<heading>0</heading>
							<tilt>0</tilt>
							<range>1000</range>
							<altitudeMode>relativeToGround</altitudeMode>
						</LookAt>
						<styleUrl>#Sheet1Map13</styleUrl>
						<ExtendedData>
						</ExtendedData>
						<Point>
							<coordinates>-84.33899,10.97254,0</coordinates>
						</Point>
					</Placemark>
					<Placemark>
						<name>cursor nontype GSMC003647</name>
						<Snippet maxLines="0"></Snippet>
						<description>Nicaragua Rio San Juan Dpto., Refugio Bartola; KBM 18051201 10.97254 -84.33899 36 5/18/2012 5/23/2012
The Cleveland Museum of Natural History, Cleveland, OH, USA
GSMC003647 cursor nontype Female</description>
						<LookAt>
							<longitude>-84.33899</longitude>
							<latitude>10.97254</latitude>
							<altitude>0</altitude>
							<heading>0</heading>
							<tilt>0</tilt>
							<range>1000</range>
							<altitudeMode>relativeToGround</altitudeMode>
						</LookAt>
						<styleUrl>#Sheet1Map13</styleUrl>
						<ExtendedData>
						</ExtendedData>
						<Point>
							<coordinates>-84.33899,10.97254,0</coordinates>
						</Point>
					</Placemark>
					<Placemark>
						<name>cursor nontype MNHN 080</name>
						<Snippet maxLines="0"></Snippet>
						<description>Nicaragua Rio San Juan, Cerro El Gigante, IX-98, col. I. Coronado 11.31659 -84.612565 Sep-1998 
Muséum national d’Histoire naturelle, Paris, France
MNHN 080 cursor nontype Female</description>
						<LookAt>
							<longitude>-84.612565</longitude>
							<latitude>11.31659</latitude>
							<altitude>0</altitude>
							<heading>0</heading>
							<tilt>0</tilt>
							<range>1000</range>
							<altitudeMode>relativeToGround</altitudeMode>
						</LookAt>
						<styleUrl>#Sheet1Map13</styleUrl>
						<ExtendedData>
						</ExtendedData>
						<Point>
							<coordinates>-84.612565,11.31659,0</coordinates>
						</Point>
					</Placemark>
					<Placemark>
						<name>cursor nontype USNM 049</name>
						<Snippet maxLines="0"></Snippet>
						<description>Panama Barro Colo Is CZ, VI-18-37, S.W. Frost colr. 9.164966 -79.837098 6/18/1937 
National Museum of Natural History, Smithsonian Institution, Washington, DC, US
USNM 049 cursor nontype Female</description>
						<LookAt>
							<longitude>-79.837098</longitude>
							<latitude>9.164966</latitude>
							<altitude>0</altitude>
							<heading>0</heading>
							<tilt>0</tilt>
							<range>1000</range>
							<altitudeMode>relativeToGround</altitudeMode>
						</LookAt>
						<styleUrl>#Sheet1Map13</styleUrl>
						<ExtendedData>
						</ExtendedData>
						<Point>
							<coordinates>-79.837098,9.164966,0</coordinates>
						</Point>
					</Placemark>
					<Placemark>
						<name>cursor nontype ZMUH 003</name>
						<Snippet maxLines="0"></Snippet>
						<description>Costa Rica Farm Hamburg, am Reventazon, 2.II.1932, F. Nevermann leg., Einz. Nr. 74. 1932 10.25 -83.45 2/2/1932 
Biozentrum Grindel und Zoologisches Museum, Universität Hamburg, Germany
ZMUH 003 cursor nontype Female</description>
						<LookAt>
							<longitude>-83.45</longitude>
							<latitude>10.25</latitude>
							<altitude>0</altitude>
							<heading>0</heading>
							<tilt>0</tilt>
							<range>1000</range>
							<altitudeMode>relativeToGround</altitudeMode>
						</LookAt>
						<styleUrl>#Sheet1Map13</styleUrl>
						<ExtendedData>
						</ExtendedData>
						<Point>
							<coordinates>-83.45,10.25,0</coordinates>
						</Point>
					</Placemark>
					<Placemark>
						<name>cursor nontype ZMUH 004</name>
						<Snippet maxLines="0"></Snippet>
						<description>Costa Rica Farm Hamburg, am Reventazon, 2.II.1932, F. Nevermann leg., Einz. Nr. 74. 1932 10.25 -83.45 2/2/1932 
Biozentrum Grindel und Zoologisches Museum, Universität Hamburg, Germany
ZMUH 004 cursor nontype Male</description>
						<LookAt>
							<longitude>-83.45</longitude>
							<latitude>10.25</latitude>
							<altitude>0</altitude>
							<heading>0</heading>
							<tilt>0</tilt>
							<range>1000</range>
							<altitudeMode>relativeToGround</altitudeMode>
						</LookAt>
						<styleUrl>#Sheet1Map13</styleUrl>
						<ExtendedData>
						</ExtendedData>
						<Point>
							<coordinates>-83.45,10.25,0</coordinates>
						</Point>
					</Placemark>
					<Placemark>
						<name>cursor Holotype N/A</name>
						<Snippet maxLines="0"></Snippet>
						<description>Panama Barro Colorado Island, Gatun Lake, Canal Zone, December 31, 1948. (Dr. Franz Schrader, no. 630.) 9.164966 -79.837098 12/31/1948 
Academy of Natural Sciences, Philadelphia, PA, USA
N/A cursor Holotype Male</description>
						<LookAt>
							<longitude>-79.837098</longitude>
							<latitude>9.164966</latitude>
							<altitude>0</altitude>
							<heading>0</heading>
							<tilt>0</tilt>
							<range>1000</range>
							<altitudeMode>relativeToGround</altitudeMode>
						</LookAt>
						<styleUrl>#Sheet1Map13</styleUrl>
						<ExtendedData>
						</ExtendedData>
						<Point>
							<coordinates>-79.837098,9.164966,0</coordinates>
						</Point>
					</Placemark>
					<Placemark>
						<name>cursor nontype GSMC003085</name>
						<Snippet maxLines="0"></Snippet>
						<description>Costa Rica Puntarenas Prov. Osa pen., nr. Matapalo; MV light coll. 2010 ent. Class colr. KBM 30051003 8.39958 -83.31375 5/30/2010 
The Cleveland Museum of Natural History, Cleveland, OH, USA
GSMC003085 cursor nontype Female</description>
						<LookAt>
							<longitude>-83.31375</longitude>
							<latitude>8.39958</latitude>
							<altitude>0</altitude>
							<heading>0</heading>
							<tilt>0</tilt>
							<range>1000</range>
							<altitudeMode>relativeToGround</altitudeMode>
						</LookAt>
						<styleUrl>#Sheet1Map13</styleUrl>
						<ExtendedData>
						</ExtendedData>
						<Point>
							<coordinates>-83.31375,8.39958,0</coordinates>
						</Point>
					</Placemark>
					<Placemark>
						<name>cursor nontype FMNH 008</name>
						<Snippet maxLines="0"></Snippet>
						<description>Panama Barro C'do I., I-20-26: 59, C.Z. 9.164966, -79.837098 1/20/1959 to 1/26/1959
Field Museum of Natural History, Chicago, IL
FMNH 008 cursor nontype Female</description>
						<LookAt>
							<longitude>-79.837098</longitude>
							<latitude>9.164966</latitude>
							<altitude>0</altitude>
							<heading>0</heading>
							<tilt>0</tilt>
							<range>1000</range>
							<altitudeMode>relativeToGround</altitudeMode>
						</LookAt>
						<styleUrl>#Sheet1Map13</styleUrl>
						<ExtendedData>
						</ExtendedData>
						<Point>
							<coordinates>-79.837098,9.164966,0</coordinates>
						</Point>
					</Placemark>
					<Placemark>
						<name>cursor nontype FMNH 009</name>
						<Snippet maxLines="0"></Snippet>
						<description>Panama Barro Colorado I., Canal Zone, Panama, I-13-59, H.S. Dybas leg., at light 9.164966, -79.837098 1/13/1959
Field Museum of Natural History, Chicago, IL
FMNH 009 cursor nontype Male</description>
						<LookAt>
							<longitude>-79.837098</longitude>
							<latitude>9.164966</latitude>
							<altitude>0</altitude>
							<heading>0</heading>
							<tilt>0</tilt>
							<range>1000</range>
							<altitudeMode>relativeToGround</altitudeMode>
						</LookAt>
						<styleUrl>#Sheet1Map13</styleUrl>
						<ExtendedData>
						</ExtendedData>
						<Point>
							<coordinates>-79.837098,9.164966,0</coordinates>
						</Point>
					</Placemark>
				</Folder>
				<Folder>
					<name>dominica</name>
					<Placemark>
						<name>dominica Allotype USNM 034</name>
						<Snippet maxLines="0"></Snippet>
						<description>Dominica Grand Bay, IV-13-1964, O.S. Flint, Jr., Bredin-Archbold-Smithsonian Bio.Surv.Dominica 15.239545 -61.320099 4/13/1964 
National Museum of Natural History, Smithsonian Institution, Washington, DC, US
USNM 034 dominica Allotype Female</description>
						<LookAt>
							<longitude>-61.320099</longitude>
							<latitude>15.239545</latitude>
							<altitude>0</altitude>
							<heading>0</heading>
							<tilt>0</tilt>
							<range>1000</range>
							<altitudeMode>relativeToGround</altitudeMode>
						</LookAt>
						<styleUrl>#Sheet1Map21</styleUrl>
						<ExtendedData>
						</ExtendedData>
						<Point>
							<coordinates>-61.320099,15.239545,0</coordinates>
						</Point>
					</Placemark>
					<Placemark>
						<name>dominica Holotype USNM 036</name>
						<Snippet maxLines="0"></Snippet>
						<description>Dominica Grand Bay, IV-13-1964, O.S. Flint, Jr., Bredin-Archbold-Smithsonian Bio.Surv.Dominica 15.239545 -61.320099 4/13/1964 
National Museum of Natural History, Smithsonian Institution, Washington, DC, US
USNM 036 dominica Holotype Male</description>
						<LookAt>
							<longitude>-61.320099</longitude>
							<latitude>15.239545</latitude>
							<altitude>0</altitude>
							<heading>0</heading>
							<tilt>0</tilt>
							<range>1000</range>
							<altitudeMode>relativeToGround</altitudeMode>
						</LookAt>
						<styleUrl>#Sheet1Map21</styleUrl>
						<ExtendedData>
						</ExtendedData>
						<Point>
							<coordinates>-61.320099,15.239545,0</coordinates>
						</Point>
					</Placemark>
					<Placemark>
						<name>dominica Paratype USNM 039</name>
						<Snippet maxLines="0"></Snippet>
						<description>Dominica Grand Bay, IV-13-1964, O.S. Flint, Jr., Bredin-Archbold-Smithsonian Bio.Surv.Dominica 15.239545 -61.320099 4/13/1964 
National Museum of Natural History, Smithsonian Institution, Washington, DC, US
USNM 039 dominica Paratype Male</description>
						<LookAt>
							<longitude>-61.320099</longitude>
							<latitude>15.239545</latitude>
							<altitude>0</altitude>
							<heading>0</heading>
							<tilt>0</tilt>
							<range>1000</range>
							<altitudeMode>relativeToGround</altitudeMode>
						</LookAt>
						<styleUrl>#Sheet1Map21</styleUrl>
						<ExtendedData>
						</ExtendedData>
						<Point>
							<coordinates>-61.320099,15.239545,0</coordinates>
						</Point>
					</Placemark>
					<Placemark>
						<name>dominica Paratype USNM 041</name>
						<Snippet maxLines="0"></Snippet>
						<description>Dominica Grand Bay, IV-13-1964, O.S. Flint, Jr., Bredin-Archbold-Smithsonian Bio.Surv.Dominica 15.239545 -61.320099 4/13/1964 
National Museum of Natural History, Smithsonian Institution, Washington, DC, US
USNM 041 dominica Paratype Male</description>
						<LookAt>
							<longitude>-61.320099</longitude>
							<latitude>15.239545</latitude>
							<altitude>0</altitude>
							<heading>0</heading>
							<tilt>0</tilt>
							<range>1000</range>
							<altitudeMode>relativeToGround</altitudeMode>
						</LookAt>
						<styleUrl>#Sheet1Map21</styleUrl>
						<ExtendedData>
						</ExtendedData>
						<Point>
							<coordinates>-61.320099,15.239545,0</coordinates>
						</Point>
					</Placemark>
					<Placemark>
						<name>dominica Paratype USNM 042</name>
						<Snippet maxLines="0"></Snippet>
						<description>Dominica Grand Bay, IV-13-1964, O.S. Flint, Jr., Bredin-Archbold-Smithsonian Bio.Surv.Dominica 15.239545 -61.320099 4/13/1964 
National Museum of Natural History, Smithsonian Institution, Washington, DC, US
USNM 042 dominica Paratype Male</description>
						<LookAt>
							<longitude>-61.320099</longitude>
							<latitude>15.239545</latitude>
							<altitude>0</altitude>
							<heading>0</heading>
							<tilt>0</tilt>
							<range>1000</range>
							<altitudeMode>relativeToGround</altitudeMode>
						</LookAt>
						<styleUrl>#Sheet1Map21</styleUrl>
						<ExtendedData>
						</ExtendedData>
						<Point>
							<coordinates>-61.320099,15.239545,0</coordinates>
						</Point>
					</Placemark>
					<Placemark>
						<name>dominica Paratype USNM 043</name>
						<Snippet maxLines="0"></Snippet>
						<description>Dominica Grand Bay, IV-13-1964, O.S. Flint, Jr., Bredin-Archbold-Smithsonian Bio.Surv.Dominica 15.239545 -61.320099 4/13/1964 
National Museum of Natural History, Smithsonian Institution, Washington, DC, US
USNM 043 dominica Paratype Male</description>
						<LookAt>
							<longitude>-61.320099</longitude>
							<latitude>15.239545</latitude>
							<altitude>0</altitude>
							<heading>0</heading>
							<tilt>0</tilt>
							<range>1000</range>
							<altitudeMode>relativeToGround</altitudeMode>
						</LookAt>
						<styleUrl>#Sheet1Map21</styleUrl>
						<ExtendedData>
						</ExtendedData>
						<Point>
							<coordinates>-61.320099,15.239545,0</coordinates>
						</Point>
					</Placemark>
				</Folder>
				<Folder>
					<name>milleri</name>
					<Placemark>
						<name>milleri Allotype GSMC000260</name>
						<Snippet maxLines="0"></Snippet>
						<description>French Guiana Kaw Mountain Res., Amazonas Lodge, 4°32&apos;57.8&quot;N 52°12&apos;49.7&quot;W, 8-19 Feb 2005, Coll: K.B. Miller 4.549389 -52.213806 2/8/2005 2/19/2005
The Cleveland Museum of Natural History, Cleveland, OH, USA
GSMC000260 milleri Allotype Female</description>
						<LookAt>
							<longitude>-52.213806</longitude>
							<latitude>4.549389</latitude>
							<altitude>0</altitude>
							<heading>0</heading>
							<tilt>0</tilt>
							<range>1000</range>
							<altitudeMode>relativeToGround</altitudeMode>
						</LookAt>
						<styleUrl>#Sheet1Map32</styleUrl>
						<ExtendedData>
						</ExtendedData>
						<Point>
							<coordinates>-52.21380599999999,4.549389,0</coordinates>
						</Point>
					</Placemark>
					<Placemark>
						<name>milleri Holotype GSMC000264</name>
						<Snippet maxLines="0"></Snippet>
						<description>French Guiana Kaw Mountain Res., Amazonas Lodge, 4°32&apos;57.8&quot;N 52°12&apos;49.7&quot;W, 8-19 Feb 2005, Coll: K.B. Miller 4.549389 -52.213806 2/8/2005 2/19/2005
The Cleveland Museum of Natural History, Cleveland, OH, USA
GSMC000264 milleri Holotype Male</description>
						<LookAt>
							<longitude>-52.213806</longitude>
							<latitude>4.549389</latitude>
							<altitude>0</altitude>
							<heading>0</heading>
							<tilt>0</tilt>
							<range>1000</range>
							<altitudeMode>relativeToGround</altitudeMode>
						</LookAt>
						<styleUrl>#Sheet1Map32</styleUrl>
						<ExtendedData>
						</ExtendedData>
						<Point>
							<coordinates>-52.21380599999999,4.549389,0</coordinates>
						</Point>
					</Placemark>
					<Placemark>
						<name>milleri Paratype GSMC000266</name>
						<Snippet maxLines="0"></Snippet>
						<description>French Guiana Kaw Mountain Res., Amazonas Lodge, 4°32&apos;57.8&quot;N 52°12&apos;49.7&quot;W, 8-19 Feb 2005, Coll: K.B. Miller 4.549389 -52.213806 2/8/2005 2/19/2005
The Cleveland Museum of Natural History, Cleveland, OH, USA
GSMC000266 milleri Paratype Female</description>
						<LookAt>
							<longitude>-52.213806</longitude>
							<latitude>4.549389</latitude>
							<altitude>0</altitude>
							<heading>0</heading>
							<tilt>0</tilt>
							<range>1000</range>
							<altitudeMode>relativeToGround</altitudeMode>
						</LookAt>
						<styleUrl>#Sheet1Map32</styleUrl>
						<ExtendedData>
						</ExtendedData>
						<Point>
							<coordinates>-52.21380599999999,4.549389,0</coordinates>
						</Point>
					</Placemark>
					<Placemark>
						<name>milleri Paratype GSMC000314</name>
						<Snippet maxLines="0"></Snippet>
						<description>French Guiana Kaw Mountain Res., Amazonas Lodge, 4°32&apos;57.8&quot;N 52°12&apos;49.7&quot;W, 8-19 Feb 2005, Coll: K.B. Miller 4.549389 -52.213806 2/8/2005 2/19/2005
The Cleveland Museum of Natural History, Cleveland, OH, USA
GSMC000314 milleri Paratype Female</description>
						<LookAt>
							<longitude>-52.213806</longitude>
							<latitude>4.549389</latitude>
							<altitude>0</altitude>
							<heading>0</heading>
							<tilt>0</tilt>
							<range>1000</range>
							<altitudeMode>relativeToGround</altitudeMode>
						</LookAt>
						<styleUrl>#Sheet1Map32</styleUrl>
						<ExtendedData>
						</ExtendedData>
						<Point>
							<coordinates>-52.21380599999999,4.549389,0</coordinates>
						</Point>
					</Placemark>
					<Placemark>
						<name>milleri Paratype GSMC003470</name>
						<Snippet maxLines="0"></Snippet>
						<description>French Guiana Kaw Mountain Reserve, vicinity of Patawa, 30.IV/1.V.2011, N 4.56888 W52.21388, elev. 282 m (at light), J. Rivera leg. 4.56888 -52.21388 4/30/2011 5/1/2011
The Cleveland Museum of Natural History, Cleveland, OH, USA
GSMC003470 milleri Paratype Female</description>
						<LookAt>
							<longitude>-52.21388</longitude>
							<latitude>4.56888</latitude>
							<altitude>0</altitude>
							<heading>0</heading>
							<tilt>0</tilt>
							<range>1000</range>
							<altitudeMode>relativeToGround</altitudeMode>
						</LookAt>
						<styleUrl>#Sheet1Map32</styleUrl>
						<ExtendedData>
						</ExtendedData>
						<Point>
							<coordinates>-52.21388,4.56888,0</coordinates>
						</Point>
					</Placemark>
					<Placemark>
						<name>milleri Paratype GSMC003471</name>
						<Snippet maxLines="0"></Snippet>
						<description>French Guiana Kaw Mountain Reserve, vicinity of Patawa, 30.IV/1.V.2011, N 4.56888 W52.21388, elev. 282 m (at light), J. Rivera leg. 4.56888 -52.21388 4/30/2011 5/1/2011
The Cleveland Museum of Natural History, Cleveland, OH, USA
GSMC003471 milleri Paratype Male</description>
						<LookAt>
							<longitude>-52.21388</longitude>
							<latitude>4.56888</latitude>
							<altitude>0</altitude>
							<heading>0</heading>
							<tilt>0</tilt>
							<range>1000</range>
							<altitudeMode>relativeToGround</altitudeMode>
						</LookAt>
						<styleUrl>#Sheet1Map32</styleUrl>
						<ExtendedData>
						</ExtendedData>
						<Point>
							<coordinates>-52.21388,4.56888,0</coordinates>
						</Point>
					</Placemark>
					<Placemark>
						<name>milleri Paratype MNHN 017</name>
						<Snippet maxLines="0"></Snippet>
						<description>French Guiana St-Laurent du Maroni, Collection LE Moult, Coll. L. Chopard, 1919 5.487038 -54.008462 4/2/1905 
Muséum national d’Histoire naturelle, Paris, France
MNHN 017 milleri Paratype Female</description>
						<LookAt>
							<longitude>-54.008462</longitude>
							<latitude>5.487038</latitude>
							<altitude>0</altitude>
							<heading>0</heading>
							<tilt>0</tilt>
							<range>1000</range>
							<altitudeMode>relativeToGround</altitudeMode>
						</LookAt>
						<styleUrl>#Sheet1Map32</styleUrl>
						<ExtendedData>
						</ExtendedData>
						<Point>
							<coordinates>-54.00846199999999,5.487038,0</coordinates>
						</Point>
					</Placemark>
					<Placemark>
						<name>milleri Paratype MNHN 021</name>
						<Snippet maxLines="0"></Snippet>
						<description>French Guiana Arataye Affl Approuagues, S km NE pied Saut Parare, 1-VI-1988, Chasse de nuit, L. Desutter &amp; P. Grandcolas rec. 4.046724 -52.698087 Grandcolad, P. 6/1/1988 
Muséum national d’Histoire naturelle, Paris, France
MNHN 021 milleri Paratype Female</description>
						<LookAt>
							<longitude>-52.698087</longitude>
							<latitude>4.046724</latitude>
							<altitude>0</altitude>
							<heading>0</heading>
							<tilt>0</tilt>
							<range>1000</range>
							<altitudeMode>relativeToGround</altitudeMode>
						</LookAt>
						<styleUrl>#Sheet1Map32</styleUrl>
						<ExtendedData>
						</ExtendedData>
						<Point>
							<coordinates>-52.69808700000001,4.046724,0</coordinates>
						</Point>
					</Placemark>
					<Placemark>
						<name>milleri Paratype MNHN 023</name>
						<Snippet maxLines="0"></Snippet>
						<description>French Guiana Crique Venus, IX-1992, P. Peters 5.181326 -52.926674 Sep-1992 
Muséum national d’Histoire naturelle, Paris, France
MNHN 023 milleri Paratype Female</description>
						<LookAt>
							<longitude>-52.926674</longitude>
							<latitude>5.181326</latitude>
							<altitude>0</altitude>
							<heading>0</heading>
							<tilt>0</tilt>
							<range>1000</range>
							<altitudeMode>relativeToGround</altitudeMode>
						</LookAt>
						<styleUrl>#Sheet1Map32</styleUrl>
						<ExtendedData>
						</ExtendedData>
						<Point>
							<coordinates>-52.926674,5.181326,0</coordinates>
						</Point>
					</Placemark>
					<Placemark>
						<name>milleri Paratype MNHN 025</name>
						<Snippet maxLines="0"></Snippet>
						<description>French Guiana Sinnamary, 3-6-VII-1977, Guyane, M. Descamps rec. 5.370512 -52.96032 7/3/1977 7/6/1977
Muséum national d’Histoire naturelle, Paris, France
MNHN 025 milleri Paratype Female</description>
						<LookAt>
							<longitude>-52.96032</longitude>
							<latitude>5.370512</latitude>
							<altitude>0</altitude>
							<heading>0</heading>
							<tilt>0</tilt>
							<range>1000</range>
							<altitudeMode>relativeToGround</altitudeMode>
						</LookAt>
						<styleUrl>#Sheet1Map32</styleUrl>
						<ExtendedData>
						</ExtendedData>
						<Point>
							<coordinates>-52.96032000000001,5.370512,0</coordinates>
						</Point>
					</Placemark>
					<Placemark>
						<name>milleri Paratype MNHN 035</name>
						<Snippet maxLines="0"></Snippet>
						<description>French Guiana St-Jean du Maroni, R. Benoist, 1914 5.487038 -54.008462 3/28/1905 
Muséum national d’Histoire naturelle, Paris, France
MNHN 035 milleri Paratype Male</description>
						<LookAt>
							<longitude>-54.008462</longitude>
							<latitude>5.487038</latitude>
							<altitude>0</altitude>
							<heading>0</heading>
							<tilt>0</tilt>
							<range>1000</range>
							<altitudeMode>relativeToGround</altitudeMode>
						</LookAt>
						<styleUrl>#Sheet1Map32</styleUrl>
						<ExtendedData>
						</ExtendedData>
						<Point>
							<coordinates>-54.00846199999999,5.487038,0</coordinates>
						</Point>
					</Placemark>
					<Placemark>
						<name>milleri Paratype MNHN 052</name>
						<Snippet maxLines="0"></Snippet>
						<description>French Guiana St-Laurent du Maroni, Collection LE Moult, Coll. L. Chopard, 1919, Juliet 5.487038 -54.008462 Jul-1919 
Muséum national d’Histoire naturelle, Paris, France
MNHN 052 milleri Paratype Female</description>
						<LookAt>
							<longitude>-54.008462</longitude>
							<latitude>5.487038</latitude>
							<altitude>0</altitude>
							<heading>0</heading>
							<tilt>0</tilt>
							<range>1000</range>
							<altitudeMode>relativeToGround</altitudeMode>
						</LookAt>
						<styleUrl>#Sheet1Map32</styleUrl>
						<ExtendedData>
						</ExtendedData>
						<Point>
							<coordinates>-54.00846199999999,5.487038,0</coordinates>
						</Point>
					</Placemark>
					<Placemark>
						<name>milleri Paratype MNHN 053</name>
						<Snippet maxLines="0"></Snippet>
						<description>French Guiana St-Jean du Maroni, R. Benoist, 1914, Mars 5.487038 -54.008462 Mar-1914 
Muséum national d’Histoire naturelle, Paris, France
MNHN 053 milleri Paratype Female</description>
						<LookAt>
							<longitude>-54.008462</longitude>
							<latitude>5.487038</latitude>
							<altitude>0</altitude>
							<heading>0</heading>
							<tilt>0</tilt>
							<range>1000</range>
							<altitudeMode>relativeToGround</altitudeMode>
						</LookAt>
						<styleUrl>#Sheet1Map32</styleUrl>
						<ExtendedData>
						</ExtendedData>
						<Point>
							<coordinates>-54.00846199999999,5.487038,0</coordinates>
						</Point>
					</Placemark>
					<Placemark>
						<name>milleri Paratype MNHN 072</name>
						<Snippet maxLines="0"></Snippet>
						<description>French Guiana Camopi, F. Geay - 1900 3.1677 -52.339455 3/14/1905 
Muséum national d’Histoire naturelle, Paris, France
MNHN 072 milleri Paratype Male</description>
						<LookAt>
							<longitude>-52.339455</longitude>
							<latitude>3.1677</latitude>
							<altitude>0</altitude>
							<heading>0</heading>
							<tilt>0</tilt>
							<range>1000</range>
							<altitudeMode>relativeToGround</altitudeMode>
						</LookAt>
						<styleUrl>#Sheet1Map32</styleUrl>
						<ExtendedData>
						</ExtendedData>
						<Point>
							<coordinates>-52.33945500000001,3.1677,0</coordinates>
						</Point>
					</Placemark>
					<Placemark>
						<name>milleri Paratype OUMNH 009</name>
						<Snippet maxLines="0"></Snippet>
						<description>French Guiana St-Laurent du Maroni 5.487038 -54.008462 2/2/1905 
Oxford University Museum of Natural History, Oxford, United Kingdom
OUMNH 009 milleri Paratype Female</description>
						<LookAt>
							<longitude>-54.008462</longitude>
							<latitude>5.487038</latitude>
							<altitude>0</altitude>
							<heading>0</heading>
							<tilt>0</tilt>
							<range>1000</range>
							<altitudeMode>relativeToGround</altitudeMode>
						</LookAt>
						<styleUrl>#Sheet1Map32</styleUrl>
						<ExtendedData>
						</ExtendedData>
						<Point>
							<coordinates>-54.00846199999999,5.487038,0</coordinates>
						</Point>
					</Placemark>
				</Folder>
			</Folder>
			<Folder>
				<name>Cursor Group B</name>
				<open>1</open>
				<Folder>
					<name>actuosa</name>
					<Placemark>
						<name>actuosa nontype AMNH 008</name>
						<Snippet maxLines="0"></Snippet>
						<description>Panama Barro Colorado, C.Z. Nov. 6 1930, H.T. Schwarz Coll. 9.164966 -79.837098 11/6/1930 
American Museum of Natural History, New York, NY, USA
AMNH 008 actuosa nontype Nymph</description>
						<LookAt>
							<longitude>-79.837098</longitude>
							<latitude>9.164966</latitude>
							<altitude>0</altitude>
							<heading>0</heading>
							<tilt>0</tilt>
							<range>1000</range>
							<altitudeMode>relativeToGround</altitudeMode>
						</LookAt>
						<styleUrl>#Sheet1Map11</styleUrl>
						<ExtendedData>
						</ExtendedData>
						<Point>
							<coordinates>-79.837098,9.164966,0</coordinates>
						</Point>
					</Placemark>
					<Placemark>
						<name>actuosa Paratype ANSP 040</name>
						<Snippet maxLines="0"></Snippet>
						<description>Panama Barro Colorado, C.Z., 4 I &apos;49, F. Schrader, Male, 657 9.164966 -79.837098 1/4/1949 
Academy of Natural Sciences, Philadelphia, PA, USA
ANSP 040 actuosa Paratype Male</description>
						<LookAt>
							<longitude>-79.837098</longitude>
							<latitude>9.164966</latitude>
							<altitude>0</altitude>
							<heading>0</heading>
							<tilt>0</tilt>
							<range>1000</range>
							<altitudeMode>relativeToGround</altitudeMode>
						</LookAt>
						<styleUrl>#Sheet1Map11</styleUrl>
						<ExtendedData>
						</ExtendedData>
						<Point>
							<coordinates>-79.837098,9.164966,0</coordinates>
						</Point>
					</Placemark>
					<Placemark>
						<name>actuosa Paratype ANSP 041</name>
						<Snippet maxLines="0"></Snippet>
						<description>Panama Barro Colorado Is. C.Z., F.-S.H. Schrader 9.164966 -79.837098 
Academy of Natural Sciences, Philadelphia, PA, USA
ANSP 041 actuosa Paratype Male</description>
						<LookAt>
							<longitude>-79.837098</longitude>
							<latitude>9.164966</latitude>
							<altitude>0</altitude>
							<heading>0</heading>
							<tilt>0</tilt>
							<range>1000</range>
							<altitudeMode>relativeToGround</altitudeMode>
						</LookAt>
						<styleUrl>#Sheet1Map11</styleUrl>
						<ExtendedData>
						</ExtendedData>
						<Point>
							<coordinates>-79.837098,9.164966,0</coordinates>
						</Point>
					</Placemark>
					<Placemark>
						<name>actuosa Paratype ANSP 042</name>
						<Snippet maxLines="0"></Snippet>
						<description>Panama Barro Colorado, C.Z., 4 I &apos;49, F. Schrader, Male, 652 9.164966 -79.837098 1/4/1949 
Academy of Natural Sciences, Philadelphia, PA, USA
ANSP 042 actuosa Paratype Male</description>
						<LookAt>
							<longitude>-79.837098</longitude>
							<latitude>9.164966</latitude>
							<altitude>0</altitude>
							<heading>0</heading>
							<tilt>0</tilt>
							<range>1000</range>
							<altitudeMode>relativeToGround</altitudeMode>
						</LookAt>
						<styleUrl>#Sheet1Map11</styleUrl>
						<ExtendedData>
						</ExtendedData>
						<Point>
							<coordinates>-79.837098,9.164966,0</coordinates>
						</Point>
					</Placemark>
					<Placemark>
						<name>actuosa Paratype ANSP 043</name>
						<Snippet maxLines="0"></Snippet>
						<description>Panama Barro Colorado Is. C.Z., F.-S.H. Schrader 9.164966 -79.837098 
Academy of Natural Sciences, Philadelphia, PA, USA
ANSP 043 actuosa Paratype Female</description>
						<LookAt>
							<longitude>-79.837098</longitude>
							<latitude>9.164966</latitude>
							<altitude>0</altitude>
							<heading>0</heading>
							<tilt>0</tilt>
							<range>1000</range>
							<altitudeMode>relativeToGround</altitudeMode>
						</LookAt>
						<styleUrl>#Sheet1Map11</styleUrl>
						<ExtendedData>
						</ExtendedData>
						<Point>
							<coordinates>-79.837098,9.164966,0</coordinates>
						</Point>
					</Placemark>
					<Placemark>
						<name>actuosa Paratype ANSP 044</name>
						<Snippet maxLines="0"></Snippet>
						<description>Panama Barro Colorado Is. C.Z., F.-S.H. Schrader 9.164966 -79.837098 
Academy of Natural Sciences, Philadelphia, PA, USA
ANSP 044 actuosa Paratype Male</description>
						<LookAt>
							<longitude>-79.837098</longitude>
							<latitude>9.164966</latitude>
							<altitude>0</altitude>
							<heading>0</heading>
							<tilt>0</tilt>
							<range>1000</range>
							<altitudeMode>relativeToGround</altitudeMode>
						</LookAt>
						<styleUrl>#Sheet1Map11</styleUrl>
						<ExtendedData>
						</ExtendedData>
						<Point>
							<coordinates>-79.837098,9.164966,0</coordinates>
						</Point>
					</Placemark>
					<Placemark>
						<name>actuosa nontype CAS 006</name>
						<Snippet maxLines="0"></Snippet>
						<description>Panama Barro Colorado I. C.Z. XI-22-44. Pres. by K.E. Frick Collector 9.164966 -79.837098 11/22/1944 
California Academy of Sciences, San Francisco, CA, USA
CAS 006 actuosa nontype Male</description>
						<LookAt>
							<longitude>-79.837098</longitude>
							<latitude>9.164966</latitude>
							<altitude>0</altitude>
							<heading>0</heading>
							<tilt>0</tilt>
							<range>1000</range>
							<altitudeMode>relativeToGround</altitudeMode>
						</LookAt>
						<styleUrl>#Sheet1Map11</styleUrl>
						<ExtendedData>
						</ExtendedData>
						<Point>
							<coordinates>-79.837098,9.164966,0</coordinates>
						</Point>
					</Placemark>
					<Placemark>
						<name>actuosa nontype CAS 011</name>
						<Snippet maxLines="0"></Snippet>
						<description>Panama Barro Colorado I., C.Z., XI-22-44, Pres. by K.E. Frick Collector 9.164966 -79.837098 11/22/1944 
California Academy of Sciences, San Francisco, CA, USA
CAS 011 actuosa nontype Female</description>
						<LookAt>
							<longitude>-79.837098</longitude>
							<latitude>9.164966</latitude>
							<altitude>0</altitude>
							<heading>0</heading>
							<tilt>0</tilt>
							<range>1000</range>
							<altitudeMode>relativeToGround</altitudeMode>
						</LookAt>
						<styleUrl>#Sheet1Map11</styleUrl>
						<ExtendedData>
						</ExtendedData>
						<Point>
							<coordinates>-79.837098,9.164966,0</coordinates>
						</Point>
					</Placemark>
					<Placemark>
						<name>actuosa nontype CAS 014</name>
						<Snippet maxLines="0"></Snippet>
						<description>Panama Barro Colorado I. C.Z. XI-22-44. Pres. by K.E. Frick Collector 9.164966 -79.837098 11/22/1944 
California Academy of Sciences, San Francisco, CA, USA
CAS 014 actuosa nontype Male</description>
						<LookAt>
							<longitude>-79.837098</longitude>
							<latitude>9.164966</latitude>
							<altitude>0</altitude>
							<heading>0</heading>
							<tilt>0</tilt>
							<range>1000</range>
							<altitudeMode>relativeToGround</altitudeMode>
						</LookAt>
						<styleUrl>#Sheet1Map11</styleUrl>
						<ExtendedData>
						</ExtendedData>
						<Point>
							<coordinates>-79.837098,9.164966,0</coordinates>
						</Point>
					</Placemark>
					<Placemark>
						<name>actuosa nontype USNM 012</name>
						<Snippet maxLines="0"></Snippet>
						<description>Panama C.Z., Barro Colorado Is., 09°10&apos;N, 79°50&apos;W, 27-30 June 1973, Erwin &amp; Hevel Central America Expedition, 1973 9.164966 -79.837098 Hevel 6/27/1973 6/30/1973
National Museum of Natural History, Smithsonian Institution, Washington, DC, US
USNM 012 actuosa nontype Male</description>
						<LookAt>
							<longitude>-79.837098</longitude>
							<latitude>9.164966</latitude>
							<altitude>0</altitude>
							<heading>0</heading>
							<tilt>0</tilt>
							<range>1000</range>
							<altitudeMode>relativeToGround</altitudeMode>
						</LookAt>
						<styleUrl>#Sheet1Map11</styleUrl>
						<ExtendedData>
						</ExtendedData>
						<Point>
							<coordinates>-79.837098,9.164966,0</coordinates>
						</Point>
					</Placemark>
					<Placemark>
						<name>actuosa Holotype N/A</name>
						<Snippet maxLines="0"></Snippet>
						<description>Panama Barro Colorado Island, Gatun Lake, Canal Zone, January 1, 1948. (Dr. Franz Schrader, no. 637.) 9.164966 -79.837098 1/1/1948 
Academy of Natural Sciences, Philadelphia, PA, USA
N/A actuosa Holotype Male</description>
						<LookAt>
							<longitude>-79.837098</longitude>
							<latitude>9.164966</latitude>
							<altitude>0</altitude>
							<heading>0</heading>
							<tilt>0</tilt>
							<range>1000</range>
							<altitudeMode>relativeToGround</altitudeMode>
						</LookAt>
						<styleUrl>#Sheet1Map11</styleUrl>
						<ExtendedData>
						</ExtendedData>
						<Point>
							<coordinates>-79.837098,9.164966,0</coordinates>
						</Point>
					</Placemark>
				</Folder>
				<Folder>
					<name>algorei</name>
					<Placemark>
						<name>algorei Paratype GSMC004000</name>
						<Snippet maxLines="0"></Snippet>
						<description>Peru Loreto Province, Madre Selva Biological Research Station - Tissue 011 -3.62096 -72.24744 2/10/2013 2/17/2013
The Cleveland Museum of Natural History, Cleveland, OH, USA
GSMC004000 algorei Paratype Male</description>
						<LookAt>
							<longitude>-72.24744</longitude>
							<latitude>-3.62096</latitude>
							<altitude>0</altitude>
							<heading>0</heading>
							<tilt>0</tilt>
							<range>1000</range>
							<altitudeMode>relativeToGround</altitudeMode>
						</LookAt>
						<styleUrl>#Sheet1Map70</styleUrl>
						<ExtendedData>
						</ExtendedData>
						<Point>
							<coordinates>-72.24744,-3.62096,0</coordinates>
						</Point>
					</Placemark>
					<Placemark>
						<name>algorei Holotype GSMC004007</name>
						<Snippet maxLines="0"></Snippet>
						<description>Peru Loreto Province, Madre Selva Biological Research Station - Tissue 022 -3.62096 -72.24744 2/10/2013 2/17/2013
The Cleveland Museum of Natural History, Cleveland, OH, USA
GSMC004007 algorei Holotype Male</description>
						<LookAt>
							<longitude>-72.24744</longitude>
							<latitude>-3.62096</latitude>
							<altitude>0</altitude>
							<heading>0</heading>
							<tilt>0</tilt>
							<range>1000</range>
							<altitudeMode>relativeToGround</altitudeMode>
						</LookAt>
						<styleUrl>#Sheet1Map70</styleUrl>
						<ExtendedData>
						</ExtendedData>
						<Point>
							<coordinates>-72.24744,-3.62096,0</coordinates>
						</Point>
					</Placemark>
					<Placemark>
						<name>algorei Allotype GSMC004011</name>
						<Snippet maxLines="0"></Snippet>
						<description>Peru Loreto Province, Puerto Almendra -3.830525 -73.374 2/19/2013 2/21/2013
The Cleveland Museum of Natural History, Cleveland, OH, USA
GSMC004011 algorei Allotype Female</description>
						<LookAt>
							<longitude>-73.374</longitude>
							<latitude>-3.830525</latitude>
							<altitude>0</altitude>
							<heading>0</heading>
							<tilt>0</tilt>
							<range>1000</range>
							<altitudeMode>relativeToGround</altitudeMode>
						</LookAt>
						<styleUrl>#Sheet1Map70</styleUrl>
						<ExtendedData>
						</ExtendedData>
						<Point>
							<coordinates>-73.374,-3.830525,0</coordinates>
						</Point>
					</Placemark>
					<Placemark>
						<name>algorei Paratype GSMC004021</name>
						<Snippet maxLines="0"></Snippet>
						<description>Peru Loreto Province, Madre Selva Biological Research Station - Tissue 029 -3.62096 -72.24744 2/10/2013 2/17/2013
The Cleveland Museum of Natural History, Cleveland, OH, USA
GSMC004021 algorei Paratype Female</description>
						<LookAt>
							<longitude>-72.24744</longitude>
							<latitude>-3.62096</latitude>
							<altitude>0</altitude>
							<heading>0</heading>
							<tilt>0</tilt>
							<range>1000</range>
							<altitudeMode>relativeToGround</altitudeMode>
						</LookAt>
						<styleUrl>#Sheet1Map70</styleUrl>
						<ExtendedData>
						</ExtendedData>
						<Point>
							<coordinates>-72.24744,-3.62096,0</coordinates>
						</Point>
					</Placemark>
					<Placemark>
						<name>algorei Paratype GSMC004023</name>
						<Snippet maxLines="0"></Snippet>
						<description>Peru Loreto Province, Madre Selva Biological Research Station - Tissue 023 -3.62096 -72.24744 2/10/2013 2/17/2013
The Cleveland Museum of Natural History, Cleveland, OH, USA
GSMC004023 algorei Paratype Female</description>
						<LookAt>
							<longitude>-72.24744</longitude>
							<latitude>-3.62096</latitude>
							<altitude>0</altitude>
							<heading>0</heading>
							<tilt>0</tilt>
							<range>1000</range>
							<altitudeMode>relativeToGround</altitudeMode>
						</LookAt>
						<styleUrl>#Sheet1Map70</styleUrl>
						<ExtendedData>
						</ExtendedData>
						<Point>
							<coordinates>-72.24744,-3.62096,0</coordinates>
						</Point>
					</Placemark>
					<Placemark>
						<name>algorei Paratype GSMC004026</name>
						<Snippet maxLines="0"></Snippet>
						<description>Peru Loreto Province, Madre Selva Biological Research Station - Tissue 001 -3.62096 -72.24744 2/10/2013 2/17/2013
The Cleveland Museum of Natural History, Cleveland, OH, USA
GSMC004026 algorei Paratype Male</description>
						<LookAt>
							<longitude>-72.24744</longitude>
							<latitude>-3.62096</latitude>
							<altitude>0</altitude>
							<heading>0</heading>
							<tilt>0</tilt>
							<range>1000</range>
							<altitudeMode>relativeToGround</altitudeMode>
						</LookAt>
						<styleUrl>#Sheet1Map70</styleUrl>
						<ExtendedData>
						</ExtendedData>
						<Point>
							<coordinates>-72.24744,-3.62096,0</coordinates>
						</Point>
					</Placemark>
					<Placemark>
						<name>algorei Paratype GSMC004029</name>
						<Snippet maxLines="0"></Snippet>
						<description>Peru Loreto Province, Puerto Almendra - Tissue 042 -3.830525 -73.374 2/19/2013 2/21/2013
The Cleveland Museum of Natural History, Cleveland, OH, USA
GSMC004029 algorei Paratype Male</description>
						<LookAt>
							<longitude>-73.374</longitude>
							<latitude>-3.830525</latitude>
							<altitude>0</altitude>
							<heading>0</heading>
							<tilt>0</tilt>
							<range>1000</range>
							<altitudeMode>relativeToGround</altitudeMode>
						</LookAt>
						<styleUrl>#Sheet1Map70</styleUrl>
						<ExtendedData>
						</ExtendedData>
						<Point>
							<coordinates>-73.374,-3.830525,0</coordinates>
						</Point>
					</Placemark>
					<Placemark>
						<name>algorei Paratype GSMC004033</name>
						<Snippet maxLines="0"></Snippet>
						<description>Peru Loreto Province, Madre Selva Biological Research Station -3.62096 -72.24744 2/10/2013 2/17/2013
The Cleveland Museum of Natural History, Cleveland, OH, USA
GSMC004033 algorei Paratype Male</description>
						<LookAt>
							<longitude>-72.24744</longitude>
							<latitude>-3.62096</latitude>
							<altitude>0</altitude>
							<heading>0</heading>
							<tilt>0</tilt>
							<range>1000</range>
							<altitudeMode>relativeToGround</altitudeMode>
						</LookAt>
						<styleUrl>#Sheet1Map70</styleUrl>
						<ExtendedData>
						</ExtendedData>
						<Point>
							<coordinates>-72.24744,-3.62096,0</coordinates>
						</Point>
					</Placemark>
					<Placemark>
						<name>algorei Paratype MNHN 095</name>
						<Snippet maxLines="0"></Snippet>
						<description>Peru Loreto, Pebas, River Amazonas, -3.329066°S, -71.854168°E, 28 Feb 2010, Coll: J.J. Ramirez -3.329066 -71.854168 2/28/2010 
Muséum national d’Histoire naturelle, Paris, France
MNHN 095 algorei Paratype Male</description>
						<LookAt>
							<longitude>-71.854168</longitude>
							<latitude>-3.329066</latitude>
							<altitude>0</altitude>
							<heading>0</heading>
							<tilt>0</tilt>
							<range>1000</range>
							<altitudeMode>relativeToGround</altitudeMode>
						</LookAt>
						<styleUrl>#Sheet1Map70</styleUrl>
						<ExtendedData>
						</ExtendedData>
						<Point>
							<coordinates>-71.854168,-3.329066000000001,0</coordinates>
						</Point>
					</Placemark>
					<Placemark>
						<name>algorei Paratype ROM 001</name>
						<Snippet maxLines="0"></Snippet>
						<description>Ecuador Napo: Yasuri Natl. Pk. 0°40&apos;S, 76°20&apos;W., Tiputini Biodiversity Station, 14-19 FEB 1998. UofT Field Course, per DC Darling. ROM 980000 -0.637742 -76.150216 2/14/1998 2/19/1998
Royal Ontario Museum, Toronto, Canada
ROM 001 algorei Paratype Female</description>
						<LookAt>
							<longitude>-76.150216</longitude>
							<latitude>-0.637742</latitude>
							<altitude>0</altitude>
							<heading>0</heading>
							<tilt>0</tilt>
							<range>1000</range>
							<altitudeMode>relativeToGround</altitudeMode>
						</LookAt>
						<styleUrl>#Sheet1Map70</styleUrl>
						<ExtendedData>
						</ExtendedData>
						<Point>
							<coordinates>-76.150216,-0.637742,0</coordinates>
						</Point>
					</Placemark>
				</Folder>
				<Folder>
					<name>cameroni</name>
					<Placemark>
						<name>cameroni Paratype AMNH 016</name>
						<Snippet maxLines="0"></Snippet>
						<description>Venezuela Rancho Grande, nr. Maracay, 17-VI-1948 10.35 -67.68333 6/17/1948 
American Museum of Natural History, New York, NY, USA
AMNH 016 cameroni Paratype Male</description>
						<LookAt>
							<longitude>-67.68333</longitude>
							<latitude>10.35</latitude>
							<altitude>0</altitude>
							<heading>0</heading>
							<tilt>0</tilt>
							<range>1000</range>
							<altitudeMode>relativeToGround</altitudeMode>
						</LookAt>
						<styleUrl>#Sheet1Map23</styleUrl>
						<ExtendedData>
						</ExtendedData>
						<Point>
							<coordinates>-67.68333,10.35,0</coordinates>
						</Point>
					</Placemark>
					<Placemark>
						<name>cameroni Paratype AMNH 017</name>
						<Snippet maxLines="0"></Snippet>
						<description>Venezuela Rancho Grande, nr. Maracay, 23-VI-1946 10.35 -67.68333 6/23/1946 
American Museum of Natural History, New York, NY, USA
AMNH 017 cameroni Paratype Male</description>
						<LookAt>
							<longitude>-67.68333</longitude>
							<latitude>10.35</latitude>
							<altitude>0</altitude>
							<heading>0</heading>
							<tilt>0</tilt>
							<range>1000</range>
							<altitudeMode>relativeToGround</altitudeMode>
						</LookAt>
						<styleUrl>#Sheet1Map23</styleUrl>
						<ExtendedData>
						</ExtendedData>
						<Point>
							<coordinates>-67.68333,10.35,0</coordinates>
						</Point>
					</Placemark>
					<Placemark>
						<name>cameroni Paratype ANSP 019</name>
						<Snippet maxLines="0"></Snippet>
						<description>Venezuela San Esteban, X-XI 1910, M.A. Carriker Jr. 10.422557 -68.012585 Oct-1910 Nov-1910
Academy of Natural Sciences, Philadelphia, PA, USA
ANSP 019 cameroni Paratype Female</description>
						<LookAt>
							<longitude>-68.012585</longitude>
							<latitude>10.422557</latitude>
							<altitude>0</altitude>
							<heading>0</heading>
							<tilt>0</tilt>
							<range>1000</range>
							<altitudeMode>relativeToGround</altitudeMode>
						</LookAt>
						<styleUrl>#Sheet1Map23</styleUrl>
						<ExtendedData>
						</ExtendedData>
						<Point>
							<coordinates>-68.012585,10.422557,0</coordinates>
						</Point>
					</Placemark>
					<Placemark>
						<name>cameroni Paratype ANSP 045</name>
						<Snippet maxLines="0"></Snippet>
						<description>Guyana Kartabo, Bartica District, 1921 6.24205 -59.306552 4/3/1905 
Academy of Natural Sciences, Philadelphia, PA, USA
ANSP 045 cameroni Paratype Male</description>
						<LookAt>
							<longitude>-59.306552</longitude>
							<latitude>6.24205</latitude>
							<altitude>0</altitude>
							<heading>0</heading>
							<tilt>0</tilt>
							<range>1000</range>
							<altitudeMode>relativeToGround</altitudeMode>
						</LookAt>
						<styleUrl>#Sheet1Map23</styleUrl>
						<ExtendedData>
						</ExtendedData>
						<Point>
							<coordinates>-59.306552,6.242049999999999,0</coordinates>
						</Point>
					</Placemark>
					<Placemark>
						<name>cameroni Holotype ANSP 047</name>
						<Snippet maxLines="0"></Snippet>
						<description>Guyana Kartabo, Bartica District, 1921 6.24205 -59.306552 4/3/1905 
Academy of Natural Sciences, Philadelphia, PA, USA
ANSP 047 cameroni Holotype Male</description>
						<LookAt>
							<longitude>-59.306552</longitude>
							<latitude>6.24205</latitude>
							<altitude>0</altitude>
							<heading>0</heading>
							<tilt>0</tilt>
							<range>1000</range>
							<altitudeMode>relativeToGround</altitudeMode>
						</LookAt>
						<styleUrl>#Sheet1Map23</styleUrl>
						<ExtendedData>
						</ExtendedData>
						<Point>
							<coordinates>-59.306552,6.242049999999999,0</coordinates>
						</Point>
					</Placemark>
					<Placemark>
						<name>cameroni Paratype ANSP 114</name>
						<Snippet maxLines="0"></Snippet>
						<description>Venezuela San Rafael, Cumanacoa, Sucre, G. Netting, Nov 29 1929 10.227884 -63.947462 11/29/1929 
Academy of Natural Sciences, Philadelphia, PA, USA
ANSP 114 cameroni Paratype Female</description>
						<LookAt>
							<longitude>-63.947462</longitude>
							<latitude>10.227884</latitude>
							<altitude>0</altitude>
							<heading>0</heading>
							<tilt>0</tilt>
							<range>1000</range>
							<altitudeMode>relativeToGround</altitudeMode>
						</LookAt>
						<styleUrl>#Sheet1Map23</styleUrl>
						<ExtendedData>
						</ExtendedData>
						<Point>
							<coordinates>-63.947462,10.227884,0</coordinates>
						</Point>
					</Placemark>
					<Placemark>
						<name>cameroni Paratype ANSP 117</name>
						<Snippet maxLines="0"></Snippet>
						<description>Venezuela La Guaira, Robinson, S.H. Scudder Collection 10.596235 -66.934786 
Academy of Natural Sciences, Philadelphia, PA, USA
ANSP 117 cameroni Paratype Female</description>
						<LookAt>
							<longitude>-66.934786</longitude>
							<latitude>10.596235</latitude>
							<altitude>0</altitude>
							<heading>0</heading>
							<tilt>0</tilt>
							<range>1000</range>
							<altitudeMode>relativeToGround</altitudeMode>
						</LookAt>
						<styleUrl>#Sheet1Map23</styleUrl>
						<ExtendedData>
						</ExtendedData>
						<Point>
							<coordinates>-66.934786,10.596235,0</coordinates>
						</Point>
					</Placemark>
					<Placemark>
						<name>cameroni Paratype ANSP 118</name>
						<Snippet maxLines="0"></Snippet>
						<description>Venezuela La Guaira, Robinson, S.H. Scudder Collection 10.596235 -66.934786 
Academy of Natural Sciences, Philadelphia, PA, USA
ANSP 118 cameroni Paratype Female</description>
						<LookAt>
							<longitude>-66.934786</longitude>
							<latitude>10.596235</latitude>
							<altitude>0</altitude>
							<heading>0</heading>
							<tilt>0</tilt>
							<range>1000</range>
							<altitudeMode>relativeToGround</altitudeMode>
						</LookAt>
						<styleUrl>#Sheet1Map23</styleUrl>
						<ExtendedData>
						</ExtendedData>
						<Point>
							<coordinates>-66.934786,10.596235,0</coordinates>
						</Point>
					</Placemark>
					<Placemark>
						<name>cameroni Paratype BMNH 075</name>
						<Snippet maxLines="0"></Snippet>
						<description>Venezuela Petare, 880 mtrs., 21.V.1926, H.E. Box Collector 10.500706 -66.799504 5/21/1926 
The Natural History Museum (British Museum Natural History), London, UK
BMNH 075 cameroni Paratype Male</description>
						<LookAt>
							<longitude>-66.799504</longitude>
							<latitude>10.500706</latitude>
							<altitude>0</altitude>
							<heading>0</heading>
							<tilt>0</tilt>
							<range>1000</range>
							<altitudeMode>relativeToGround</altitudeMode>
						</LookAt>
						<styleUrl>#Sheet1Map23</styleUrl>
						<ExtendedData>
						</ExtendedData>
						<Point>
							<coordinates>-66.799504,10.500706,0</coordinates>
						</Point>
					</Placemark>
					<Placemark>
						<name>cameroni nontype BMNH 077</name>
						<Snippet maxLines="0"></Snippet>
						<description>Venezuela Petare, 880 mtrs., 21.V.1926, H.E. Box Collector 10.500706 -66.799504 5/21/1926 
The Natural History Museum (British Museum Natural History), London, UK
BMNH 077 cameroni nontype Nymph</description>
						<LookAt>
							<longitude>-66.799504</longitude>
							<latitude>10.500706</latitude>
							<altitude>0</altitude>
							<heading>0</heading>
							<tilt>0</tilt>
							<range>1000</range>
							<altitudeMode>relativeToGround</altitudeMode>
						</LookAt>
						<styleUrl>#Sheet1Map23</styleUrl>
						<ExtendedData>
						</ExtendedData>
						<Point>
							<coordinates>-66.799504,10.500706,0</coordinates>
						</Point>
					</Placemark>
					<Placemark>
						<name>cameroni Paratype BMNH 078</name>
						<Snippet maxLines="0"></Snippet>
						<description>Venezuela Petare, 880 mtrs., 21.V.1926, H.E. Box Collector 10.500706 -66.799504 5/21/1926 
The Natural History Museum (British Museum Natural History), London, UK
BMNH 078 cameroni Paratype Female</description>
						<LookAt>
							<longitude>-66.799504</longitude>
							<latitude>10.500706</latitude>
							<altitude>0</altitude>
							<heading>0</heading>
							<tilt>0</tilt>
							<range>1000</range>
							<altitudeMode>relativeToGround</altitudeMode>
						</LookAt>
						<styleUrl>#Sheet1Map23</styleUrl>
						<ExtendedData>
						</ExtendedData>
						<Point>
							<coordinates>-66.799504,10.500706,0</coordinates>
						</Point>
					</Placemark>
					<Placemark>
						<name>cameroni Paratype BMNH 079</name>
						<Snippet maxLines="0"></Snippet>
						<description>Venezuela Petare, 880 mtrs., 21.V.1926, H.E. Box Collector 10.500706 -66.799504 5/21/1926 
The Natural History Museum (British Museum Natural History), London, UK
BMNH 079 cameroni Paratype Female</description>
						<LookAt>
							<longitude>-66.799504</longitude>
							<latitude>10.500706</latitude>
							<altitude>0</altitude>
							<heading>0</heading>
							<tilt>0</tilt>
							<range>1000</range>
							<altitudeMode>relativeToGround</altitudeMode>
						</LookAt>
						<styleUrl>#Sheet1Map23</styleUrl>
						<ExtendedData>
						</ExtendedData>
						<Point>
							<coordinates>-66.799504,10.500706,0</coordinates>
						</Point>
					</Placemark>
					<Placemark>
						<name>cameroni Paratype BMNH 080</name>
						<Snippet maxLines="0"></Snippet>
						<description>Venezuela Petare, 880 mtrs., 21.V.1926, H.E. Box Collector 10.500706 -66.799504 5/21/1926 
The Natural History Museum (British Museum Natural History), London, UK
BMNH 080 cameroni Paratype Female</description>
						<LookAt>
							<longitude>-66.799504</longitude>
							<latitude>10.500706</latitude>
							<altitude>0</altitude>
							<heading>0</heading>
							<tilt>0</tilt>
							<range>1000</range>
							<altitudeMode>relativeToGround</altitudeMode>
						</LookAt>
						<styleUrl>#Sheet1Map23</styleUrl>
						<ExtendedData>
						</ExtendedData>
						<Point>
							<coordinates>-66.799504,10.500706,0</coordinates>
						</Point>
					</Placemark>
					<Placemark>
						<name>cameroni Paratype BMNH 085</name>
						<Snippet maxLines="0"></Snippet>
						<description>Venezuela Petare, 880 mtrs., 21.V.1926, H.E. Box Collector 10.500706 -66.799504 5/21/1926 
The Natural History Museum (British Museum Natural History), London, UK
BMNH 085 cameroni Paratype Male</description>
						<LookAt>
							<longitude>-66.799504</longitude>
							<latitude>10.500706</latitude>
							<altitude>0</altitude>
							<heading>0</heading>
							<tilt>0</tilt>
							<range>1000</range>
							<altitudeMode>relativeToGround</altitudeMode>
						</LookAt>
						<styleUrl>#Sheet1Map23</styleUrl>
						<ExtendedData>
						</ExtendedData>
						<Point>
							<coordinates>-66.799504,10.500706,0</coordinates>
						</Point>
					</Placemark>
					<Placemark>
						<name>cameroni Allotype CAS 003</name>
						<Snippet maxLines="0"></Snippet>
						<description>Venezuela Estado de Aragua, Rancho Grande, N. of Maracay, 1300 m, 20.II.1987, Edward S. Ross 10.35 -67.68333 2/20/1987 
California Academy of Sciences, San Francisco, CA, USA
CAS 003 cameroni Allotype Female</description>
						<LookAt>
							<longitude>-67.68333</longitude>
							<latitude>10.35</latitude>
							<altitude>0</altitude>
							<heading>0</heading>
							<tilt>0</tilt>
							<range>1000</range>
							<altitudeMode>relativeToGround</altitudeMode>
						</LookAt>
						<styleUrl>#Sheet1Map23</styleUrl>
						<ExtendedData>
						</ExtendedData>
						<Point>
							<coordinates>-67.68333,10.35,0</coordinates>
						</Point>
					</Placemark>
				</Folder>
				<Folder>
					<name>krattorum</name>
					<Placemark>
						<name>krattorum Paratype AMNH 003</name>
						<Snippet maxLines="0"></Snippet>
						<description>Peru Rio Maranon, XII-30, F 6079, H. Bassler Collection -4.832821 -76.639033 Dec-1930 
American Museum of Natural History, New York, NY, USA
AMNH 003 krattorum Paratype Female</description>
						<LookAt>
							<longitude>-76.639033</longitude>
							<latitude>-4.832821</latitude>
							<altitude>0</altitude>
							<heading>0</heading>
							<tilt>0</tilt>
							<range>1000</range>
							<altitudeMode>relativeToGround</altitudeMode>
						</LookAt>
						<styleUrl>#msn_T</styleUrl>
						<ExtendedData>
						</ExtendedData>
						<Point>
							<coordinates>-76.639033,-4.832821,0</coordinates>
						</Point>
					</Placemark>
					<Placemark>
						<name>krattorum Paratype CAS 008</name>
						<Snippet maxLines="0"></Snippet>
						<description>Peru Monson Valley, Tingo Maria, X-19-1954, E.I. Schlinger &amp; E.S. Ross collectors -9.314153 -76.006745 Ross, E.S. 10/19/1954 
California Academy of Sciences, San Francisco, CA, USA
CAS 008 krattorum Paratype Male</description>
						<LookAt>
							<longitude>-76.006745</longitude>
							<latitude>-9.314152999999999</latitude>
							<altitude>0</altitude>
							<heading>0</heading>
							<tilt>0</tilt>
							<range>1000</range>
							<altitudeMode>relativeToGround</altitudeMode>
						</LookAt>
						<styleUrl>#Sheet1Map30</styleUrl>
						<ExtendedData>
						</ExtendedData>
						<Point>
							<coordinates>-76.006745,-9.314152999999999,0</coordinates>
						</Point>
					</Placemark>
					<Placemark>
						<name>krattorum Paratype CAS 019</name>
						<Snippet maxLines="0"></Snippet>
						<description>Peru 20 mi. W. of Pucalipa, X-3-1954, E.I. Schlinger &amp; E.S. Ross collectors -8.354749 -74.552113 Ross, E.S. 10/3/1954 
California Academy of Sciences, San Francisco, CA, USA
CAS 019 krattorum Paratype Female</description>
						<LookAt>
							<longitude>-74.55211300000001</longitude>
							<latitude>-8.354749</latitude>
							<altitude>0</altitude>
							<heading>0</heading>
							<tilt>0</tilt>
							<range>1000</range>
							<altitudeMode>relativeToGround</altitudeMode>
						</LookAt>
						<styleUrl>#Sheet1Map30</styleUrl>
						<ExtendedData>
						</ExtendedData>
						<Point>
							<coordinates>-74.55211300000001,-8.354749,0</coordinates>
						</Point>
					</Placemark>
					<Placemark>
						<name>krattorum Paratype GSMC004001</name>
						<Snippet maxLines="0"></Snippet>
						<description>Peru Loreto Province, Madre Selva Biological Research Station - Tissue 026 -3.62096 -72.24744 2/10/2013 2/17/2013
The Cleveland Museum of Natural History, Cleveland, OH, USA
GSMC004001 krattorum Paratype Male</description>
						<LookAt>
							<longitude>-72.24744</longitude>
							<latitude>-3.62096</latitude>
							<altitude>0</altitude>
							<heading>0</heading>
							<tilt>0</tilt>
							<range>1000</range>
							<altitudeMode>relativeToGround</altitudeMode>
						</LookAt>
						<styleUrl>#Sheet1Map30</styleUrl>
						<ExtendedData>
						</ExtendedData>
						<Point>
							<coordinates>-72.24744,-3.62096,0</coordinates>
						</Point>
					</Placemark>
					<Placemark>
						<name>krattorum Holotype GSMC004004</name>
						<Snippet maxLines="0"></Snippet>
						<description>Peru Loreto Province, Madre Selva Biological Research Station - Tissue 005 -3.62096 -72.24744 2/10/2013 2/17/2013
The Cleveland Museum of Natural History, Cleveland, OH, USA
GSMC004004 krattorum Holotype Male</description>
						<LookAt>
							<longitude>-72.24744</longitude>
							<latitude>-3.62096</latitude>
							<altitude>0</altitude>
							<heading>0</heading>
							<tilt>0</tilt>
							<range>1000</range>
							<altitudeMode>relativeToGround</altitudeMode>
						</LookAt>
						<styleUrl>#Sheet1Map30</styleUrl>
						<ExtendedData>
						</ExtendedData>
						<Point>
							<coordinates>-72.24744,-3.62096,0</coordinates>
						</Point>
					</Placemark>
					<Placemark>
						<name>krattorum Paratype GSMC004018</name>
						<Snippet maxLines="0"></Snippet>
						<description>Peru Loreto Province, Puerto Almendra - Tissue 033 -3.830525 -73.374 2/19/2013 2/21/2013
The Cleveland Museum of Natural History, Cleveland, OH, USA
GSMC004018 krattorum Paratype Male</description>
						<LookAt>
							<longitude>-73.374</longitude>
							<latitude>-3.830525</latitude>
							<altitude>0</altitude>
							<heading>0</heading>
							<tilt>0</tilt>
							<range>1000</range>
							<altitudeMode>relativeToGround</altitudeMode>
						</LookAt>
						<styleUrl>#Sheet1Map30</styleUrl>
						<ExtendedData>
						</ExtendedData>
						<Point>
							<coordinates>-73.374,-3.830525,0</coordinates>
						</Point>
					</Placemark>
					<Placemark>
						<name>krattorum Allotype GSMC004032</name>
						<Snippet maxLines="0"></Snippet>
						<description>Peru Loreto Province, Puerto Almendra - Tissue 040 -3.830525 -73.374 2/19/2013 2/21/2013
The Cleveland Museum of Natural History, Cleveland, OH, USA
GSMC004032 krattorum Allotype Female</description>
						<LookAt>
							<longitude>-73.374</longitude>
							<latitude>-3.830525</latitude>
							<altitude>0</altitude>
							<heading>0</heading>
							<tilt>0</tilt>
							<range>1000</range>
							<altitudeMode>relativeToGround</altitudeMode>
						</LookAt>
						<styleUrl>#Sheet1Map30</styleUrl>
						<ExtendedData>
						</ExtendedData>
						<Point>
							<coordinates>-73.374,-3.830525,0</coordinates>
						</Point>
					</Placemark>
					<Placemark>
						<name>krattorum Paratype GSMC004034</name>
						<Snippet maxLines="0"></Snippet>
						<description>Peru Loreto Province, Madre Selva Biological Research Station - Tissue 002 -3.62096 -72.24744 2/10/2013 2/17/2013
The Cleveland Museum of Natural History, Cleveland, OH, USA
GSMC004034 krattorum Paratype Male</description>
						<LookAt>
							<longitude>-72.24744</longitude>
							<latitude>-3.62096</latitude>
							<altitude>0</altitude>
							<heading>0</heading>
							<tilt>0</tilt>
							<range>1000</range>
							<altitudeMode>relativeToGround</altitudeMode>
						</LookAt>
						<styleUrl>#Sheet1Map30</styleUrl>
						<ExtendedData>
						</ExtendedData>
						<Point>
							<coordinates>-72.24744,-3.62096,0</coordinates>
						</Point>
					</Placemark>
					<Placemark>
						<name>krattorum Paratype GSMC004035</name>
						<Snippet maxLines="0"></Snippet>
						<description>Peru Loreto Province, Madre Selva Biological Research Station - Tissue 009 -3.62096 -72.24744 2/10/2013 2/17/2013
The Cleveland Museum of Natural History, Cleveland, OH, USA
GSMC004035 krattorum Paratype Male</description>
						<LookAt>
							<longitude>-72.24744</longitude>
							<latitude>-3.62096</latitude>
							<altitude>0</altitude>
							<heading>0</heading>
							<tilt>0</tilt>
							<range>1000</range>
							<altitudeMode>relativeToGround</altitudeMode>
						</LookAt>
						<styleUrl>#Sheet1Map30</styleUrl>
						<ExtendedData>
						</ExtendedData>
						<Point>
							<coordinates>-72.24744,-3.62096,0</coordinates>
						</Point>
					</Placemark>
					<Placemark>
						<name>krattorum Paratype MNHN 024</name>
						<Snippet maxLines="0"></Snippet>
						<description>Peru Dept. Loreto Rio Yubineto, 1-VII - 1.VIII - 1978, M. Descamps rec. -0.99978 -74.253238 7/1/1978 8/1/1978
Muséum national d’Histoire naturelle, Paris, France
MNHN 024 krattorum Paratype Male</description>
						<LookAt>
							<longitude>-74.253238</longitude>
							<latitude>-0.99978</latitude>
							<altitude>0</altitude>
							<heading>0</heading>
							<tilt>0</tilt>
							<range>1000</range>
							<altitudeMode>relativeToGround</altitudeMode>
						</LookAt>
						<styleUrl>#Sheet1Map30</styleUrl>
						<ExtendedData>
						</ExtendedData>
						<Point>
							<coordinates>-74.253238,-0.9997799999999999,0</coordinates>
						</Point>
					</Placemark>
					<Placemark>
						<name>krattorum Allotype MNHN 082</name>
						<Snippet maxLines="0"></Snippet>
						<description>Colombia Dept. Amazonas, 30 KM. Aval de la Chorrera, Rio Igara - Parana, 1.2.II.1974, J. Desplats Rec. -0.754819 -73.007213 2/1/1974 2/2/1974
Muséum national d’Histoire naturelle, Paris, France
MNHN 082 krattorum Allotype Female</description>
						<LookAt>
							<longitude>-73.00721299999999</longitude>
							<latitude>-0.754819</latitude>
							<altitude>0</altitude>
							<heading>0</heading>
							<tilt>0</tilt>
							<range>1000</range>
							<altitudeMode>relativeToGround</altitudeMode>
						</LookAt>
						<styleUrl>#Sheet1Map30</styleUrl>
						<ExtendedData>
						</ExtendedData>
						<Point>
							<coordinates>-73.00721299999999,-0.7548189999999999,0</coordinates>
						</Point>
					</Placemark>
					<Placemark>
						<name>krattorum Paratype MNHN 084</name>
						<Snippet maxLines="0"></Snippet>
						<description>Peru Dept. Loreto Rio Yubineto, 1-VII - 1.VIII - 1978, M. Descamps rec. -0.99978 -74.253238 7/1/1978 8/1/1978
Muséum national d’Histoire naturelle, Paris, France
MNHN 084 krattorum Paratype Female</description>
						<LookAt>
							<longitude>-74.253238</longitude>
							<latitude>-0.99978</latitude>
							<altitude>0</altitude>
							<heading>0</heading>
							<tilt>0</tilt>
							<range>1000</range>
							<altitudeMode>relativeToGround</altitudeMode>
						</LookAt>
						<styleUrl>#Sheet1Map30</styleUrl>
						<ExtendedData>
						</ExtendedData>
						<Point>
							<coordinates>-74.253238,-0.9997799999999999,0</coordinates>
						</Point>
					</Placemark>
					<Placemark>
						<name>krattorum Holotype MNHN 093</name>
						<Snippet maxLines="0"></Snippet>
						<description>Peru Loreto, Pebas, River Amazonas, -3.329066°S, -71.854168°E, 28 Feb 2010, Coll: J.J. Ramirez -3.329066 -71.854168 2/28/2010 
Muséum national d’Histoire naturelle, Paris, France
MNHN 093 krattorum Holotype Male</description>
						<LookAt>
							<longitude>-71.854168</longitude>
							<latitude>-3.329066</latitude>
							<altitude>0</altitude>
							<heading>0</heading>
							<tilt>0</tilt>
							<range>1000</range>
							<altitudeMode>relativeToGround</altitudeMode>
						</LookAt>
						<styleUrl>#Sheet1Map30</styleUrl>
						<ExtendedData>
						</ExtendedData>
						<Point>
							<coordinates>-71.854168,-3.329066000000001,0</coordinates>
						</Point>
					</Placemark>
					<Placemark>
						<name>krattorum Paratype MSMC 002</name>
						<Snippet maxLines="0"></Snippet>
						<description>Peru Loreto, Iquitos, Nov. 2010, Collection Stiewe -3.741872 -73.27219 Nov-2010 
Martin Stiewe Mantodea Collection, London, United Kingdom
MSMC 002 krattorum Paratype Female</description>
						<LookAt>
							<longitude>-73.27219</longitude>
							<latitude>-3.741872</latitude>
							<altitude>0</altitude>
							<heading>0</heading>
							<tilt>0</tilt>
							<range>1000</range>
							<altitudeMode>relativeToGround</altitudeMode>
						</LookAt>
						<styleUrl>#Sheet1Map30</styleUrl>
						<ExtendedData>
						</ExtendedData>
						<Point>
							<coordinates>-73.27219,-3.741872,0</coordinates>
						</Point>
					</Placemark>
					<Placemark>
						<name>krattorum Paratype FMNH 004</name>
						<Snippet maxLines="0"></Snippet>
						<description>Ecuador Pastaza; Ashuara, Rio Macuma, 10km from Rio Morona, 300m, VII:7-16:1971, le. B. Malkin -2.753512, -77.444899 7/7/1971 to 7/16/1971
Field Museum of Natural History, Chicago, IL
FMNH 004 krattorum Paratype Male</description>
						<LookAt>
							<longitude>-77.444899</longitude>
							<latitude>-2.753512</latitude>
							<altitude>0</altitude>
							<heading>0</heading>
							<tilt>0</tilt>
							<range>1000</range>
							<altitudeMode>relativeToGround</altitudeMode>
						</LookAt>
						<styleUrl>#Sheet1Map30</styleUrl>
						<ExtendedData>
						</ExtendedData>
						<Point>
							<coordinates>-77.444899,-2.753512,0</coordinates>
						</Point>
					</Placemark>
					<Placemark>
						<name>krattorum Paratype FMNH 011</name>
						<Snippet maxLines="0"></Snippet>
						<description>Ecuador Pastaza; Ashuara, Rio Macuma, 10km from Rio Morona, 300m, VII:7-16:1971, le. B. Malkin -2.753512, -77.444899 7/7/1971 to 7/16/1971
Field Museum of Natural History, Chicago, IL
FMNH 011 krattorum Paratype Female</description>
						<LookAt>
							<longitude>-77.444899</longitude>
							<latitude>-2.753512</latitude>
							<altitude>0</altitude>
							<heading>0</heading>
							<tilt>0</tilt>
							<range>1000</range>
							<altitudeMode>relativeToGround</altitudeMode>
						</LookAt>
						<styleUrl>#Sheet1Map30</styleUrl>
						<ExtendedData>
						</ExtendedData>
						<Point>
							<coordinates>-77.444899,-2.753512,0</coordinates>
						</Point>
					</Placemark>
				</Folder>
				<Folder>
					<name>maroni</name>
					<Placemark>
						<name>maroni Holotype MNHN 019</name>
						<Snippet maxLines="0"></Snippet>
						<description>French Guiana St-Laurent du Maroni, Collection LE Moult, Coll. L. Chopard, 1919, Octobre 5.487038 -54.008462 Oct-1919 
Muséum national d’Histoire naturelle, Paris, France
MNHN 019 maroni Holotype Female</description>
						<LookAt>
							<longitude>-54.008462</longitude>
							<latitude>5.487038</latitude>
							<altitude>0</altitude>
							<heading>0</heading>
							<tilt>0</tilt>
							<range>1000</range>
							<altitudeMode>relativeToGround</altitudeMode>
						</LookAt>
						<styleUrl>#Sheet1Map40</styleUrl>
						<ExtendedData>
						</ExtendedData>
						<Point>
							<coordinates>-54.00846199999999,5.487038,0</coordinates>
						</Point>
					</Placemark>
					<Placemark>
						<name>maroni Paratype MNHN 061</name>
						<Snippet maxLines="0"></Snippet>
						<description>French Guiana Petit Saut, 8-II-1994, P.E. Rouland 5.069416 -53.047566 2/8/1994 
Muséum national d’Histoire naturelle, Paris, France
MNHN 061 maroni Paratype Female</description>
						<LookAt>
							<longitude>-53.047566</longitude>
							<latitude>5.069416</latitude>
							<altitude>0</altitude>
							<heading>0</heading>
							<tilt>0</tilt>
							<range>1000</range>
							<altitudeMode>relativeToGround</altitudeMode>
						</LookAt>
						<styleUrl>#Sheet1Map40</styleUrl>
						<ExtendedData>
						</ExtendedData>
						<Point>
							<coordinates>-53.04756600000001,5.069416,0</coordinates>
						</Point>
					</Placemark>
				</Folder>
				<Folder>
					<name>nubeculosa</name>
					<Placemark>
						<name>nubeculosa nontype AMNH 001</name>
						<Snippet maxLines="0"></Snippet>
						<description>Peru Middle Rio Ucayali, II -27, F 6085, H. Bassler Collection Acc. 33591 -9.823201 -73.96093 Feb-1927 
American Museum of Natural History, New York, NY, USA
AMNH 001 nubeculosa nontype Female</description>
						<LookAt>
							<longitude>-73.96093000000001</longitude>
							<latitude>-9.823200999999999</latitude>
							<altitude>0</altitude>
							<heading>0</heading>
							<tilt>0</tilt>
							<range>1000</range>
							<altitudeMode>relativeToGround</altitudeMode>
						</LookAt>
						<styleUrl>#Sheet1Map50</styleUrl>
						<ExtendedData>
						</ExtendedData>
						<Point>
							<coordinates>-73.96093000000001,-9.823200999999999,0</coordinates>
						</Point>
					</Placemark>
					<Placemark>
						<name>nubeculosa nontype AMNH 025</name>
						<Snippet maxLines="0"></Snippet>
						<description>Venezuela Amazonas: Rio Mavaca Cp. 65°06&apos;W 2°2&apos;N, 150m. III-16/27-1989, David Grimaldi, Exp. Phipps-Fudeci 2.033333 -65.1 3/16/1989 3/27/1989
American Museum of Natural History, New York, NY, USA
AMNH 025 nubeculosa nontype Female</description>
						<LookAt>
							<longitude>-65.09999999999999</longitude>
							<latitude>2.033333</latitude>
							<altitude>0</altitude>
							<heading>0</heading>
							<tilt>0</tilt>
							<range>1000</range>
							<altitudeMode>relativeToGround</altitudeMode>
						</LookAt>
						<styleUrl>#Sheet1Map50</styleUrl>
						<ExtendedData>
						</ExtendedData>
						<Point>
							<coordinates>-65.09999999999999,2.033333,0</coordinates>
						</Point>
					</Placemark>
					<Placemark>
						<name>nubeculosa nontype AMNH 026</name>
						<Snippet maxLines="0"></Snippet>
						<description>Ecuador Pastaza: Cuisimi, on Rio Cuisimi 150km. SE Puyo, 350 m. June 1-5, 1971, B. Malkin -2.404277 -77.040975 6/1/1971 6/5/1971
American Museum of Natural History, New York, NY, USA
AMNH 026 nubeculosa nontype Female</description>
						<LookAt>
							<longitude>-77.040975</longitude>
							<latitude>-2.404277</latitude>
							<altitude>0</altitude>
							<heading>0</heading>
							<tilt>0</tilt>
							<range>1000</range>
							<altitudeMode>relativeToGround</altitudeMode>
						</LookAt>
						<styleUrl>#Sheet1Map50</styleUrl>
						<ExtendedData>
						</ExtendedData>
						<Point>
							<coordinates>-77.040975,-2.404277,0</coordinates>
						</Point>
					</Placemark>
					<Placemark>
						<name>nubeculosa nontype ANSP 018</name>
						<Snippet maxLines="0"></Snippet>
						<description>Brazil Obidos, Para, Brazil, VIII 23 1919 (H.S. Parish) -1.899285 -55.528371 8/23/1919 
Academy of Natural Sciences, Philadelphia, PA, USA
ANSP 018 nubeculosa nontype Female</description>
						<LookAt>
							<longitude>-55.528371</longitude>
							<latitude>-1.899285</latitude>
							<altitude>0</altitude>
							<heading>0</heading>
							<tilt>0</tilt>
							<range>1000</range>
							<altitudeMode>relativeToGround</altitudeMode>
						</LookAt>
						<styleUrl>#Sheet1Map50</styleUrl>
						<ExtendedData>
						</ExtendedData>
						<Point>
							<coordinates>-55.528371,-1.899285,0</coordinates>
						</Point>
					</Placemark>
					<Placemark>
						<name>nubeculosa nontype ANSP 106</name>
						<Snippet maxLines="0"></Snippet>
						<description>Brazil Manacapuru, S.M. Klages, March 1926 -3.286094 -60.640173 Mar-1926 
Academy of Natural Sciences, Philadelphia, PA, USA
ANSP 106 nubeculosa nontype Male</description>
						<LookAt>
							<longitude>-60.640173</longitude>
							<latitude>-3.286094</latitude>
							<altitude>0</altitude>
							<heading>0</heading>
							<tilt>0</tilt>
							<range>1000</range>
							<altitudeMode>relativeToGround</altitudeMode>
						</LookAt>
						<styleUrl>#Sheet1Map50</styleUrl>
						<ExtendedData>
						</ExtendedData>
						<Point>
							<coordinates>-60.640173,-3.286093999999999,0</coordinates>
						</Point>
					</Placemark>
					<Placemark>
						<name>nubeculosa nontype CAS 016</name>
						<Snippet maxLines="0"></Snippet>
						<description>Peru Yuras, 67 mi. E. of Tingo Maria. 350 m. XII-11-54. E.I. Schlinger &amp; E.S. Ross collectors -9.231743 -76.321433 Ross, E.S. 12/11/1954 
California Academy of Sciences, San Francisco, CA, USA
CAS 016 nubeculosa nontype Female</description>
						<LookAt>
							<longitude>-76.321433</longitude>
							<latitude>-9.231743</latitude>
							<altitude>0</altitude>
							<heading>0</heading>
							<tilt>0</tilt>
							<range>1000</range>
							<altitudeMode>relativeToGround</altitudeMode>
						</LookAt>
						<styleUrl>#Sheet1Map50</styleUrl>
						<ExtendedData>
						</ExtendedData>
						<Point>
							<coordinates>-76.321433,-9.231743,0</coordinates>
						</Point>
					</Placemark>
					<Placemark>
						<name>nubeculosa nontype CAS 018</name>
						<Snippet maxLines="0"></Snippet>
						<description>Peru Monzon Valley, Tingo Maria, IX-23-1954, E.I. Schlinger &amp; E.S. Ross collectors -9.314153 -76.006745 Ross, E.S. 9/23/1954 
California Academy of Sciences, San Francisco, CA, USA
CAS 018 nubeculosa nontype Female</description>
						<LookAt>
							<longitude>-76.006745</longitude>
							<latitude>-9.314152999999999</latitude>
							<altitude>0</altitude>
							<heading>0</heading>
							<tilt>0</tilt>
							<range>1000</range>
							<altitudeMode>relativeToGround</altitudeMode>
						</LookAt>
						<styleUrl>#Sheet1Map50</styleUrl>
						<ExtendedData>
						</ExtendedData>
						<Point>
							<coordinates>-76.006745,-9.314152999999999,0</coordinates>
						</Point>
					</Placemark>
					<Placemark>
						<name>nubeculosa nontype GSMC000269</name>
						<Snippet maxLines="0"></Snippet>
						<description>Bolivia Dpto. Santa Cruz, Reserva Natural Potrerillo del Guenda, S 17°40.281&apos;, W 063°27.451&apos;, 400 m, 3-9.XI.2009, at MV.UV lights &amp; gen. coll., Coll: G.J. Svenson -17.67135 -63.457517 11/3/2009 11/9/2009
The Cleveland Museum of Natural History, Cleveland, OH, USA
GSMC000269 nubeculosa nontype Female</description>
						<LookAt>
							<longitude>-63.457517</longitude>
							<latitude>-17.67135</latitude>
							<altitude>0</altitude>
							<heading>0</heading>
							<tilt>0</tilt>
							<range>1000</range>
							<altitudeMode>relativeToGround</altitudeMode>
						</LookAt>
						<styleUrl>#Sheet1Map50</styleUrl>
						<ExtendedData>
						</ExtendedData>
						<Point>
							<coordinates>-63.457517,-17.67135,0</coordinates>
						</Point>
					</Placemark>
					<Placemark>
						<name>nubeculosa nontype GSMC000270</name>
						<Snippet maxLines="0"></Snippet>
						<description>Bolivia Dpto. Santa Cruz, Reserva Natural Potrerillo del Guenda, S 17°40.281&apos;, W 063°27.451&apos;, 400 m, 3-9.XI.2009, at MV.UV lights &amp; gen. coll., Coll: G.J. Svenson -17.67135 -63.457517 11/3/2009 11/9/2009
The Cleveland Museum of Natural History, Cleveland, OH, USA
GSMC000270 nubeculosa nontype Female</description>
						<LookAt>
							<longitude>-63.457517</longitude>
							<latitude>-17.67135</latitude>
							<altitude>0</altitude>
							<heading>0</heading>
							<tilt>0</tilt>
							<range>1000</range>
							<altitudeMode>relativeToGround</altitudeMode>
						</LookAt>
						<styleUrl>#Sheet1Map50</styleUrl>
						<ExtendedData>
						</ExtendedData>
						<Point>
							<coordinates>-63.457517,-17.67135,0</coordinates>
						</Point>
					</Placemark>
					<Placemark>
						<name>nubeculosa nontype GSMC000273</name>
						<Snippet maxLines="0"></Snippet>
						<description>Bolivia Dpto. Santa Cruz, Reserva Natural Potrerillo del Guenda, S 17°40.281&apos;, W 063°27.451&apos;, 400 m, 3-9.XI.2009, at MV.UV lights &amp; gen. coll., Coll: G.J. Svenson -17.67135 -63.457517 11/3/2009 11/9/2009
The Cleveland Museum of Natural History, Cleveland, OH, USA
GSMC000273 nubeculosa nontype Female</description>
						<LookAt>
							<longitude>-63.457517</longitude>
							<latitude>-17.67135</latitude>
							<altitude>0</altitude>
							<heading>0</heading>
							<tilt>0</tilt>
							<range>1000</range>
							<altitudeMode>relativeToGround</altitudeMode>
						</LookAt>
						<styleUrl>#Sheet1Map50</styleUrl>
						<ExtendedData>
						</ExtendedData>
						<Point>
							<coordinates>-63.457517,-17.67135,0</coordinates>
						</Point>
					</Placemark>
					<Placemark>
						<name>nubeculosa nontype GSMC000308</name>
						<Snippet maxLines="0"></Snippet>
						<description>Bolivia Dpto. Santa Cruz, Reserva Natural Potrerillo del Guenda, S 17°40.281&apos;, W 063°27.451&apos;, 400 m, 3-9.XI.2009, at MV.UV lights &amp; gen. coll., Coll: G.J. Svenson -17.67135 -63.457517 11/3/2009 11/9/2009
The Cleveland Museum of Natural History, Cleveland, OH, USA
GSMC000308 nubeculosa nontype Female</description>
						<LookAt>
							<longitude>-63.457517</longitude>
							<latitude>-17.67135</latitude>
							<altitude>0</altitude>
							<heading>0</heading>
							<tilt>0</tilt>
							<range>1000</range>
							<altitudeMode>relativeToGround</altitudeMode>
						</LookAt>
						<styleUrl>#Sheet1Map50</styleUrl>
						<ExtendedData>
						</ExtendedData>
						<Point>
							<coordinates>-63.457517,-17.67135,0</coordinates>
						</Point>
					</Placemark>
					<Placemark>
						<name>nubeculosa nontype GSMC004006</name>
						<Snippet maxLines="0"></Snippet>
						<description>Peru Loreto Province, Madre Selva Biological Research Station, -3.62096, -72.24744, 10-17 February 2013, Coll: G.J. Svenson -3.62096 -72.24744 2/10/2013 2/17/2013
The Cleveland Museum of Natural History, Cleveland, OH, USA
GSMC004006 nubeculosa nontype Male</description>
						<LookAt>
							<longitude>-72.24744</longitude>
							<latitude>-3.62096</latitude>
							<altitude>0</altitude>
							<heading>0</heading>
							<tilt>0</tilt>
							<range>1000</range>
							<altitudeMode>relativeToGround</altitudeMode>
						</LookAt>
						<styleUrl>#Sheet1Map50</styleUrl>
						<ExtendedData>
						</ExtendedData>
						<Point>
							<coordinates>-72.24744,-3.62096,0</coordinates>
						</Point>
					</Placemark>
					<Placemark>
						<name>nubeculosa nontype GSMC004006</name>
						<Snippet maxLines="0"></Snippet>
						<description>Peru Loreto Province, Madre Selva Biological Research Station - Tissue 024 -3.62096 -72.24744 2/10/2013 2/17/2013
The Cleveland Museum of Natural History, Cleveland, OH, USA
GSMC004006 nubeculosa nontype Male</description>
						<LookAt>
							<longitude>-72.24744</longitude>
							<latitude>-3.62096</latitude>
							<altitude>0</altitude>
							<heading>0</heading>
							<tilt>0</tilt>
							<range>1000</range>
							<altitudeMode>relativeToGround</altitudeMode>
						</LookAt>
						<styleUrl>#Sheet1Map50</styleUrl>
						<ExtendedData>
						</ExtendedData>
						<Point>
							<coordinates>-72.24744,-3.62096,0</coordinates>
						</Point>
					</Placemark>
					<Placemark>
						<name>nubeculosa nontype GSMC004010</name>
						<Snippet maxLines="0"></Snippet>
						<description>Peru Loreto Province, Puerto Almendra, -3.830525, -73.374, 108 m, 19-21 February 2013, Coll: G.J. Svenson, Tissue 032 -3.830525 -73.374 108 2/19/2013 2/21/2013
The Cleveland Museum of Natural History, Cleveland, OH, USA
GSMC004010 nubeculosa nontype Female</description>
						<LookAt>
							<longitude>-73.374</longitude>
							<latitude>-3.830525</latitude>
							<altitude>0</altitude>
							<heading>0</heading>
							<tilt>0</tilt>
							<range>1000</range>
							<altitudeMode>relativeToGround</altitudeMode>
						</LookAt>
						<styleUrl>#Sheet1Map50</styleUrl>
						<ExtendedData>
						</ExtendedData>
						<Point>
							<coordinates>-73.374,-3.830525,0</coordinates>
						</Point>
					</Placemark>
					<Placemark>
						<name>nubeculosa nontype GSMC004010</name>
						<Snippet maxLines="0"></Snippet>
						<description>Peru Loreto Province, Puerto Almendra - Tissue 035 -3.830525 -73.374 2/19/2013 2/21/2013
The Cleveland Museum of Natural History, Cleveland, OH, USA
GSMC004010 nubeculosa nontype Female</description>
						<LookAt>
							<longitude>-73.374</longitude>
							<latitude>-3.830525</latitude>
							<altitude>0</altitude>
							<heading>0</heading>
							<tilt>0</tilt>
							<range>1000</range>
							<altitudeMode>relativeToGround</altitudeMode>
						</LookAt>
						<styleUrl>#Sheet1Map50</styleUrl>
						<ExtendedData>
						</ExtendedData>
						<Point>
							<coordinates>-73.374,-3.830525,0</coordinates>
						</Point>
					</Placemark>
					<Placemark>
						<name>nubeculosa nontype GSMC004012</name>
						<Snippet maxLines="0"></Snippet>
						<description>Peru Loreto Province, Puerto Almendra, -3.830525, -73.374, 108 m, 19-21 February 2013, Coll: G.J. Svenson, Tissue 032 -3.830525 -73.374 108 2/19/2013 2/21/2013
The Cleveland Museum of Natural History, Cleveland, OH, USA
GSMC004012 nubeculosa nontype Male</description>
						<LookAt>
							<longitude>-73.374</longitude>
							<latitude>-3.830525</latitude>
							<altitude>0</altitude>
							<heading>0</heading>
							<tilt>0</tilt>
							<range>1000</range>
							<altitudeMode>relativeToGround</altitudeMode>
						</LookAt>
						<styleUrl>#Sheet1Map50</styleUrl>
						<ExtendedData>
						</ExtendedData>
						<Point>
							<coordinates>-73.374,-3.830525,0</coordinates>
						</Point>
					</Placemark>
					<Placemark>
						<name>nubeculosa nontype GSMC004012</name>
						<Snippet maxLines="0"></Snippet>
						<description>Peru Loreto Province, Puerto Almendra - Tissue 044 -3.830525 -73.374 2/19/2013 2/21/2013
The Cleveland Museum of Natural History, Cleveland, OH, USA
GSMC004012 nubeculosa nontype Male</description>
						<LookAt>
							<longitude>-73.374</longitude>
							<latitude>-3.830525</latitude>
							<altitude>0</altitude>
							<heading>0</heading>
							<tilt>0</tilt>
							<range>1000</range>
							<altitudeMode>relativeToGround</altitudeMode>
						</LookAt>
						<styleUrl>#Sheet1Map50</styleUrl>
						<ExtendedData>
						</ExtendedData>
						<Point>
							<coordinates>-73.374,-3.830525,0</coordinates>
						</Point>
					</Placemark>
					<Placemark>
						<name>nubeculosa nontype GSMC004013</name>
						<Snippet maxLines="0"></Snippet>
						<description>Peru Loreto Province, Puerto Almendra, -3.830525, -73.374, 108 m, 19-21 February 2013, Coll: G.J. Svenson, Tissue 032 -3.830525 -73.374 108 2/19/2013 2/21/2013
The Cleveland Museum of Natural History, Cleveland, OH, USA
GSMC004013 nubeculosa nontype Male</description>
						<LookAt>
							<longitude>-73.374</longitude>
							<latitude>-3.830525</latitude>
							<altitude>0</altitude>
							<heading>0</heading>
							<tilt>0</tilt>
							<range>1000</range>
							<altitudeMode>relativeToGround</altitudeMode>
						</LookAt>
						<styleUrl>#Sheet1Map50</styleUrl>
						<ExtendedData>
						</ExtendedData>
						<Point>
							<coordinates>-73.374,-3.830525,0</coordinates>
						</Point>
					</Placemark>
					<Placemark>
						<name>nubeculosa nontype GSMC004013</name>
						<Snippet maxLines="0"></Snippet>
						<description>Peru Loreto Province, Puerto Almendra -3.830525 -73.374 2/19/2013 2/21/2013
The Cleveland Museum of Natural History, Cleveland, OH, USA
GSMC004013 nubeculosa nontype Male</description>
						<LookAt>
							<longitude>-73.374</longitude>
							<latitude>-3.830525</latitude>
							<altitude>0</altitude>
							<heading>0</heading>
							<tilt>0</tilt>
							<range>1000</range>
							<altitudeMode>relativeToGround</altitudeMode>
						</LookAt>
						<styleUrl>#Sheet1Map50</styleUrl>
						<ExtendedData>
						</ExtendedData>
						<Point>
							<coordinates>-73.374,-3.830525,0</coordinates>
						</Point>
					</Placemark>
					<Placemark>
						<name>nubeculosa nontype GSMC004014</name>
						<Snippet maxLines="0"></Snippet>
						<description>Peru Loreto Province, Puerto Almendra, -3.830525, -73.374, 108 m, 19-21 February 2013, Coll: G.J. Svenson, Tissue 032 -3.830525 -73.374 108 2/19/2013 2/21/2013
The Cleveland Museum of Natural History, Cleveland, OH, USA
GSMC004014 nubeculosa nontype Male</description>
						<LookAt>
							<longitude>-73.374</longitude>
							<latitude>-3.830525</latitude>
							<altitude>0</altitude>
							<heading>0</heading>
							<tilt>0</tilt>
							<range>1000</range>
							<altitudeMode>relativeToGround</altitudeMode>
						</LookAt>
						<styleUrl>#Sheet1Map50</styleUrl>
						<ExtendedData>
						</ExtendedData>
						<Point>
							<coordinates>-73.374,-3.830525,0</coordinates>
						</Point>
					</Placemark>
					<Placemark>
						<name>nubeculosa nontype GSMC004014</name>
						<Snippet maxLines="0"></Snippet>
						<description>Peru Loreto Province, Puerto Almendra - Tissue 043 -3.830525 -73.374 2/19/2013 2/21/2013
The Cleveland Museum of Natural History, Cleveland, OH, USA
GSMC004014 nubeculosa nontype Male</description>
						<LookAt>
							<longitude>-73.374</longitude>
							<latitude>-3.830525</latitude>
							<altitude>0</altitude>
							<heading>0</heading>
							<tilt>0</tilt>
							<range>1000</range>
							<altitudeMode>relativeToGround</altitudeMode>
						</LookAt>
						<styleUrl>#Sheet1Map50</styleUrl>
						<ExtendedData>
						</ExtendedData>
						<Point>
							<coordinates>-73.374,-3.830525,0</coordinates>
						</Point>
					</Placemark>
					<Placemark>
						<name>nubeculosa nontype GSMC004022</name>
						<Snippet maxLines="0"></Snippet>
						<description>Peru Loretro Province, Madre Selva Biological Research Station, -3.62096, -72.24744, 10-17 February 2013, Coll: G.J. Svenson -3.62096 -72.24744 2/10/2013 2/17/2013
The Cleveland Museum of Natural History, Cleveland, OH, USA
GSMC004022 nubeculosa nontype Female</description>
						<LookAt>
							<longitude>-72.24744</longitude>
							<latitude>-3.62096</latitude>
							<altitude>0</altitude>
							<heading>0</heading>
							<tilt>0</tilt>
							<range>1000</range>
							<altitudeMode>relativeToGround</altitudeMode>
						</LookAt>
						<styleUrl>#Sheet1Map50</styleUrl>
						<ExtendedData>
						</ExtendedData>
						<Point>
							<coordinates>-72.24744,-3.62096,0</coordinates>
						</Point>
					</Placemark>
					<Placemark>
						<name>nubeculosa nontype GSMC004022</name>
						<Snippet maxLines="0"></Snippet>
						<description>Peru Loreto Province, Madre Selva Biological Research Station - Tissue 021 -3.62096 -72.24744 2/10/2013 2/17/2013
The Cleveland Museum of Natural History, Cleveland, OH, USA
GSMC004022 nubeculosa nontype Female</description>
						<LookAt>
							<longitude>-72.24744</longitude>
							<latitude>-3.62096</latitude>
							<altitude>0</altitude>
							<heading>0</heading>
							<tilt>0</tilt>
							<range>1000</range>
							<altitudeMode>relativeToGround</altitudeMode>
						</LookAt>
						<styleUrl>#Sheet1Map50</styleUrl>
						<ExtendedData>
						</ExtendedData>
						<Point>
							<coordinates>-72.24744,-3.62096,0</coordinates>
						</Point>
					</Placemark>
					<Placemark>
						<name>nubeculosa nontype GSMC004030</name>
						<Snippet maxLines="0"></Snippet>
						<description>Peru Loreto Province, Puerto Almendra, -3.830525, -73.374, 108 m, 19-21 February 2013, Coll: G.J. Svenson, Tissue 032 -3.830525 -73.374 108 2/19/2013 2/21/2013
The Cleveland Museum of Natural History, Cleveland, OH, USA
GSMC004030 nubeculosa nontype Nymph</description>
						<LookAt>
							<longitude>-73.374</longitude>
							<latitude>-3.830525</latitude>
							<altitude>0</altitude>
							<heading>0</heading>
							<tilt>0</tilt>
							<range>1000</range>
							<altitudeMode>relativeToGround</altitudeMode>
						</LookAt>
						<styleUrl>#Sheet1Map50</styleUrl>
						<ExtendedData>
						</ExtendedData>
						<Point>
							<coordinates>-73.374,-3.830525,0</coordinates>
						</Point>
					</Placemark>
					<Placemark>
						<name>nubeculosa nontype GSMC004031</name>
						<Snippet maxLines="0"></Snippet>
						<description>Peru Loreto Province, Puerto Almendra, -3.830525, -73.374, 108 m, 19-21 February 2013, Coll: G.J. Svenson, Tissue 032 -3.830525 -73.374 108 2/19/2013 2/21/2013
The Cleveland Museum of Natural History, Cleveland, OH, USA
GSMC004031 nubeculosa nontype Female</description>
						<LookAt>
							<longitude>-73.374</longitude>
							<latitude>-3.830525</latitude>
							<altitude>0</altitude>
							<heading>0</heading>
							<tilt>0</tilt>
							<range>1000</range>
							<altitudeMode>relativeToGround</altitudeMode>
						</LookAt>
						<styleUrl>#Sheet1Map50</styleUrl>
						<ExtendedData>
						</ExtendedData>
						<Point>
							<coordinates>-73.374,-3.830525,0</coordinates>
						</Point>
					</Placemark>
					<Placemark>
						<name>nubeculosa nontype GSMC004031</name>
						<Snippet maxLines="0"></Snippet>
						<description>Peru Loreto Province, Puerto Almendra - Tissue 039 -3.830525 -73.374 2/19/2013 2/21/2013
The Cleveland Museum of Natural History, Cleveland, OH, USA
GSMC004031 nubeculosa nontype Female</description>
						<LookAt>
							<longitude>-73.374</longitude>
							<latitude>-3.830525</latitude>
							<altitude>0</altitude>
							<heading>0</heading>
							<tilt>0</tilt>
							<range>1000</range>
							<altitudeMode>relativeToGround</altitudeMode>
						</LookAt>
						<styleUrl>#Sheet1Map50</styleUrl>
						<ExtendedData>
						</ExtendedData>
						<Point>
							<coordinates>-73.374,-3.830525,0</coordinates>
						</Point>
					</Placemark>
					<Placemark>
						<name>nubeculosa nontype GSMC004040</name>
						<Snippet maxLines="0"></Snippet>
						<description>Peru Loreto Province, Puerto Almendra, -3.830525, -73.374, 108 m, 19-21 February 2013, Coll: G.J. Svenson, Tissue 032 -3.830525 -73.374 108 2/19/2013 2/21/2013
The Cleveland Museum of Natural History, Cleveland, OH, USA
GSMC004040 nubeculosa nontype Nymph</description>
						<LookAt>
							<longitude>-73.374</longitude>
							<latitude>-3.830525</latitude>
							<altitude>0</altitude>
							<heading>0</heading>
							<tilt>0</tilt>
							<range>1000</range>
							<altitudeMode>relativeToGround</altitudeMode>
						</LookAt>
						<styleUrl>#Sheet1Map50</styleUrl>
						<ExtendedData>
						</ExtendedData>
						<Point>
							<coordinates>-73.374,-3.830525,0</coordinates>
						</Point>
					</Placemark>
					<Placemark>
						<name>nubeculosa nontype GSMC004045</name>
						<Snippet maxLines="0"></Snippet>
						<description>Peru Loreto Province, Puerto Almendra, -3.830525, -73.374, 108 m, 19-21 February 2013, Coll: G.J. Svenson, Tissue 032 -3.830525 -73.374 108 2/19/2013 2/21/2013
The Cleveland Museum of Natural History, Cleveland, OH, USA
GSMC004045 nubeculosa nontype Nymph</description>
						<LookAt>
							<longitude>-73.374</longitude>
							<latitude>-3.830525</latitude>
							<altitude>0</altitude>
							<heading>0</heading>
							<tilt>0</tilt>
							<range>1000</range>
							<altitudeMode>relativeToGround</altitudeMode>
						</LookAt>
						<styleUrl>#Sheet1Map50</styleUrl>
						<ExtendedData>
						</ExtendedData>
						<Point>
							<coordinates>-73.374,-3.830525,0</coordinates>
						</Point>
					</Placemark>
					<Placemark>
						<name>nubeculosa nontype GSMC004055</name>
						<Snippet maxLines="0"></Snippet>
						<description>Peru Madre de Dios, Rio Tambopata Res. 30km (air) sw Pto. Maldonato, 290m, 12°50&apos;S; 069°20&apos;W, Smithsonian Institution Canopy Fogging Project, T.L. Erwin et al. colls. 30 Apr84, 03/O&amp;S (01), Fogging 00017348 12°50&apos;S 069°20&apos;W 4/30/1984 
National Museum of Natural History, Smithsonian Institution, Washington, DC, US
GSMC004055 nubeculosa nontype Male</description>
						<LookAt>
							<longitude>-69.333333</longitude>
							<latitude>-12.833333</latitude>
							<altitude>0</altitude>
							<heading>0</heading>
							<tilt>0</tilt>
							<range>1000</range>
							<altitudeMode>relativeToGround</altitudeMode>
						</LookAt>
						<styleUrl>#Sheet1Map50</styleUrl>
						<ExtendedData>
						</ExtendedData>
						<Point>
							<coordinates>-69.333333,-12.833333,0</coordinates>
						</Point>
					</Placemark>
					<Placemark>
						<name>nubeculosa nontype MNHN 009</name>
						<Snippet maxLines="0"></Snippet>
						<description>Colombia Dept. Amazonas, Rio Igara Parana, 30 km aval La Chorrera, VI-VIII 1974, M. Descamps rec. -1.197385 -72.937475 Jun-1974 Jul-1974
Muséum national d’Histoire naturelle, Paris, France
MNHN 009 nubeculosa nontype Male</description>
						<LookAt>
							<longitude>-72.93747500000001</longitude>
							<latitude>-1.197385</latitude>
							<altitude>0</altitude>
							<heading>0</heading>
							<tilt>0</tilt>
							<range>1000</range>
							<altitudeMode>relativeToGround</altitudeMode>
						</LookAt>
						<styleUrl>#Sheet1Map50</styleUrl>
						<ExtendedData>
						</ExtendedData>
						<Point>
							<coordinates>-72.93747500000001,-1.197385,0</coordinates>
						</Point>
					</Placemark>
					<Placemark>
						<name>nubeculosa nontype MNHN 056</name>
						<Snippet maxLines="0"></Snippet>
						<description>Ecuador Limoncocha, 25-VII-1983, K. Riede rec. -0.400848 -76.618481 7/25/1983 
Muséum national d’Histoire naturelle, Paris, France
MNHN 056 nubeculosa nontype Female</description>
						<LookAt>
							<longitude>-76.618481</longitude>
							<latitude>-0.400848</latitude>
							<altitude>0</altitude>
							<heading>0</heading>
							<tilt>0</tilt>
							<range>1000</range>
							<altitudeMode>relativeToGround</altitudeMode>
						</LookAt>
						<styleUrl>#Sheet1Map50</styleUrl>
						<ExtendedData>
						</ExtendedData>
						<Point>
							<coordinates>-76.618481,-0.400848,0</coordinates>
						</Point>
					</Placemark>
					<Placemark>
						<name>nubeculosa nontype MNHN 058</name>
						<Snippet maxLines="0"></Snippet>
						<description>Brazil Benjamin Constant, IX 1979, AM, B. Silva rec., C. Seabia leg. -4.38301 -70.042251 Sep-1979 
Muséum national d’Histoire naturelle, Paris, France
MNHN 058 nubeculosa nontype Female</description>
						<LookAt>
							<longitude>-70.04225099999999</longitude>
							<latitude>-4.38301</latitude>
							<altitude>0</altitude>
							<heading>0</heading>
							<tilt>0</tilt>
							<range>1000</range>
							<altitudeMode>relativeToGround</altitudeMode>
						</LookAt>
						<styleUrl>#Sheet1Map50</styleUrl>
						<ExtendedData>
						</ExtendedData>
						<Point>
							<coordinates>-70.04225099999999,-4.38301,0</coordinates>
						</Point>
					</Placemark>
					<Placemark>
						<name>nubeculosa nontype MNHN 089</name>
						<Snippet maxLines="0"></Snippet>
						<description>Peru Loreto, Maynas, Picuroyacu, apres Sta Clotilde, N. Iquitos, 130 mts., 10.II.2010, S 03.37.04 - W 73.15.44, M. Dottax leg. -3.617778 -73.262222 2/10/2010 
Muséum national d’Histoire naturelle, Paris, France
MNHN 089 nubeculosa nontype Female</description>
						<LookAt>
							<longitude>-73.26222199999999</longitude>
							<latitude>-3.617778</latitude>
							<altitude>0</altitude>
							<heading>0</heading>
							<tilt>0</tilt>
							<range>1000</range>
							<altitudeMode>relativeToGround</altitudeMode>
						</LookAt>
						<styleUrl>#Sheet1Map50</styleUrl>
						<ExtendedData>
						</ExtendedData>
						<Point>
							<coordinates>-73.26222199999999,-3.617778,0</coordinates>
						</Point>
					</Placemark>
					<Placemark>
						<name>nubeculosa nontype MNHN 094</name>
						<Snippet maxLines="0"></Snippet>
						<description>Peru Loreto, Picuroyacu, Jan 2010, Coll: J.J. Ramirez -3.617778 -73.262222 Jan-2010 
Muséum national d’Histoire naturelle, Paris, France
MNHN 094 nubeculosa nontype Female</description>
						<LookAt>
							<longitude>-73.26222199999999</longitude>
							<latitude>-3.617778</latitude>
							<altitude>0</altitude>
							<heading>0</heading>
							<tilt>0</tilt>
							<range>1000</range>
							<altitudeMode>relativeToGround</altitudeMode>
						</LookAt>
						<styleUrl>#Sheet1Map50</styleUrl>
						<ExtendedData>
						</ExtendedData>
						<Point>
							<coordinates>-73.26222199999999,-3.617778,0</coordinates>
						</Point>
					</Placemark>
					<Placemark>
						<name>nubeculosa nontype MNHN 098</name>
						<Snippet maxLines="0"></Snippet>
						<description>Peru Loreto, Maynas, Picuroyacu, apres Sta Clotilde, N. Iquitos, 130 mts., 10.II.2010, S 03.37.04 - W 73.15.44, M. Dottax leg. -3.617778 -73.262222 2/10/2010 
Muséum national d’Histoire naturelle, Paris, France
MNHN 098 nubeculosa nontype Male</description>
						<LookAt>
							<longitude>-73.26222199999999</longitude>
							<latitude>-3.617778</latitude>
							<altitude>0</altitude>
							<heading>0</heading>
							<tilt>0</tilt>
							<range>1000</range>
							<altitudeMode>relativeToGround</altitudeMode>
						</LookAt>
						<styleUrl>#Sheet1Map50</styleUrl>
						<ExtendedData>
						</ExtendedData>
						<Point>
							<coordinates>-73.26222199999999,-3.617778,0</coordinates>
						</Point>
					</Placemark>
					<Placemark>
						<name>nubeculosa nontype MNHN 099</name>
						<Snippet maxLines="0"></Snippet>
						<description>Peru Loreto, Maynas, Picuroyacu, apres Sta Clotilde, N. Iquitos, 130 mts., 10.II.2010, S 03.37.04 - W 73.15.44, M. Dottax leg. -3.617778 -73.262222 2/10/2010 
Muséum national d’Histoire naturelle, Paris, France
MNHN 099 nubeculosa nontype Male</description>
						<LookAt>
							<longitude>-73.26222199999999</longitude>
							<latitude>-3.617778</latitude>
							<altitude>0</altitude>
							<heading>0</heading>
							<tilt>0</tilt>
							<range>1000</range>
							<altitudeMode>relativeToGround</altitudeMode>
						</LookAt>
						<styleUrl>#Sheet1Map50</styleUrl>
						<ExtendedData>
						</ExtendedData>
						<Point>
							<coordinates>-73.26222199999999,-3.617778,0</coordinates>
						</Point>
					</Placemark>
					<Placemark>
						<name>nubeculosa nontype MNHN 204</name>
						<Snippet maxLines="0"></Snippet>
						<description>Ecuador Pr. Napo, Rio Tiputini, Pindo, Mandaripanga, 76°44&apos;W 0°43&apos;S, 30 IX / 15 X 1997, Amedegnato / Poulain rec. -0.716667 -76.733333 Poulain 9/30/1997 10/15/1997
Muséum national d’Histoire naturelle, Paris, France
MNHN 204 nubeculosa nontype Female</description>
						<LookAt>
							<longitude>-76.733333</longitude>
							<latitude>-0.7166670000000001</latitude>
							<altitude>0</altitude>
							<heading>0</heading>
							<tilt>0</tilt>
							<range>1000</range>
							<altitudeMode>relativeToGround</altitudeMode>
						</LookAt>
						<styleUrl>#Sheet1Map50</styleUrl>
						<ExtendedData>
						</ExtendedData>
						<Point>
							<coordinates>-76.733333,-0.7166669999999999,0</coordinates>
						</Point>
					</Placemark>
					<Placemark>
						<name>nubeculosa nontype MNHN 205</name>
						<Snippet maxLines="0"></Snippet>
						<description>Ecuador Pr. Napo, Rio Tiputini, Pindo, Mandaripanga, 76°44&apos;W 0°43&apos;S, 30 IX / 15 X 1997, Amedegnato / Poulain rec. -0.716667 -76.733333 Poulain 9/30/1997 10/15/1997
Muséum national d’Histoire naturelle, Paris, France
MNHN 205 nubeculosa nontype Female</description>
						<LookAt>
							<longitude>-76.733333</longitude>
							<latitude>-0.7166670000000001</latitude>
							<altitude>0</altitude>
							<heading>0</heading>
							<tilt>0</tilt>
							<range>1000</range>
							<altitudeMode>relativeToGround</altitudeMode>
						</LookAt>
						<styleUrl>#Sheet1Map50</styleUrl>
						<ExtendedData>
						</ExtendedData>
						<Point>
							<coordinates>-76.733333,-0.7166669999999999,0</coordinates>
						</Point>
					</Placemark>
					<Placemark>
						<name>nubeculosa nontype MNKM 001</name>
						<Snippet maxLines="0"></Snippet>
						<description>Bolivia Dpto. Santa Cruz, Prov. Andres Ibanez, Loc. Espejillos, 30-VIII-1990, col. Ma. Estker Moutano -17.718841 -63.438001 8/30/1990 
Museo de Historia Natural Noel Kempff Mercado, Santa Cruz, Bolivia
MNKM 001 nubeculosa nontype Female</description>
						<LookAt>
							<longitude>-63.438001</longitude>
							<latitude>-17.718841</latitude>
							<altitude>0</altitude>
							<heading>0</heading>
							<tilt>0</tilt>
							<range>1000</range>
							<altitudeMode>relativeToGround</altitudeMode>
						</LookAt>
						<styleUrl>#Sheet1Map50</styleUrl>
						<ExtendedData>
						</ExtendedData>
						<Point>
							<coordinates>-63.438001,-17.718841,0</coordinates>
						</Point>
					</Placemark>
					<Placemark>
						<name>nubeculosa nontype MSMC 001</name>
						<Snippet maxLines="0"></Snippet>
						<description>Peru Loreto, Iquitos, Nov. 2010, Collection Stiewe -3.741872 -73.27219 Nov-2010 
Martin Stiewe Mantodea Collection, London, United Kingdom
MSMC 001 nubeculosa nontype Female</description>
						<LookAt>
							<longitude>-73.27219</longitude>
							<latitude>-3.741872</latitude>
							<altitude>0</altitude>
							<heading>0</heading>
							<tilt>0</tilt>
							<range>1000</range>
							<altitudeMode>relativeToGround</altitudeMode>
						</LookAt>
						<styleUrl>#Sheet1Map50</styleUrl>
						<ExtendedData>
						</ExtendedData>
						<Point>
							<coordinates>-73.27219,-3.741872,0</coordinates>
						</Point>
					</Placemark>
					<Placemark>
						<name>nubeculosa Holotype N/A</name>
						<Snippet maxLines="0"></Snippet>
						<description>Brazil Ega, Fonteboa (Amazonas) -2.522585 -66.097224 
Ernst-Moritz-Arndt-Universität Greifswald, Germany
N/A nubeculosa Holotype Female</description>
						<LookAt>
							<longitude>-66.097224</longitude>
							<latitude>-2.522585</latitude>
							<altitude>0</altitude>
							<heading>0</heading>
							<tilt>0</tilt>
							<range>1000</range>
							<altitudeMode>relativeToGround</altitudeMode>
						</LookAt>
						<styleUrl>#Sheet1Map50</styleUrl>
						<ExtendedData>
						</ExtendedData>
						<Point>
							<coordinates>-66.097224,-2.522585,0</coordinates>
						</Point>
					</Placemark>
					<Placemark>
						<name>nubeculosa nontype USNM 005</name>
						<Snippet maxLines="0"></Snippet>
						<description>Brazil Amazonas, Rio Janauaca, 40 km SW Manaus, 10 Mar 1979, 03°20&apos;S, 060°17&apos;W, White water innundation forest canopy fogged with Pyrethrin Sample #57, Montgomery, Erwin, Schimmel, Krischik, Date, Bacon colls. -3.333333 -60.283333 Erwin, T. 3/10/1979 
National Museum of Natural History, Smithsonian Institution, Washington, DC, US
USNM 005 nubeculosa nontype Male</description>
						<LookAt>
							<longitude>-60.283333</longitude>
							<latitude>-3.333333</latitude>
							<altitude>0</altitude>
							<heading>0</heading>
							<tilt>0</tilt>
							<range>1000</range>
							<altitudeMode>relativeToGround</altitudeMode>
						</LookAt>
						<styleUrl>#Sheet1Map50</styleUrl>
						<ExtendedData>
						</ExtendedData>
						<Point>
							<coordinates>-60.283333,-3.333333000000001,0</coordinates>
						</Point>
					</Placemark>
					<Placemark>
						<name>nubeculosa nontype USNM 009</name>
						<Snippet maxLines="0"></Snippet>
						<description>Brazil Amazonas, Rio Janauaca, 40 km SW Manaus, 10 Mar 1979, 03°20&apos;S, 060°17&apos;W, White water innundation forest canopy fogged with Pyrethrin Sample #52, Montgomery, Erwin, Schimmel, Krischik, Date, Bacon colls. -3.333333 -60.283333 Erwin, T. 3/10/1979 
National Museum of Natural History, Smithsonian Institution, Washington, DC, US
USNM 009 nubeculosa nontype Male</description>
						<LookAt>
							<longitude>-60.283333</longitude>
							<latitude>-3.333333</latitude>
							<altitude>0</altitude>
							<heading>0</heading>
							<tilt>0</tilt>
							<range>1000</range>
							<altitudeMode>relativeToGround</altitudeMode>
						</LookAt>
						<styleUrl>#Sheet1Map50</styleUrl>
						<ExtendedData>
						</ExtendedData>
						<Point>
							<coordinates>-60.283333,-3.333333000000001,0</coordinates>
						</Point>
					</Placemark>
					<Placemark>
						<name>nubeculosa nontype USNM 032</name>
						<Snippet maxLines="0"></Snippet>
						<description>Colombia Amazonas, Rio Cotuhe, St. Lucia + Tarapaca, 4 Feb. Megers -2.889475 -69.745012 Feb 4 
National Museum of Natural History, Smithsonian Institution, Washington, DC, US
USNM 032 nubeculosa nontype Female</description>
						<LookAt>
							<longitude>-69.745012</longitude>
							<latitude>-2.889475</latitude>
							<altitude>0</altitude>
							<heading>0</heading>
							<tilt>0</tilt>
							<range>1000</range>
							<altitudeMode>relativeToGround</altitudeMode>
						</LookAt>
						<styleUrl>#Sheet1Map50</styleUrl>
						<ExtendedData>
						</ExtendedData>
						<Point>
							<coordinates>-69.745012,-2.889475000000001,0</coordinates>
						</Point>
					</Placemark>
					<Placemark>
						<name>nubeculosa nontype USNM 068</name>
						<Snippet maxLines="0"></Snippet>
						<description>Ecuador Road between El Puyo &amp; Puerto Napo, VII-1964, Dr. Ch. Gregoire -1.229112 -77.879766 Jul-1964 
National Museum of Natural History, Smithsonian Institution, Washington, DC, US
USNM 068 nubeculosa nontype Male</description>
						<LookAt>
							<longitude>-77.879766</longitude>
							<latitude>-1.229112</latitude>
							<altitude>0</altitude>
							<heading>0</heading>
							<tilt>0</tilt>
							<range>1000</range>
							<altitudeMode>relativeToGround</altitudeMode>
						</LookAt>
						<styleUrl>#Sheet1Map50</styleUrl>
						<ExtendedData>
						</ExtendedData>
						<Point>
							<coordinates>-77.879766,-1.229112,0</coordinates>
						</Point>
					</Placemark>
					<Placemark>
						<name>nubeculosa nontype ZMHB 006</name>
						<Snippet maxLines="0"></Snippet>
						<description>Peru Nord-Peru, Mishuyacu (Maranon-Gebiet) -5.910456 -76.103566 
Museum für Naturkunde der Humboldt-Universität, Berlin, Germany
ZMHB 006 nubeculosa nontype Female</description>
						<LookAt>
							<longitude>-76.103566</longitude>
							<latitude>-5.910456</latitude>
							<altitude>0</altitude>
							<heading>0</heading>
							<tilt>0</tilt>
							<range>1000</range>
							<altitudeMode>relativeToGround</altitudeMode>
						</LookAt>
						<styleUrl>#Sheet1Map50</styleUrl>
						<ExtendedData>
						</ExtendedData>
						<Point>
							<coordinates>-76.103566,-5.910456,0</coordinates>
						</Point>
					</Placemark>
					<Placemark>
						<name>nubeculosa nontype ZMHB 008</name>
						<Snippet maxLines="0"></Snippet>
						<description>Ecuador Canálos, S.V. Feyer -1.589524 -77.746701 
Museum für Naturkunde der Humboldt-Universität, Berlin, Germany
ZMHB 008 nubeculosa nontype Female</description>
						<LookAt>
							<longitude>-77.746701</longitude>
							<latitude>-1.589524</latitude>
							<altitude>0</altitude>
							<heading>0</heading>
							<tilt>0</tilt>
							<range>1000</range>
							<altitudeMode>relativeToGround</altitudeMode>
						</LookAt>
						<styleUrl>#Sheet1Map50</styleUrl>
						<ExtendedData>
						</ExtendedData>
						<Point>
							<coordinates>-77.746701,-1.589524,0</coordinates>
						</Point>
					</Placemark>
					<Placemark>
						<name>nubeculosa nontype ZMUH 001</name>
						<Snippet maxLines="0"></Snippet>
						<description>Brazil Obidos, Amazonas, I. Michaelis leg., vend. 13.IX 1900 -1.899285 -55.528371 9/13/1900 
Biozentrum Grindel und Zoologisches Museum, Universität Hamburg, Germany
ZMUH 001 nubeculosa nontype Female</description>
						<LookAt>
							<longitude>-55.528371</longitude>
							<latitude>-1.899285</latitude>
							<altitude>0</altitude>
							<heading>0</heading>
							<tilt>0</tilt>
							<range>1000</range>
							<altitudeMode>relativeToGround</altitudeMode>
						</LookAt>
						<styleUrl>#Sheet1Map50</styleUrl>
						<ExtendedData>
						</ExtendedData>
						<Point>
							<coordinates>-55.528371,-1.899285,0</coordinates>
						</Point>
					</Placemark>
					<Placemark>
						<name>nubeculosa nontype FMNH 003</name>
						<Snippet maxLines="0"></Snippet>
						<description>Ecuador Pastaza; 300m. Rio Macuma, 10km from Rio Marona, VII:5-7:1971, leg. B. Malkin -2.753512, -77.444899 7/5/1971 to 7/7/1971
Field Museum of Natural History, Chicago, IL
FMNH 003 nubeculosa nontype Male</description>
						<LookAt>
							<longitude>-77.444899</longitude>
							<latitude>-2.753512</latitude>
							<altitude>0</altitude>
							<heading>0</heading>
							<tilt>0</tilt>
							<range>1000</range>
							<altitudeMode>relativeToGround</altitudeMode>
						</LookAt>
						<styleUrl>#Sheet1Map50</styleUrl>
						<ExtendedData>
						</ExtendedData>
						<Point>
							<coordinates>-77.444899,-2.753512,0</coordinates>
						</Point>
					</Placemark>
					<Placemark>
						<name>nubeculosa nontype FMNH 006</name>
						<Snippet maxLines="0"></Snippet>
						<description>Ecuador Pastaza; Cusuimi, Rio Cusuimi, 150km SE of Puyo, V:15-31:1971, leg. B. Malkin -2.391736, -77.047683 6/15/1971 to 6/30/1971
Field Museum of Natural History, Chicago, IL
FMNH 006 nubeculosa nontype Male</description>
						<LookAt>
							<longitude>-77.047683</longitude>
							<latitude>-2.391736</latitude>
							<altitude>0</altitude>
							<heading>0</heading>
							<tilt>0</tilt>
							<range>1000</range>
							<altitudeMode>relativeToGround</altitudeMode>
						</LookAt>
						<styleUrl>#Sheet1Map50</styleUrl>
						<ExtendedData>
						</ExtendedData>
						<Point>
							<coordinates>-77.047683,-2.391736,0</coordinates>
						</Point>
					</Placemark>
				</Folder>
				<Folder>
					<name>purus</name>
					<Placemark>
						<name>purus Holotype ANSP 101</name>
						<Snippet maxLines="0"></Snippet>
						<description>Brazil Hyutanahan, Rio Purus, Klages, S.M., March 1922 -5.602502 -63.221263 Mar-1922 
Academy of Natural Sciences, Philadelphia, PA, USA
ANSP 101 purus Holotype Male</description>
						<LookAt>
							<longitude>-63.221263</longitude>
							<latitude>-5.602502</latitude>
							<altitude>0</altitude>
							<heading>0</heading>
							<tilt>0</tilt>
							<range>1000</range>
							<altitudeMode>relativeToGround</altitudeMode>
						</LookAt>
						<styleUrl>#Sheet1Map6</styleUrl>
						<ExtendedData>
						</ExtendedData>
						<Point>
							<coordinates>-63.221263,-5.602502,0</coordinates>
						</Point>
					</Placemark>
					<Placemark>
						<name>purus Allotype ANSP 103</name>
						<Snippet maxLines="0"></Snippet>
						<description>Brazil Hyutanahan, Rio Purus, Klages, S.M., March 1922 -5.602502 -63.221263 Mar-1922 
Academy of Natural Sciences, Philadelphia, PA, USA
ANSP 103 purus Allotype Female</description>
						<LookAt>
							<longitude>-63.221263</longitude>
							<latitude>-5.602502</latitude>
							<altitude>0</altitude>
							<heading>0</heading>
							<tilt>0</tilt>
							<range>1000</range>
							<altitudeMode>relativeToGround</altitudeMode>
						</LookAt>
						<styleUrl>#Sheet1Map6</styleUrl>
						<ExtendedData>
						</ExtendedData>
						<Point>
							<coordinates>-63.221263,-5.602502,0</coordinates>
						</Point>
					</Placemark>
				</Folder>
			</Folder>
		</Folder>
		<Folder>
			<name>Fuga</name>
			<Folder>
				<name>annulipes</name>
				<Placemark>
					<name>annulipes nontype ANSP 104</name>
					<Snippet maxLines="0"></Snippet>
					<description>Brazil Rio de Jan., Acc.No.2966, Oct. -22.94175 -43.221293 Oct-1902 
Academy of Natural Sciences, Philadelphia, PA, USA
ANSP 104 annulipes nontype Female</description>
					<LookAt>
						<longitude>-43.221293</longitude>
						<latitude>-22.94175</latitude>
						<altitude>0</altitude>
						<heading>0</heading>
						<tilt>0</tilt>
						<range>1000</range>
						<altitudeMode>relativeToGround</altitudeMode>
					</LookAt>
					<styleUrl>#Sheet1Map33</styleUrl>
					<ExtendedData>
					</ExtendedData>
					<Point>
						<coordinates>-43.221293,-22.94175,0</coordinates>
					</Point>
				</Placemark>
				<Placemark>
					<name>annulipes nontype ANSP 105</name>
					<Snippet maxLines="0"></Snippet>
					<description>Brazil Rio de Jan., IV 02, Acc.No.2066 -22.94175 -43.221293 Apr-1902 
Academy of Natural Sciences, Philadelphia, PA, USA
ANSP 105 annulipes nontype Female</description>
					<LookAt>
						<longitude>-43.221293</longitude>
						<latitude>-22.94175</latitude>
						<altitude>0</altitude>
						<heading>0</heading>
						<tilt>0</tilt>
						<range>1000</range>
						<altitudeMode>relativeToGround</altitudeMode>
					</LookAt>
					<styleUrl>#Sheet1Map33</styleUrl>
					<ExtendedData>
					</ExtendedData>
					<Point>
						<coordinates>-43.221293,-22.94175,0</coordinates>
					</Point>
				</Placemark>
				<Placemark>
					<name>annulipes nontype SDEI 003</name>
					<Snippet maxLines="0"></Snippet>
					<description>Brazil 29-9-29, S. Paulo, Est. S. Paulo, Luderwald coll. -23.629236 -46.393254 9/29/1929 
Senckenberg Deutsches Entomologisches Institut, Müncheberg, Germany
SDEI 003 annulipes nontype Female</description>
					<LookAt>
						<longitude>-46.393254</longitude>
						<latitude>-23.629236</latitude>
						<altitude>0</altitude>
						<heading>0</heading>
						<tilt>0</tilt>
						<range>1000</range>
						<altitudeMode>relativeToGround</altitudeMode>
					</LookAt>
					<styleUrl>#Sheet1Map33</styleUrl>
					<ExtendedData>
					</ExtendedData>
					<Point>
						<coordinates>-46.393254,-23.629236,0</coordinates>
					</Point>
				</Placemark>
				<Placemark>
					<name>annulipes nontype USNM 015</name>
					<Snippet maxLines="0"></Snippet>
					<description>Brazil Bahia, 1930, on tree trunk -12.410253 -39.90368 1930 
National Museum of Natural History, Smithsonian Institution, Washington, DC, US
USNM 015 annulipes nontype Female</description>
					<LookAt>
						<longitude>-39.90368</longitude>
						<latitude>-12.410253</latitude>
						<altitude>0</altitude>
						<heading>0</heading>
						<tilt>0</tilt>
						<range>1000</range>
						<altitudeMode>relativeToGround</altitudeMode>
					</LookAt>
					<styleUrl>#Sheet1Map33</styleUrl>
					<ExtendedData>
					</ExtendedData>
					<Point>
						<coordinates>-39.90368,-12.410253,0</coordinates>
					</Point>
				</Placemark>
				<Placemark>
					<name>annulipes nontype ZMUH 006</name>
					<Snippet maxLines="0"></Snippet>
					<description>Brazil Espirito Santo, J. Michaelis vend. 22.IV.1898 -19.959049 -40.646506 4/22/1898 
Biozentrum Grindel und Zoologisches Museum, Universität Hamburg, Germany
ZMUH 006 annulipes nontype Male</description>
					<LookAt>
						<longitude>-40.646506</longitude>
						<latitude>-19.959049</latitude>
						<altitude>0</altitude>
						<heading>0</heading>
						<tilt>0</tilt>
						<range>1000</range>
						<altitudeMode>relativeToGround</altitudeMode>
					</LookAt>
					<styleUrl>#Sheet1Map33</styleUrl>
					<ExtendedData>
					</ExtendedData>
					<Point>
						<coordinates>-40.646506,-19.959049,0</coordinates>
					</Point>
				</Placemark>
				<Placemark>
					<name>annulipes nontype ZMUH 007</name>
					<Snippet maxLines="0"></Snippet>
					<description>Brazil Espirito Santo, J. Michaelis vend. 22.IV.1898 -19.959049 -40.646506 4/22/1898 
Biozentrum Grindel und Zoologisches Museum, Universität Hamburg, Germany
ZMUH 007 annulipes nontype Male</description>
					<LookAt>
						<longitude>-40.646506</longitude>
						<latitude>-19.959049</latitude>
						<altitude>0</altitude>
						<heading>0</heading>
						<tilt>0</tilt>
						<range>1000</range>
						<altitudeMode>relativeToGround</altitudeMode>
					</LookAt>
					<styleUrl>#Sheet1Map33</styleUrl>
					<ExtendedData>
					</ExtendedData>
					<Point>
						<coordinates>-40.646506,-19.959049,0</coordinates>
					</Point>
				</Placemark>
				<Placemark>
					<name>annulipes nontype ZMUH 009</name>
					<Snippet maxLines="0"></Snippet>
					<description>Brazil (Prov. Rio de Jan.), Coll. v. Bonninghausen (20.X.1906) -22.604492 -43.222469 10/20/1906 
Biozentrum Grindel und Zoologisches Museum, Universität Hamburg, Germany
ZMUH 009 annulipes nontype Female</description>
					<LookAt>
						<longitude>-43.222469</longitude>
						<latitude>-22.604492</latitude>
						<altitude>0</altitude>
						<heading>0</heading>
						<tilt>0</tilt>
						<range>1000</range>
						<altitudeMode>relativeToGround</altitudeMode>
					</LookAt>
					<styleUrl>#Sheet1Map33</styleUrl>
					<ExtendedData>
					</ExtendedData>
					<Point>
						<coordinates>-43.222469,-22.604492,0</coordinates>
					</Point>
				</Placemark>
				<Placemark>
					<name>annulipes nontype ZMUH 017</name>
					<Snippet maxLines="0"></Snippet>
					<description>Brazil Bahia, Fruhstorfer, Bahia (Brasilien) H. Fruhstorfer, vend. 1.IX.1896 -12.410253 -39.90368 9/1/1896 
Biozentrum Grindel und Zoologisches Museum, Universität Hamburg, Germany
ZMUH 017 annulipes nontype Female</description>
					<LookAt>
						<longitude>-39.90368</longitude>
						<latitude>-12.410253</latitude>
						<altitude>0</altitude>
						<heading>0</heading>
						<tilt>0</tilt>
						<range>1000</range>
						<altitudeMode>relativeToGround</altitudeMode>
					</LookAt>
					<styleUrl>#Sheet1Map33</styleUrl>
					<ExtendedData>
					</ExtendedData>
					<Point>
						<coordinates>-39.90368,-12.410253,0</coordinates>
					</Point>
				</Placemark>
			</Folder>
			<Folder>
				<name>fluminensis</name>
				<Placemark>
					<name>fluminensis Holotype N/A</name>
					<Snippet maxLines="0"></Snippet>
					<description>Brazil Patria: Itaipu, E. da Guanabara, Col: D. Lacombe - 5-2-61. -22.950912 -43.036068 2/5/1961 
Universidade de Sao Paulo, Piracicaba, Brazil
N/A fluminensis Holotype Male</description>
					<LookAt>
						<longitude>-43.036068</longitude>
						<latitude>-22.950912</latitude>
						<altitude>0</altitude>
						<heading>0</heading>
						<tilt>0</tilt>
						<range>1000</range>
						<altitudeMode>relativeToGround</altitudeMode>
					</LookAt>
					<styleUrl>#Sheet1Map4</styleUrl>
					<ExtendedData>
					</ExtendedData>
					<Point>
						<coordinates>-43.036068,-22.950912,0</coordinates>
					</Point>
				</Placemark>
				<Placemark>
					<name>fluminensis nontype ZMHB 003</name>
					<Snippet maxLines="0"></Snippet>
					<description>Brazil Para, Sieber -25.668076 -48.750323 
Museum für Naturkunde der Humboldt-Universität, Berlin, Germany
ZMHB 003 fluminensis nontype Female</description>
					<LookAt>
						<longitude>-48.750323</longitude>
						<latitude>-25.668076</latitude>
						<altitude>0</altitude>
						<heading>0</heading>
						<tilt>0</tilt>
						<range>1000</range>
						<altitudeMode>relativeToGround</altitudeMode>
					</LookAt>
					<styleUrl>#Sheet1Map4</styleUrl>
					<ExtendedData>
					</ExtendedData>
					<Point>
						<coordinates>-48.750323,-25.668076,0</coordinates>
					</Point>
				</Placemark>
				<Placemark>
					<name>fluminensis nontype ZMUH 010</name>
					<Snippet maxLines="0"></Snippet>
					<description>Brazil (Prov. Rio de Jan.), Coll. v. Bonninghausen (20.X.1906) -22.604492 -43.222469 10/20/1906 
Biozentrum Grindel und Zoologisches Museum, Universität Hamburg, Germany
ZMUH 010 fluminensis nontype Female</description>
					<LookAt>
						<longitude>-43.222469</longitude>
						<latitude>-22.604492</latitude>
						<altitude>0</altitude>
						<heading>0</heading>
						<tilt>0</tilt>
						<range>1000</range>
						<altitudeMode>relativeToGround</altitudeMode>
					</LookAt>
					<styleUrl>#Sheet1Map4</styleUrl>
					<ExtendedData>
					</ExtendedData>
					<Point>
						<coordinates>-43.222469,-22.604492,0</coordinates>
					</Point>
				</Placemark>
				<Placemark>
					<name>fluminensis nontype ZMUH 011</name>
					<Snippet maxLines="0"></Snippet>
					<description>Brazil Espirito Santo, J. Michaelis vend. 22.IV.1898 -19.959049 -40.646506 4/22/1898 
Biozentrum Grindel und Zoologisches Museum, Universität Hamburg, Germany
ZMUH 011 fluminensis nontype Female</description>
					<LookAt>
						<longitude>-40.646506</longitude>
						<latitude>-19.959049</latitude>
						<altitude>0</altitude>
						<heading>0</heading>
						<tilt>0</tilt>
						<range>1000</range>
						<altitudeMode>relativeToGround</altitudeMode>
					</LookAt>
					<styleUrl>#Sheet1Map4</styleUrl>
					<ExtendedData>
					</ExtendedData>
					<Point>
						<coordinates>-40.646506,-19.959049,0</coordinates>
					</Point>
				</Placemark>
				<Placemark>
					<name>fluminensis nontype ZMUH 012</name>
					<Snippet maxLines="0"></Snippet>
					<description>Brazil R.d. Janeiro, Petropolis, F. Ohs, 2.2.99, Dr. Fr. Ohaus, vend. 20.VI.1911 -22.503159 -43.183477 2/2/1899 
Biozentrum Grindel und Zoologisches Museum, Universität Hamburg, Germany
ZMUH 012 fluminensis nontype Female</description>
					<LookAt>
						<longitude>-43.183477</longitude>
						<latitude>-22.503159</latitude>
						<altitude>0</altitude>
						<heading>0</heading>
						<tilt>0</tilt>
						<range>1000</range>
						<altitudeMode>relativeToGround</altitudeMode>
					</LookAt>
					<styleUrl>#Sheet1Map4</styleUrl>
					<ExtendedData>
					</ExtendedData>
					<Point>
						<coordinates>-43.183477,-22.503159,0</coordinates>
					</Point>
				</Placemark>
				<Placemark>
					<name>fluminensis nontype ZMUH 014</name>
					<Snippet maxLines="0"></Snippet>
					<description>Brazil Prv. Rio de Janeiro, Grz. m. Minas Geraes, Fr. Wiengreen leg., ded. 1. XI. 1894 -22.034612 -43.228938 11/1/1894 
Biozentrum Grindel und Zoologisches Museum, Universität Hamburg, Germany
ZMUH 014 fluminensis nontype Female</description>
					<LookAt>
						<longitude>-43.228938</longitude>
						<latitude>-22.034612</latitude>
						<altitude>0</altitude>
						<heading>0</heading>
						<tilt>0</tilt>
						<range>1000</range>
						<altitudeMode>relativeToGround</altitudeMode>
					</LookAt>
					<styleUrl>#Sheet1Map4</styleUrl>
					<ExtendedData>
					</ExtendedData>
					<Point>
						<coordinates>-43.228938,-22.034612,0</coordinates>
					</Point>
				</Placemark>
				<Placemark>
					<name>fluminensis nontype ZMUH 016</name>
					<Snippet maxLines="0"></Snippet>
					<description>Brazil Santos, J. Metz, leg., ded. 30. V. 1894. -23.944261 -46.343691 5/30/1894 
Biozentrum Grindel und Zoologisches Museum, Universität Hamburg, Germany
ZMUH 016 fluminensis nontype Female</description>
					<LookAt>
						<longitude>-46.343691</longitude>
						<latitude>-23.944261</latitude>
						<altitude>0</altitude>
						<heading>0</heading>
						<tilt>0</tilt>
						<range>1000</range>
						<altitudeMode>relativeToGround</altitudeMode>
					</LookAt>
					<styleUrl>#Sheet1Map4</styleUrl>
					<ExtendedData>
					</ExtendedData>
					<Point>
						<coordinates>-46.34369100000001,-23.944261,0</coordinates>
					</Point>
				</Placemark>
			</Folder>
			<Folder>
				<name>grimaldii</name>
				<Placemark>
					<name>grimaldii Holotype AMNH 019</name>
					<Snippet maxLines="0"></Snippet>
					<description>Brazil Corupa S. Cath. (Hansa Humbolt), Feb. 1949, A. Maller Coll., Frank Johnson Donor -26.425027 -49.247112 Feb-1949 
American Museum of Natural History, New York, NY, USA
AMNH 019 grimaldii Holotype Male</description>
					<LookAt>
						<longitude>-49.247112</longitude>
						<latitude>-26.425027</latitude>
						<altitude>0</altitude>
						<heading>0</heading>
						<tilt>0</tilt>
						<range>1000</range>
						<altitudeMode>relativeToGround</altitudeMode>
					</LookAt>
					<styleUrl>#Sheet1Map51</styleUrl>
					<ExtendedData>
					</ExtendedData>
					<Point>
						<coordinates>-49.247112,-26.425027,0</coordinates>
					</Point>
				</Placemark>
				<Placemark>
					<name>grimaldii Paratype AMNH 021</name>
					<Snippet maxLines="0"></Snippet>
					<description>Brazil Corupa S. Cath. (Hansa Humbolt), Jan. 1948, A. Maller Coll., Frank Johnson Donor -26.425027 -49.247112 Jan-1948 
American Museum of Natural History, New York, NY, USA
AMNH 021 grimaldii Paratype Male</description>
					<LookAt>
						<longitude>-49.247112</longitude>
						<latitude>-26.425027</latitude>
						<altitude>0</altitude>
						<heading>0</heading>
						<tilt>0</tilt>
						<range>1000</range>
						<altitudeMode>relativeToGround</altitudeMode>
					</LookAt>
					<styleUrl>#Sheet1Map51</styleUrl>
					<ExtendedData>
					</ExtendedData>
					<Point>
						<coordinates>-49.247112,-26.425027,0</coordinates>
					</Point>
				</Placemark>
				<Placemark>
					<name>grimaldii Paratype MNHN 026</name>
					<Snippet maxLines="0"></Snippet>
					<description>Brazil Espirito Santo, Res. de Sooretama, IBAMA, S 19°3&apos;20.7&quot; W 40°8&apos;49&quot; (Sta 1), 11-X-1999, 44km NNE Linhares, Foret semi-decidue, P. Grandcolas &amp; R. Peliens rec. -19.05575 -40.146944 Peliens, R. 10/11/1999 
Muséum national d’Histoire naturelle, Paris, France
MNHN 026 grimaldii Paratype Female</description>
					<LookAt>
						<longitude>-40.146944</longitude>
						<latitude>-19.05575</latitude>
						<altitude>0</altitude>
						<heading>0</heading>
						<tilt>0</tilt>
						<range>1000</range>
						<altitudeMode>relativeToGround</altitudeMode>
					</LookAt>
					<styleUrl>#Sheet1Map51</styleUrl>
					<ExtendedData>
					</ExtendedData>
					<Point>
						<coordinates>-40.146944,-19.05575,0</coordinates>
					</Point>
				</Placemark>
				<Placemark>
					<name>grimaldii Allotype MNHN 048</name>
					<Snippet maxLines="0"></Snippet>
					<description>Brazil Etat de Espirito Santo, L. Desutter-Grandcolas rec., Linhares, Reserve forestiere, Compagnie Vale do Rio Doce, 2-XI-1992, Nuit 35_Trone -19.415407 -39.964626 11/2/1992 
Muséum national d’Histoire naturelle, Paris, France
MNHN 048 grimaldii Allotype Female</description>
					<LookAt>
						<longitude>-39.964626</longitude>
						<latitude>-19.415407</latitude>
						<altitude>0</altitude>
						<heading>0</heading>
						<tilt>0</tilt>
						<range>1000</range>
						<altitudeMode>relativeToGround</altitudeMode>
					</LookAt>
					<styleUrl>#Sheet1Map51</styleUrl>
					<ExtendedData>
					</ExtendedData>
					<Point>
						<coordinates>-39.964626,-19.415407,0</coordinates>
					</Point>
				</Placemark>
				<Placemark>
					<name>grimaldii Paratype ZMUH 008</name>
					<Snippet maxLines="0"></Snippet>
					<description>Brazil (Prov. Rio de Jan.), Coll. v. Bonninghausen (20.X.1906) -22.604492 -43.222469 10/20/1906 
Biozentrum Grindel und Zoologisches Museum, Universität Hamburg, Germany
ZMUH 008 grimaldii Paratype Male</description>
					<LookAt>
						<longitude>-43.222469</longitude>
						<latitude>-22.604492</latitude>
						<altitude>0</altitude>
						<heading>0</heading>
						<tilt>0</tilt>
						<range>1000</range>
						<altitudeMode>relativeToGround</altitudeMode>
					</LookAt>
					<styleUrl>#Sheet1Map51</styleUrl>
					<ExtendedData>
					</ExtendedData>
					<Point>
						<coordinates>-43.222469,-22.604492,0</coordinates>
					</Point>
				</Placemark>
				<Placemark>
					<name>grimaldii Paratype ZMUH 013</name>
					<Snippet maxLines="0"></Snippet>
					<description>Brazil Minas Geraes, Brasil, 1897, excoll. Fruhstorfer, H. Fruhstorfer, vend. 15.IV.1898 -16.768176 -43.809992 4/15/1898 
Biozentrum Grindel und Zoologisches Museum, Universität Hamburg, Germany
ZMUH 013 grimaldii Paratype Female</description>
					<LookAt>
						<longitude>-43.809992</longitude>
						<latitude>-16.768176</latitude>
						<altitude>0</altitude>
						<heading>0</heading>
						<tilt>0</tilt>
						<range>1000</range>
						<altitudeMode>relativeToGround</altitudeMode>
					</LookAt>
					<styleUrl>#Sheet1Map51</styleUrl>
					<ExtendedData>
					</ExtendedData>
					<Point>
						<coordinates>-43.809992,-16.768176,0</coordinates>
					</Point>
				</Placemark>
			</Folder>
		</Folder>
		<Folder>
			<name>Velox</name>
			<Folder>
				<name>wielandi</name>
				<Placemark>
					<name>wielandi Paratype ZMHB 007</name>
					<Snippet maxLines="0"></Snippet>
					<description>Brazil Bahia -11.440584 -41.301279 
Museum für Naturkunde der Humboldt-Universität, Berlin, Germany
ZMHB 007 wielandi Paratype Female</description>
					<LookAt>
						<longitude>-41.301279</longitude>
						<latitude>-11.440584</latitude>
						<altitude>0</altitude>
						<heading>0</heading>
						<tilt>0</tilt>
						<range>1000</range>
						<altitudeMode>relativeToGround</altitudeMode>
					</LookAt>
					<styleUrl>#Sheet1Map61</styleUrl>
					<ExtendedData>
					</ExtendedData>
					<Point>
						<coordinates>-41.301279,-11.440584,0</coordinates>
					</Point>
				</Placemark>
				<Placemark>
					<name>wielandi Allotype ZMUH 002</name>
					<Snippet maxLines="0"></Snippet>
					<description>Brazil Espirito Santo, J. Michaelis vend., 22.IV.1898. -19.995135 -40.496412 4/22/1898 
Biozentrum Grindel und Zoologisches Museum, Universität Hamburg, Germany
ZMUH 002 wielandi Allotype Female</description>
					<LookAt>
						<longitude>-40.496412</longitude>
						<latitude>-19.995135</latitude>
						<altitude>0</altitude>
						<heading>0</heading>
						<tilt>0</tilt>
						<range>1000</range>
						<altitudeMode>relativeToGround</altitudeMode>
					</LookAt>
					<styleUrl>#Sheet1Map61</styleUrl>
					<ExtendedData>
					</ExtendedData>
					<Point>
						<coordinates>-40.496412,-19.995135,0</coordinates>
					</Point>
				</Placemark>
				<Placemark>
					<name>wielandi Holotype ZMUH 015</name>
					<Snippet maxLines="0"></Snippet>
					<description>Brazil Espirito Santo, J. Michaelis vend., 22.IV.1898. -19.995135 -40.496412 4/22/1898 
Biozentrum Grindel und Zoologisches Museum, Universität Hamburg, Germany
ZMUH 015 wielandi Holotype Male</description>
					<LookAt>
						<longitude>-40.496412</longitude>
						<latitude>-19.995135</latitude>
						<altitude>0</altitude>
						<heading>0</heading>
						<tilt>0</tilt>
						<range>1000</range>
						<altitudeMode>relativeToGround</altitudeMode>
					</LookAt>
					<styleUrl>#Sheet1Map61</styleUrl>
					<ExtendedData>
					</ExtendedData>
					<Point>
						<coordinates>-40.496412,-19.995135,0</coordinates>
					</Point>
				</Placemark>
			</Folder>
		</Folder>
		<Folder>
			<name>Cortimantis</name>
			<Folder>
				<name>atricoxata</name>
				<Placemark>
					<name>atricoxata nontype USNM 003</name>
					<Snippet maxLines="0"></Snippet>
					<description>Costa Rica Puerto Viejo, Meredia Prov., VI.25.1965, Collected by D. H. Janzen 10.458492 -84.006706 6/25/1965 
National Museum of Natural History, Smithsonian Institution, Washington, DC, US
USNM 003 atricoxata nontype Female</description>
					<LookAt>
						<longitude>-84.00670599999999</longitude>
						<latitude>10.458492</latitude>
						<altitude>0</altitude>
						<heading>0</heading>
						<tilt>0</tilt>
						<range>1000</range>
						<altitudeMode>relativeToGround</altitudeMode>
					</LookAt>
					<styleUrl>#Sheet1Map1</styleUrl>
					<ExtendedData>
					</ExtendedData>
					<Point>
						<coordinates>-84.00670599999999,10.458492,0</coordinates>
					</Point>
				</Placemark>
				<Placemark>
					<name>atricoxata nontype USNM 025</name>
					<Snippet maxLines="0"></Snippet>
					<description>Costa Rica Turrialba, 5 June 1951, OL Cartwright 9.904458 -83.688949 6/5/1951 
National Museum of Natural History, Smithsonian Institution, Washington, DC, US
USNM 025 atricoxata nontype Female</description>
					<LookAt>
						<longitude>-83.68894899999999</longitude>
						<latitude>9.904458</latitude>
						<altitude>0</altitude>
						<heading>0</heading>
						<tilt>0</tilt>
						<range>1000</range>
						<altitudeMode>relativeToGround</altitudeMode>
					</LookAt>
					<styleUrl>#Sheet1Map1</styleUrl>
					<ExtendedData>
					</ExtendedData>
					<Point>
						<coordinates>-83.68894899999999,9.904458,0</coordinates>
					</Point>
				</Placemark>
				<Placemark>
					<name>atricoxata nontype USNM 026</name>
					<Snippet maxLines="0"></Snippet>
					<description>Costa Rica Turrialba, 5 June 1951, OL Cartwright 9.904458 -83.688949 6/5/1951 
National Museum of Natural History, Smithsonian Institution, Washington, DC, US
USNM 026 atricoxata nontype Male</description>
					<LookAt>
						<longitude>-83.68894899999999</longitude>
						<latitude>9.904458</latitude>
						<altitude>0</altitude>
						<heading>0</heading>
						<tilt>0</tilt>
						<range>1000</range>
						<altitudeMode>relativeToGround</altitudeMode>
					</LookAt>
					<styleUrl>#Sheet1Map1</styleUrl>
					<ExtendedData>
					</ExtendedData>
					<Point>
						<coordinates>-83.68894899999999,9.904458,0</coordinates>
					</Point>
				</Placemark>
				<Placemark>
					<name>atricoxata nontype USNM 027</name>
					<Snippet maxLines="0"></Snippet>
					<description>Costa Rica Turrialba, 4 June 1951, OL Cartwright 9.904458 -83.688949 6/4/1951 
National Museum of Natural History, Smithsonian Institution, Washington, DC, US
USNM 027 atricoxata nontype Female</description>
					<LookAt>
						<longitude>-83.68894899999999</longitude>
						<latitude>9.904458</latitude>
						<altitude>0</altitude>
						<heading>0</heading>
						<tilt>0</tilt>
						<range>1000</range>
[truncated: 5,864 more chars]
